# Supplementary material for: Probabilistic projections of global wind and solar power growth based on historical national experience
Source: Nat Energy. 2026 Apr 14;11(5):743–55. doi: 10.1038/s41560-026-02021-w (PMC13215882; doi:10.1038/s41560-026-02021-w)
Supplement: Supplementary file 2 — Statistical source data. [file 41560_2026_2021_MOESM2_ESM.xlsx]

## Sheet: panel c
Technology	Year	Count	Phase
Onshore wind	1990	-114	No takeoff
Onshore wind	1990	0	Accelerating growth
Onshore wind	1990	0	Steady growth
Onshore wind	1991	-113	No takeoff
Onshore wind	1991	1	Accelerating growth
Onshore wind	1991	0	Steady growth
Onshore wind	1992	-113	No takeoff
Onshore wind	1992	1	Accelerating growth
Onshore wind	1992	0	Steady growth
Onshore wind	1993	-113	No takeoff
Onshore wind	1993	1	Accelerating growth
Onshore wind	1993	0	Steady growth
Onshore wind	1994	-113	No takeoff
Onshore wind	1994	1	Accelerating growth
Onshore wind	1994	0	Steady growth
Onshore wind	1995	-113	No takeoff
Onshore wind	1995	1	Accelerating growth
Onshore wind	1995	0	Steady growth
Onshore wind	1996	-113	No takeoff
Onshore wind	1996	1	Accelerating growth
Onshore wind	1996	0	Steady growth
Onshore wind	1997	-113	No takeoff
Onshore wind	1997	1	Accelerating growth
Onshore wind	1997	0	Steady growth
Onshore wind	1998	-112	No takeoff
Onshore wind	1998	2	Accelerating growth
Onshore wind	1998	0	Steady growth
Onshore wind	1999	-111	No takeoff
Onshore wind	1999	3	Accelerating growth
Onshore wind	1999	0	Steady growth
Onshore wind	2000	-109	No takeoff
Onshore wind	2000	5	Accelerating growth
Onshore wind	2000	0	Steady growth
Onshore wind	2001	-109	No takeoff
Onshore wind	2001	5	Accelerating growth
Onshore wind	2001	0	Steady growth
Onshore wind	2002	-108	No takeoff
Onshore wind	2002	6	Accelerating growth
Onshore wind	2002	0	Steady growth
Onshore wind	2003	-107	No takeoff
Onshore wind	2003	7	Accelerating growth
Onshore wind	2003	0	Steady growth
Onshore wind	2004	-104	No takeoff
Onshore wind	2004	10	Accelerating growth
Onshore wind	2004	0	Steady growth
Onshore wind	2005	-99	No takeoff
Onshore wind	2005	15	Accelerating growth
Onshore wind	2005	0	Steady growth
Onshore wind	2006	-96	No takeoff
Onshore wind	2006	18	Accelerating growth
Onshore wind	2006	0	Steady growth
Onshore wind	2007	-95	No takeoff
Onshore wind	2007	19	Accelerating growth
Onshore wind	2007	0	Steady growth
Onshore wind	2008	-92	No takeoff
Onshore wind	2008	22	Accelerating growth
Onshore wind	2008	0	Steady growth
Onshore wind	2009	-89	No takeoff
Onshore wind	2009	25	Accelerating growth
Onshore wind	2009	0	Steady growth
Onshore wind	2010	-88	No takeoff
Onshore wind	2010	26	Accelerating growth
Onshore wind	2010	0	Steady growth
Onshore wind	2011	-85	No takeoff
Onshore wind	2011	28	Accelerating growth
Onshore wind	2011	1	Steady growth
Onshore wind	2012	-81	No takeoff
Onshore wind	2012	31	Accelerating growth
Onshore wind	2012	2	Steady growth
Onshore wind	2013	-77	No takeoff
Onshore wind	2013	34	Accelerating growth
Onshore wind	2013	3	Steady growth
Onshore wind	2014	-71	No takeoff
Onshore wind	2014	40	Accelerating growth
Onshore wind	2014	3	Steady growth
Onshore wind	2015	-67	No takeoff
Onshore wind	2015	43	Accelerating growth
Onshore wind	2015	4	Steady growth
Onshore wind	2016	-66	No takeoff
Onshore wind	2016	44	Accelerating growth
Onshore wind	2016	4	Steady growth
Onshore wind	2017	-61	No takeoff
Onshore wind	2017	48	Accelerating growth
Onshore wind	2017	5	Steady growth
Onshore wind	2018	-53	No takeoff
Onshore wind	2018	51	Accelerating growth
Onshore wind	2018	10	Steady growth
Onshore wind	2019	-46	No takeoff
Onshore wind	2019	54	Accelerating growth
Onshore wind	2019	14	Steady growth
Onshore wind	2020	-36	No takeoff
Onshore wind	2020	60	Accelerating growth
Onshore wind	2020	18	Steady growth
Onshore wind	2021	-25	No takeoff
Onshore wind	2021	62	Accelerating growth
Onshore wind	2021	27	Steady growth
Onshore wind	2022	-13	No takeoff
Onshore wind	2022	63	Accelerating growth
Onshore wind	2022	38	Steady growth
Onshore wind	2023	-6	No takeoff
Onshore wind	2023	63	Accelerating growth
Onshore wind	2023	45	Steady growth
Solar PV	1990	-174	No takeoff
Solar PV	1990	0	Accelerating growth
Solar PV	1990	0	Steady growth
Solar PV	1991	-174	No takeoff
Solar PV	1991	0	Accelerating growth
Solar PV	1991	0	Steady growth
Solar PV	1992	-174	No takeoff
Solar PV	1992	0	Accelerating growth
Solar PV	1992	0	Steady growth
Solar PV	1993	-174	No takeoff
Solar PV	1993	0	Accelerating growth
Solar PV	1993	0	Steady growth
Solar PV	1994	-174	No takeoff
Solar PV	1994	0	Accelerating growth
Solar PV	1994	0	Steady growth
Solar PV	1995	-174	No takeoff
Solar PV	1995	0	Accelerating growth
Solar PV	1995	0	Steady growth
Solar PV	1996	-174	No takeoff
Solar PV	1996	0	Accelerating growth
Solar PV	1996	0	Steady growth
Solar PV	1997	-174	No takeoff
Solar PV	1997	0	Accelerating growth
Solar PV	1997	0	Steady growth
Solar PV	1998	-174	No takeoff
Solar PV	1998	0	Accelerating growth
Solar PV	1998	0	Steady growth
Solar PV	1999	-174	No takeoff
Solar PV	1999	0	Accelerating growth
Solar PV	1999	0	Steady growth
Solar PV	2000	-174	No takeoff
Solar PV	2000	0	Accelerating growth
Solar PV	2000	0	Steady growth
Solar PV	2001	-174	No takeoff
Solar PV	2001	0	Accelerating growth
Solar PV	2001	0	Steady growth
Solar PV	2002	-174	No takeoff
Solar PV	2002	0	Accelerating growth
Solar PV	2002	0	Steady growth
Solar PV	2003	-174	No takeoff
Solar PV	2003	0	Accelerating growth
Solar PV	2003	0	Steady growth
Solar PV	2004	-174	No takeoff
Solar PV	2004	0	Accelerating growth
Solar PV	2004	0	Steady growth
Solar PV	2005	-174	No takeoff
Solar PV	2005	0	Accelerating growth
Solar PV	2005	0	Steady growth
Solar PV	2006	-174	No takeoff
Solar PV	2006	0	Accelerating growth
Solar PV	2006	0	Steady growth
Solar PV	2007	-174	No takeoff
Solar PV	2007	0	Accelerating growth
Solar PV	2007	0	Steady growth
Solar PV	2008	-172	No takeoff
Solar PV	2008	2	Accelerating growth
Solar PV	2008	0	Steady growth
Solar PV	2009	-171	No takeoff
Solar PV	2009	3	Accelerating growth
Solar PV	2009	0	Steady growth
Solar PV	2010	-168	No takeoff
Solar PV	2010	6	Accelerating growth
Solar PV	2010	0	Steady growth
Solar PV	2011	-165	No takeoff
Solar PV	2011	9	Accelerating growth
Solar PV	2011	0	Steady growth
Solar PV	2012	-161	No takeoff
Solar PV	2012	13	Accelerating growth
Solar PV	2012	0	Steady growth
Solar PV	2013	-157	No takeoff
Solar PV	2013	17	Accelerating growth
Solar PV	2013	0	Steady growth
Solar PV	2014	-153	No takeoff
Solar PV	2014	21	Accelerating growth
Solar PV	2014	0	Steady growth
Solar PV	2015	-153	No takeoff
Solar PV	2015	21	Accelerating growth
Solar PV	2015	0	Steady growth
Solar PV	2016	-152	No takeoff
Solar PV	2016	21	Accelerating growth
Solar PV	2016	1	Steady growth
Solar PV	2017	-150	No takeoff
Solar PV	2017	22	Accelerating growth
Solar PV	2017	2	Steady growth
Solar PV	2018	-144	No takeoff
Solar PV	2018	27	Accelerating growth
Solar PV	2018	3	Steady growth
Solar PV	2019	-130	No takeoff
Solar PV	2019	40	Accelerating growth
Solar PV	2019	4	Steady growth
Solar PV	2020	-107	No takeoff
Solar PV	2020	61	Accelerating growth
Solar PV	2020	6	Steady growth
Solar PV	2021	-75	No takeoff
Solar PV	2021	88	Accelerating growth
Solar PV	2021	11	Steady growth
Solar PV	2022	-70	No takeoff
Solar PV	2022	90	Accelerating growth
Solar PV	2022	14	Steady growth
Solar PV	2023	-60	No takeoff
Solar PV	2023	90	Accelerating growth
Solar PV	2023	24	Steady growth
