# Supplementary material for: Probabilistic projections of global wind and solar power growth based on historical national experience
Source: Nat Energy. 2026 Apr 14;11(5):743–55. doi: 10.1038/s41560-026-02021-w (PMC13215882; doi:10.1038/s41560-026-02021-w)
Supplement: Supplementary file 3 — Statistical source data. [file 41560_2026_2021_MOESM3_ESM.xlsx]

## Sheet: deployment
Country	Year	Technology	Label	Additions.R3
United Arab Emirates	2008	Solar PV	United Arab Emirates Solar PV	NA
United Arab Emirates	2009	Solar PV	United Arab Emirates Solar PV	NA
United Arab Emirates	2010	Solar PV	United Arab Emirates Solar PV	NA
United Arab Emirates	2011	Solar PV	United Arab Emirates Solar PV	6.72517569521504×10^-05
United Arab Emirates	2012	Solar PV	United Arab Emirates Solar PV	2.38733571686045×10^-05
United Arab Emirates	2013	Solar PV	United Arab Emirates Solar PV	2.01792338016827×10^-04
United Arab Emirates	2014	Solar PV	United Arab Emirates Solar PV	8.19425206608286×10^-04
United Arab Emirates	2015	Solar PV	United Arab Emirates Solar PV	7.22283869904698×10^-04
United Arab Emirates	2016	Solar PV	United Arab Emirates Solar PV	5.50229697440398×10^-04
United Arab Emirates	2017	Solar PV	United Arab Emirates Solar PV	9.71092227195304×10^-04
United Arab Emirates	2018	Solar PV	United Arab Emirates Solar PV	0.00215591
United Arab Emirates	2019	Solar PV	United Arab Emirates Solar PV	0.00798886
United Arab Emirates	2020	Solar PV	United Arab Emirates Solar PV	0.0107172
United Arab Emirates	2021	Solar PV	United Arab Emirates Solar PV	0.0110365
United Arab Emirates	2022	Solar PV	United Arab Emirates Solar PV	0.0080168
United Arab Emirates	2023	Solar PV	United Arab Emirates Solar PV	0.0151978
Albania	2018	Solar PV	Albania Solar PV	NA
Albania	2019	Solar PV	Albania Solar PV	NA
Albania	2020	Solar PV	Albania Solar PV	NA
Albania	2021	Solar PV	Albania Solar PV	0.00149142
Albania	2022	Solar PV	Albania Solar PV	0.00636979
Albania	2023	Solar PV	Albania Solar PV	0.00921554
Armenia	2017	Solar PV	Armenia Solar PV	NA
Armenia	2018	Solar PV	Armenia Solar PV	NA
Armenia	2019	Solar PV	Armenia Solar PV	NA
Armenia	2020	Solar PV	Armenia Solar PV	0.0061082
Armenia	2021	Solar PV	Armenia Solar PV	0.0116432
Armenia	2022	Solar PV	Armenia Solar PV	0.0148736
Armenia	2023	Solar PV	Armenia Solar PV	0.0235642
Armenia	2024	Solar PV	Armenia Solar PV	0.0206609
Angola	2009	Solar PV	Angola Solar PV	NA
Angola	2010	Solar PV	Angola Solar PV	NA
Angola	2011	Solar PV	Angola Solar PV	NA
Angola	2012	Solar PV	Angola Solar PV	4.31778929188253×10^-04
Angola	2013	Solar PV	Angola Solar PV	-0.000201503
Angola	2014	Solar PV	Angola Solar PV	1.08421918969403×10^-04
Angola	2015	Solar PV	Angola Solar PV	2.4988432916212×10^-04
Angola	2016	Solar PV	Angola Solar PV	1.98166586580547×10^-04
Angola	2017	Solar PV	Angola Solar PV	-8.06371e-05
Angola	2018	Solar PV	Angola Solar PV	-0.000174307
Angola	2019	Solar PV	Angola Solar PV	-0.000185757
Angola	2020	Solar PV	Angola Solar PV	-0.000220124
Angola	2021	Solar PV	Angola Solar PV	-0.000111709
Angola	2022	Solar PV	Angola Solar PV	0.0070887
Angola	2023	Solar PV	Angola Solar PV	0.00684979
Argentina	2011	Solar PV	Argentina Solar PV	NA
Argentina	2012	Solar PV	Argentina Solar PV	NA
Argentina	2013	Solar PV	Argentina Solar PV	NA
Argentina	2014	Solar PV	Argentina Solar PV	4.812087964968×10^-05
Argentina	2015	Solar PV	Argentina Solar PV	-1.58409e-06
Argentina	2016	Solar PV	Argentina Solar PV	-2.51589e-05
Argentina	2017	Solar PV	Argentina Solar PV	-2.33648e-06
Argentina	2018	Solar PV	Argentina Solar PV	2.26884856675466×10^-04
Argentina	2019	Solar PV	Argentina Solar PV	0.00188853
Argentina	2020	Solar PV	Argentina Solar PV	0.00304234
Argentina	2021	Solar PV	Argentina Solar PV	0.00453853
Argentina	2022	Solar PV	Argentina Solar PV	0.00481867
Argentina	2023	Solar PV	Argentina Solar PV	0.0043557
Argentina	2024	Solar PV	Argentina Solar PV	0.00415763
Austria	2000	Solar PV	Austria Solar PV	NA
Austria	2001	Solar PV	Austria Solar PV	NA
Austria	2002	Solar PV	Austria Solar PV	NA
Austria	2003	Solar PV	Austria Solar PV	5.75010062676097×10^-05
Austria	2004	Solar PV	Austria Solar PV	5.31249273630849×10^-05
Austria	2005	Solar PV	Austria Solar PV	4.85896310820516×10^-05
Austria	2006	Solar PV	Austria Solar PV	4.96629009284467×10^-05
Austria	2007	Solar PV	Austria Solar PV	-1.68123e-06
Austria	2008	Solar PV	Austria Solar PV	5.17598268745998×10^-05
Austria	2009	Solar PV	Austria Solar PV	1.44560404337952×10^-04
Austria	2010	Solar PV	Austria Solar PV	3.36240965406378×10^-04
Austria	2011	Solar PV	Austria Solar PV	7.55711915485725×10^-04
Austria	2012	Solar PV	Austria Solar PV	0.00139916
Austria	2013	Solar PV	Austria Solar PV	0.00281094
Austria	2014	Solar PV	Austria Solar PV	0.00336732
Austria	2015	Solar PV	Austria Solar PV	0.00342087
Austria	2016	Solar PV	Austria Solar PV	0.00239904
Austria	2017	Solar PV	Austria Solar PV	0.00203157
Austria	2018	Solar PV	Austria Solar PV	0.00245363
Austria	2019	Solar PV	Austria Solar PV	0.00236389
Austria	2020	Solar PV	Austria Solar PV	0.00353943
Austria	2021	Solar PV	Austria Solar PV	0.0062949
Austria	2022	Solar PV	Austria Solar PV	0.0115156
Austria	2023	Solar PV	Austria Solar PV	0.0202439
Austria	2024	Solar PV	Austria Solar PV	0.0236129
Australia	2000	Solar PV	Australia Solar PV	NA
Australia	2001	Solar PV	Australia Solar PV	NA
Australia	2002	Solar PV	Australia Solar PV	NA
Australia	2003	Solar PV	Australia Solar PV	1.16500257822221×10^-05
Australia	2004	Solar PV	Australia Solar PV	2.74715513887501×10^-05
Australia	2005	Solar PV	Australia Solar PV	2.60807318310752×10^-05
Australia	2006	Solar PV	Australia Solar PV	5.15467491422092×10^-05
Australia	2007	Solar PV	Australia Solar PV	4.89836926883045×10^-05
Australia	2008	Solar PV	Australia Solar PV	7.46110210828025×10^-05
Australia	2009	Solar PV	Australia Solar PV	2.46759487861699×10^-04
Australia	2010	Solar PV	Australia Solar PV	0.00115084
Australia	2011	Solar PV	Australia Solar PV	0.00246317
Australia	2012	Solar PV	Australia Solar PV	0.00281805
Australia	2013	Solar PV	Australia Solar PV	0.00384077
Australia	2014	Solar PV	Australia Solar PV	0.00400928
Australia	2015	Solar PV	Australia Solar PV	0.00493193
Australia	2016	Solar PV	Australia Solar PV	0.00446146
Australia	2017	Solar PV	Australia Solar PV	0.00481875
Australia	2018	Solar PV	Australia Solar PV	0.00751259
Australia	2019	Solar PV	Australia Solar PV	0.0133371
Australia	2020	Solar PV	Australia Solar PV	0.0184891
Australia	2021	Solar PV	Australia Solar PV	0.0232239
Australia	2022	Solar PV	Australia Solar PV	0.0229089
Australia	2023	Solar PV	Australia Solar PV	0.0249403
Australia	2024	Solar PV	Australia Solar PV	0.0204812
Azerbaijan	2015	Solar PV	Azerbaijan Solar PV	NA
Azerbaijan	2016	Solar PV	Azerbaijan Solar PV	NA
Azerbaijan	2017	Solar PV	Azerbaijan Solar PV	NA
Azerbaijan	2018	Solar PV	Azerbaijan Solar PV	5.30574346730333×10^-04
Azerbaijan	2019	Solar PV	Azerbaijan Solar PV	-2.2744e-05
Azerbaijan	2020	Solar PV	Azerbaijan Solar PV	9.673996990906×10^-05
Azerbaijan	2021	Solar PV	Azerbaijan Solar PV	6.91617693785766×10^-05
Azerbaijan	2022	Solar PV	Azerbaijan Solar PV	1.7727639716127×10^-04
Azerbaijan	2023	Solar PV	Azerbaijan Solar PV	1.54859208282297×10^-04
Azerbaijan	2024	Solar PV	Azerbaijan Solar PV	0.00406944
Bosnia & Herzegovina	2013	Solar PV	Bosnia & Herzegovina Solar PV	NA
Bosnia & Herzegovina	2014	Solar PV	Bosnia & Herzegovina Solar PV	NA
Bosnia & Herzegovina	2015	Solar PV	Bosnia & Herzegovina Solar PV	NA
Bosnia & Herzegovina	2016	Solar PV	Bosnia & Herzegovina Solar PV	3.76435159043853×10^-04
Bosnia & Herzegovina	2017	Solar PV	Bosnia & Herzegovina Solar PV	2.14776011038182×10^-04
Bosnia & Herzegovina	2018	Solar PV	Bosnia & Herzegovina Solar PV	1.46708323745161×10^-04
Bosnia & Herzegovina	2019	Solar PV	Bosnia & Herzegovina Solar PV	1.97617653814927×10^-04
Bosnia & Herzegovina	2020	Solar PV	Bosnia & Herzegovina Solar PV	5.82145326553947×10^-04
Bosnia & Herzegovina	2021	Solar PV	Bosnia & Herzegovina Solar PV	9.17837890288797×10^-04
Bosnia & Herzegovina	2022	Solar PV	Bosnia & Herzegovina Solar PV	0.00166856
Bosnia & Herzegovina	2023	Solar PV	Bosnia & Herzegovina Solar PV	0.00299459
Bosnia & Herzegovina	2024	Solar PV	Bosnia & Herzegovina Solar PV	0.00615453
Bangladesh	2005	Solar PV	Bangladesh Solar PV	NA
Bangladesh	2006	Solar PV	Bangladesh Solar PV	NA
Bangladesh	2007	Solar PV	Bangladesh Solar PV	NA
Bangladesh	2008	Solar PV	Bangladesh Solar PV	1.9476093095725×10^-04
Bangladesh	2009	Solar PV	Bangladesh Solar PV	1.580789286755×10^-04
Bangladesh	2010	Solar PV	Bangladesh Solar PV	3.5593247912697×10^-04
Bangladesh	2011	Solar PV	Bangladesh Solar PV	2.57523103416333×10^-04
Bangladesh	2012	Solar PV	Bangladesh Solar PV	3.48429437873433×10^-04
Bangladesh	2013	Solar PV	Bangladesh Solar PV	2.41342813058793×10^-04
Bangladesh	2014	Solar PV	Bangladesh Solar PV	4.99247336426297×10^-04
Bangladesh	2015	Solar PV	Bangladesh Solar PV	5.0738668003756×10^-04
Bangladesh	2016	Solar PV	Bangladesh Solar PV	2.4901902459761×10^-04
Bangladesh	2017	Solar PV	Bangladesh Solar PV	1.8302728588267×10^-04
Bangladesh	2018	Solar PV	Bangladesh Solar PV	1.8112129916939×10^-04
Bangladesh	2019	Solar PV	Bangladesh Solar PV	3.87687604909443×10^-04
Bangladesh	2020	Solar PV	Bangladesh Solar PV	6.59653060300053×10^-04
Bangladesh	2021	Solar PV	Bangladesh Solar PV	8.20267881526107×10^-04
Bangladesh	2022	Solar PV	Bangladesh Solar PV	0.00138708
Bangladesh	2023	Solar PV	Bangladesh Solar PV	0.0015655
Bangladesh	2024	Solar PV	Bangladesh Solar PV	0.00203135
Belgium	2006	Solar PV	Belgium Solar PV	NA
Belgium	2007	Solar PV	Belgium Solar PV	NA
Belgium	2008	Solar PV	Belgium Solar PV	NA
Belgium	2009	Solar PV	Belgium Solar PV	6.3131313131313×10^-04
Belgium	2010	Solar PV	Belgium Solar PV	0.00203978
Belgium	2011	Solar PV	Belgium Solar PV	0.0043576
Belgium	2012	Solar PV	Belgium Solar PV	0.00816106
Belgium	2013	Solar PV	Belgium Solar PV	0.00866007
Belgium	2014	Solar PV	Belgium Solar PV	0.00901183
Belgium	2015	Solar PV	Belgium Solar PV	0.00611337
Belgium	2016	Solar PV	Belgium Solar PV	0.0015181
Belgium	2017	Solar PV	Belgium Solar PV	-0.000601285
Belgium	2018	Solar PV	Belgium Solar PV	0.00269274
Belgium	2019	Solar PV	Belgium Solar PV	0.00302757
Belgium	2020	Solar PV	Belgium Solar PV	0.00636381
Belgium	2021	Solar PV	Belgium Solar PV	0.00124982
Belgium	2022	Solar PV	Belgium Solar PV	0.00902789
Belgium	2023	Solar PV	Belgium Solar PV	0.0124188
Belgium	2024	Solar PV	Belgium Solar PV	0.0208777
Bulgaria	2009	Solar PV	Bulgaria Solar PV	NA
Bulgaria	2010	Solar PV	Bulgaria Solar PV	NA
Bulgaria	2011	Solar PV	Bulgaria Solar PV	NA
Bulgaria	2012	Solar PV	Bulgaria Solar PV	0.00559621
Bulgaria	2013	Solar PV	Bulgaria Solar PV	0.0106976
Bulgaria	2014	Solar PV	Bulgaria Solar PV	0.00828421
Bulgaria	2015	Solar PV	Bulgaria Solar PV	0.00384743
Bulgaria	2016	Solar PV	Bulgaria Solar PV	-0.000365214
Bulgaria	2017	Solar PV	Bulgaria Solar PV	0.00145597
Bulgaria	2018	Solar PV	Bulgaria Solar PV	1.60023393195414×10^-04
Bulgaria	2019	Solar PV	Bulgaria Solar PV	4.21501053290349×10^-04
Bulgaria	2020	Solar PV	Bulgaria Solar PV	0.0017999
Bulgaria	2021	Solar PV	Bulgaria Solar PV	7.73289453949186×10^-04
Bulgaria	2022	Solar PV	Bulgaria Solar PV	0.00302927
Bulgaria	2023	Solar PV	Bulgaria Solar PV	0.0170456
Bulgaria	2024	Solar PV	Bulgaria Solar PV	0.0375627
Bolivia	2013	Solar PV	Bolivia Solar PV	NA
Bolivia	2014	Solar PV	Bolivia Solar PV	NA
Bolivia	2015	Solar PV	Bolivia Solar PV	NA
Bolivia	2016	Solar PV	Bolivia Solar PV	3.584229390681×10^-04
Bolivia	2017	Solar PV	Bolivia Solar PV	-5.40221e-05
Bolivia	2018	Solar PV	Bolivia Solar PV	0.00431607
Bolivia	2019	Solar PV	Bolivia Solar PV	0.00574894
Bolivia	2020	Solar PV	Bolivia Solar PV	0.0103632
Bolivia	2021	Solar PV	Bolivia Solar PV	0.00641683
Bolivia	2022	Solar PV	Bolivia Solar PV	0.00388978
Bolivia	2023	Solar PV	Bolivia Solar PV	-0.000939731
Bolivia	2024	Solar PV	Bolivia Solar PV	-0.00155612
Brazil	2013	Solar PV	Brazil Solar PV	NA
Brazil	2014	Solar PV	Brazil Solar PV	NA
Brazil	2015	Solar PV	Brazil Solar PV	NA
Brazil	2016	Solar PV	Brazil Solar PV	5.18233170377792×10^-05
Brazil	2017	Solar PV	Brazil Solar PV	4.58178723547655×10^-04
Brazil	2018	Solar PV	Brazil Solar PV	0.00188337
Brazil	2019	Solar PV	Brazil Solar PV	0.0034482
Brazil	2020	Solar PV	Brazil Solar PV	0.00522958
Brazil	2021	Solar PV	Brazil Solar PV	0.00659197
Brazil	2022	Solar PV	Brazil Solar PV	0.0113313
Brazil	2023	Solar PV	Brazil Solar PV	0.0184703
Brazil	2024	Solar PV	Brazil Solar PV	0.0248925
Canada	2000	Solar PV	Canada Solar PV	NA
Canada	2001	Solar PV	Canada Solar PV	NA
Canada	2002	Solar PV	Canada Solar PV	NA
Canada	2003	Solar PV	Canada Solar PV	2.91846802325362×10^-07
Canada	2004	Solar PV	Canada Solar PV	-5.77302e-06
Canada	2005	Solar PV	Canada Solar PV	-3.70978e-07
Canada	2006	Solar PV	Canada Solar PV	-3.75502e-07
Canada	2007	Solar PV	Canada Solar PV	1.01986659393912×10^-05
Canada	2008	Solar PV	Canada Solar PV	1.02497149806053×10^-05
Canada	2009	Solar PV	Canada Solar PV	4.87731816727251×10^-05
Canada	2010	Solar PV	Canada Solar PV	1.2700349157391×10^-04
Canada	2011	Solar PV	Canada Solar PV	2.76685926727929×10^-04
Canada	2012	Solar PV	Canada Solar PV	4.01094322043521×10^-04
Canada	2013	Solar PV	Canada Solar PV	6.19783839143879×10^-04
Canada	2014	Solar PV	Canada Solar PV	7.84554842620777×10^-04
Canada	2015	Solar PV	Canada Solar PV	9.9638676511086×10^-04
Canada	2016	Solar PV	Canada Solar PV	0.00124797
Canada	2017	Solar PV	Canada Solar PV	6.94919357716843×10^-04
Canada	2018	Solar PV	Canada Solar PV	4.57599631778294×10^-04
Canada	2019	Solar PV	Canada Solar PV	6.25493480426633×10^-05
Canada	2020	Solar PV	Canada Solar PV	4.04627242539454×10^-04
Canada	2021	Solar PV	Canada Solar PV	0.00118296
Canada	2022	Solar PV	Canada Solar PV	0.0014932
Canada	2023	Solar PV	Canada Solar PV	0.00184018
Canada	2024	Solar PV	Canada Solar PV	0.00126568
Congo - Kinshasa	2016	Solar PV	Congo - Kinshasa Solar PV	NA
Congo - Kinshasa	2017	Solar PV	Congo - Kinshasa Solar PV	NA
Congo - Kinshasa	2018	Solar PV	Congo - Kinshasa Solar PV	NA
Congo - Kinshasa	2019	Solar PV	Congo - Kinshasa Solar PV	2.7708506511499×10^-04
Congo - Kinshasa	2020	Solar PV	Congo - Kinshasa Solar PV	1.8495989568818×10^-04
Congo - Kinshasa	2021	Solar PV	Congo - Kinshasa Solar PV	0.0243193
Congo - Kinshasa	2022	Solar PV	Congo - Kinshasa Solar PV	0.0456025
Congo - Kinshasa	2023	Solar PV	Congo - Kinshasa Solar PV	0.0455887
Switzerland	2000	Solar PV	Switzerland Solar PV	NA
Switzerland	2001	Solar PV	Switzerland Solar PV	NA
Switzerland	2002	Solar PV	Switzerland Solar PV	NA
Switzerland	2003	Solar PV	Switzerland Solar PV	5.16170152643782×10^-05
Switzerland	2004	Solar PV	Switzerland Solar PV	5.74633680210664×10^-05
Switzerland	2005	Solar PV	Switzerland Solar PV	6.43796462981175×10^-05
Switzerland	2006	Solar PV	Switzerland Solar PV	5.27148881771887×10^-06
Switzerland	2007	Solar PV	Switzerland Solar PV	4.61557112373947×10^-05
Switzerland	2008	Solar PV	Switzerland Solar PV	8.35459833238363×10^-05
Switzerland	2009	Solar PV	Switzerland Solar PV	1.42685606746542×10^-04
Switzerland	2010	Solar PV	Switzerland Solar PV	3.03666965494347×10^-04
Switzerland	2011	Solar PV	Switzerland Solar PV	7.02301209916579×10^-04
Switzerland	2012	Solar PV	Switzerland Solar PV	0.00121779
Switzerland	2013	Solar PV	Switzerland Solar PV	0.00197216
Switzerland	2014	Solar PV	Switzerland Solar PV	0.00309425
Switzerland	2015	Solar PV	Switzerland Solar PV	0.00418279
Switzerland	2016	Solar PV	Switzerland Solar PV	0.0048295
Switzerland	2017	Solar PV	Switzerland Solar PV	0.00531462
Switzerland	2018	Solar PV	Switzerland Solar PV	0.00415483
Switzerland	2019	Solar PV	Switzerland Solar PV	0.00304124
Switzerland	2020	Solar PV	Switzerland Solar PV	0.00334386
Switzerland	2021	Solar PV	Switzerland Solar PV	0.00519962
Switzerland	2022	Solar PV	Switzerland Solar PV	0.0105464
Switzerland	2023	Solar PV	Switzerland Solar PV	0.00926779
Switzerland	2024	Solar PV	Switzerland Solar PV	0.00994521
Chile	2012	Solar PV	Chile Solar PV	NA
Chile	2013	Solar PV	Chile Solar PV	NA
Chile	2014	Solar PV	Chile Solar PV	NA
Chile	2015	Solar PV	Chile Solar PV	0.00551773
Chile	2016	Solar PV	Chile Solar PV	0.0109061
Chile	2017	Solar PV	Chile Solar PV	0.0139367
Chile	2018	Solar PV	Chile Solar PV	0.0153564
Chile	2019	Solar PV	Chile Solar PV	0.0140541
Chile	2020	Solar PV	Chile Solar PV	0.0138142
Chile	2021	Solar PV	Chile Solar PV	0.0195253
Chile	2022	Solar PV	Chile Solar PV	0.0325146
Chile	2023	Solar PV	Chile Solar PV	0.0386355
Chile	2024	Solar PV	Chile Solar PV	0.03399
China	2000	Solar PV	China Solar PV	NA
China	2001	Solar PV	China Solar PV	NA
China	2002	Solar PV	China Solar PV	NA
China	2003	Solar PV	China Solar PV	5.55015387117047×10^-06
China	2004	Solar PV	China Solar PV	5.3498505699467×10^-06
China	2005	Solar PV	China Solar PV	5.89036347449163×10^-07
China	2006	Solar PV	China Solar PV	5.47926459130362×10^-10
China	2007	Solar PV	China Solar PV	-9.29387e-07
China	2008	Solar PV	China Solar PV	3.63748395003102×10^-06
China	2009	Solar PV	China Solar PV	1.46572351697991×10^-05
China	2010	Solar PV	China Solar PV	4.42873921025453×10^-05
China	2011	Solar PV	China Solar PV	1.70291974111502×10^-04
China	2012	Solar PV	China Solar PV	2.14805433475744×10^-04
China	2013	Solar PV	China Solar PV	4.5819695496865×10^-04
China	2014	Solar PV	China Solar PV	0.00116785
China	2015	Solar PV	China Solar PV	0.00202334
China	2016	Solar PV	China Solar PV	0.00310221
China	2017	Solar PV	China Solar PV	0.00459305
China	2018	Solar PV	China Solar PV	0.00596524
China	2019	Solar PV	China Solar PV	0.00633514
China	2020	Solar PV	China Solar PV	0.00524265
China	2021	Solar PV	China Solar PV	0.00454354
China	2022	Solar PV	China Solar PV	0.00614437
China	2023	Solar PV	China Solar PV	0.00940274
China	2024	Solar PV	China Solar PV	0.0148205
Colombia	2000	Solar PV	Colombia Solar PV	NA
Colombia	2001	Solar PV	Colombia Solar PV	NA
Colombia	2002	Solar PV	Colombia Solar PV	NA
Colombia	2003	Solar PV	Colombia Solar PV	-5.71336e-06
Colombia	2004	Solar PV	Colombia Solar PV	-9.69568e-06
Colombia	2005	Solar PV	Colombia Solar PV	-7.80777e-06
Colombia	2006	Solar PV	Colombia Solar PV	-9.65788e-06
Colombia	2007	Solar PV	Colombia Solar PV	-6.73378e-06
Colombia	2008	Solar PV	Colombia Solar PV	-6.66505e-06
Colombia	2009	Solar PV	Colombia Solar PV	-3.75504e-06
Colombia	2010	Solar PV	Colombia Solar PV	-5.49495e-06
Colombia	2011	Solar PV	Colombia Solar PV	-6.05686e-06
Colombia	2012	Solar PV	Colombia Solar PV	-5.87744e-06
Colombia	2013	Solar PV	Colombia Solar PV	-9.9981e-06
Colombia	2014	Solar PV	Colombia Solar PV	-6.71669e-06
Colombia	2015	Solar PV	Colombia Solar PV	-1.01082e-05
Colombia	2016	Solar PV	Colombia Solar PV	-1.58354e-06
Colombia	2017	Solar PV	Colombia Solar PV	-4.82909e-06
Colombia	2018	Solar PV	Colombia Solar PV	4.24891059555804×10^-05
Colombia	2019	Solar PV	Colombia Solar PV	5.06293244527288×10^-04
Colombia	2020	Solar PV	Colombia Solar PV	7.72097555458757×10^-04
Colombia	2021	Solar PV	Colombia Solar PV	0.00121869
Colombia	2022	Solar PV	Colombia Solar PV	0.00198434
Colombia	2023	Solar PV	Colombia Solar PV	0.00335117
Colombia	2024	Solar PV	Colombia Solar PV	0.0109232
Cuba	2011	Solar PV	Cuba Solar PV	NA
Cuba	2012	Solar PV	Cuba Solar PV	NA
Cuba	2013	Solar PV	Cuba Solar PV	NA
Cuba	2014	Solar PV	Cuba Solar PV	0.001544
Cuba	2015	Solar PV	Cuba Solar PV	0.00194436
Cuba	2016	Solar PV	Cuba Solar PV	3.66122117946937×10^-04
Cuba	2017	Solar PV	Cuba Solar PV	-0.000247618
Cuba	2018	Solar PV	Cuba Solar PV	-0.000202148
Cuba	2019	Solar PV	Cuba Solar PV	0.00111076
Cuba	2020	Solar PV	Cuba Solar PV	0.00255718
Cuba	2021	Solar PV	Cuba Solar PV	0.00218984
Cuba	2022	Solar PV	Cuba Solar PV	0.0010912
Cuba	2023	Solar PV	Cuba Solar PV	7.24591110086183×10^-04
Cyprus	2009	Solar PV	Cyprus Solar PV	NA
Cyprus	2010	Solar PV	Cyprus Solar PV	NA
Cyprus	2011	Solar PV	Cyprus Solar PV	NA
Cyprus	2012	Solar PV	Cyprus Solar PV	0.00141243
Cyprus	2013	Solar PV	Cyprus Solar PV	0.00325961
Cyprus	2014	Solar PV	Cyprus Solar PV	0.00546689
Cyprus	2015	Solar PV	Cyprus Solar PV	0.00813236
Cyprus	2016	Solar PV	Cyprus Solar PV	0.00633994
Cyprus	2017	Solar PV	Cyprus Solar PV	0.00518894
Cyprus	2018	Solar PV	Cyprus Solar PV	0.00363044
Cyprus	2019	Solar PV	Cyprus Solar PV	0.00401453
Cyprus	2020	Solar PV	Cyprus Solar PV	0.00928522
Cyprus	2021	Solar PV	Cyprus Solar PV	0.0174237
Cyprus	2022	Solar PV	Cyprus Solar PV	0.0237833
Cyprus	2023	Solar PV	Cyprus Solar PV	0.0314844
Cyprus	2024	Solar PV	Cyprus Solar PV	0.0340864
Czechia	2007	Solar PV	Czechia Solar PV	NA
Czechia	2008	Solar PV	Czechia Solar PV	NA
Czechia	2009	Solar PV	Czechia Solar PV	NA
Czechia	2010	Solar PV	Czechia Solar PV	0.0024251
Czechia	2011	Solar PV	Czechia Solar PV	0.00834717
Czechia	2012	Solar PV	Czechia Solar PV	0.00791004
Czechia	2013	Solar PV	Czechia Solar PV	0.00545136
Czechia	2014	Solar PV	Czechia Solar PV	-7.15139e-05
Czechia	2015	Solar PV	Czechia Solar PV	8.54911813815924×10^-04
Czechia	2016	Solar PV	Czechia Solar PV	7.8207672427091×10^-04
Czechia	2017	Solar PV	Czechia Solar PV	2.3531290359218×10^-04
Czechia	2018	Solar PV	Czechia Solar PV	-7.36146e-05
Czechia	2019	Solar PV	Czechia Solar PV	3.63084195470977×10^-04
Czechia	2020	Solar PV	Czechia Solar PV	9.78759448699077×10^-04
Czechia	2021	Solar PV	Czechia Solar PV	-9.39477e-05
Czechia	2022	Solar PV	Czechia Solar PV	0.00144854
Czechia	2023	Solar PV	Czechia Solar PV	0.00317745
Czechia	2024	Solar PV	Czechia Solar PV	0.00929498
Germany	2000	Solar PV	Germany Solar PV	NA
Germany	2001	Solar PV	Germany Solar PV	NA
Germany	2002	Solar PV	Germany Solar PV	NA
Germany	2003	Solar PV	Germany Solar PV	1.71641501807773×10^-04
Germany	2004	Solar PV	Germany Solar PV	2.48635233167105×10^-04
Germany	2005	Solar PV	Germany Solar PV	5.97746599619651×10^-04
Germany	2006	Solar PV	Germany Solar PV	0.00102904
Germany	2007	Solar PV	Germany Solar PV	0.00135227
Germany	2008	Solar PV	Germany Solar PV	0.00166565
Germany	2009	Solar PV	Germany Solar PV	0.00260911
Germany	2010	Solar PV	Germany Solar PV	0.00472826
Germany	2011	Solar PV	Germany Solar PV	0.00863617
Germany	2012	Solar PV	Germany Solar PV	0.010571
Germany	2013	Solar PV	Germany Solar PV	0.00982229
Germany	2014	Solar PV	Germany Solar PV	0.00808387
Germany	2015	Solar PV	Germany Solar PV	0.00547834
Germany	2016	Solar PV	Germany Solar PV	0.00330712
Germany	2017	Solar PV	Germany Solar PV	9.50148852206384×10^-04
Germany	2018	Solar PV	Germany Solar PV	0.00350609
Germany	2019	Solar PV	Germany Solar PV	0.00560231
Germany	2020	Solar PV	Germany Solar PV	0.00906557
Germany	2021	Solar PV	Germany Solar PV	0.00504846
Germany	2022	Solar PV	Germany Solar PV	0.0103388
Germany	2023	Solar PV	Germany Solar PV	0.0119711
Germany	2024	Solar PV	Germany Solar PV	0.0212086
Denmark	2000	Solar PV	Denmark Solar PV	NA
Denmark	2001	Solar PV	Denmark Solar PV	NA
Denmark	2002	Solar PV	Denmark Solar PV	NA
Denmark	2003	Solar PV	Denmark Solar PV	0
Denmark	2004	Solar PV	Denmark Solar PV	0
Denmark	2005	Solar PV	Denmark Solar PV	0
Denmark	2006	Solar PV	Denmark Solar PV	0
Denmark	2007	Solar PV	Denmark Solar PV	0
Denmark	2008	Solar PV	Denmark Solar PV	0
Denmark	2009	Solar PV	Denmark Solar PV	0
Denmark	2010	Solar PV	Denmark Solar PV	8.60215053763441×10^-05
Denmark	2011	Solar PV	Denmark Solar PV	9.49397132820659×10^-05
Denmark	2012	Solar PV	Denmark Solar PV	0.00109039
Denmark	2013	Solar PV	Denmark Solar PV	0.00492216
Denmark	2014	Solar PV	Denmark Solar PV	0.00614726
Denmark	2015	Solar PV	Denmark Solar PV	0.00585888
Denmark	2016	Solar PV	Denmark Solar PV	0.00310585
Denmark	2017	Solar PV	Denmark Solar PV	0.00184842
Denmark	2018	Solar PV	Denmark Solar PV	0.00353291
Denmark	2019	Solar PV	Denmark Solar PV	0.00278144
Denmark	2020	Solar PV	Denmark Solar PV	0.00567192
Denmark	2021	Solar PV	Denmark Solar PV	0.0027823
Denmark	2022	Solar PV	Denmark Solar PV	0.0100629
Denmark	2023	Solar PV	Denmark Solar PV	0.019462
Denmark	2024	Solar PV	Denmark Solar PV	0.0242532
Dominican Republic	2012	Solar PV	Dominican Republic Solar PV	NA
Dominican Republic	2013	Solar PV	Dominican Republic Solar PV	NA
Dominican Republic	2014	Solar PV	Dominican Republic Solar PV	NA
Dominican Republic	2015	Solar PV	Dominican Republic Solar PV	5.55555555555553×10^-04
Dominican Republic	2016	Solar PV	Dominican Republic Solar PV	0.00123184
Dominican Republic	2017	Solar PV	Dominican Republic Solar PV	0.00204475
Dominican Republic	2018	Solar PV	Dominican Republic Solar PV	0.00335601
Dominican Republic	2019	Solar PV	Dominican Republic Solar PV	0.00437579
Dominican Republic	2020	Solar PV	Dominican Republic Solar PV	0.00783112
Dominican Republic	2021	Solar PV	Dominican Republic Solar PV	0.00930978
Dominican Republic	2022	Solar PV	Dominican Republic Solar PV	0.0128481
Dominican Republic	2023	Solar PV	Dominican Republic Solar PV	0.00819652
Dominican Republic	2024	Solar PV	Dominican Republic Solar PV	0.00973688
Algeria	2014	Solar PV	Algeria Solar PV	NA
Algeria	2015	Solar PV	Algeria Solar PV	NA
Algeria	2016	Solar PV	Algeria Solar PV	NA
Algeria	2017	Solar PV	Algeria Solar PV	0.0024977
Algeria	2018	Solar PV	Algeria Solar PV	0.00270621
Algeria	2019	Solar PV	Algeria Solar PV	0.00247767
Algeria	2020	Solar PV	Algeria Solar PV	9.460869979236×10^-04
Algeria	2021	Solar PV	Algeria Solar PV	7.95813165291702×10^-05
Algeria	2022	Solar PV	Algeria Solar PV	1.24699703836193×10^-04
Algeria	2023	Solar PV	Algeria Solar PV	-0.000432364
Estonia	2015	Solar PV	Estonia Solar PV	NA
Estonia	2016	Solar PV	Estonia Solar PV	NA
Estonia	2017	Solar PV	Estonia Solar PV	NA
Estonia	2018	Solar PV	Estonia Solar PV	8.08407437348423×10^-04
Estonia	2019	Solar PV	Estonia Solar PV	0.00279224
Estonia	2020	Solar PV	Estonia Solar PV	0.0134528
Estonia	2021	Solar PV	Estonia Solar PV	0.0154178
Estonia	2022	Solar PV	Estonia Solar PV	0.0193052
Estonia	2023	Solar PV	Estonia Solar PV	0.0273195
Estonia	2024	Solar PV	Estonia Solar PV	0.0353937
Egypt	2009	Solar PV	Egypt Solar PV	NA
Egypt	2010	Solar PV	Egypt Solar PV	NA
Egypt	2011	Solar PV	Egypt Solar PV	NA
Egypt	2012	Solar PV	Egypt Solar PV	0.0010235
Egypt	2013	Solar PV	Egypt Solar PV	-8.661e-06
Egypt	2014	Solar PV	Egypt Solar PV	-0.00026238
Egypt	2015	Solar PV	Egypt Solar PV	-0.000950171
Egypt	2016	Solar PV	Egypt Solar PV	3.46813004722327×10^-04
Egypt	2017	Solar PV	Egypt Solar PV	7.62621112116471×10^-04
Egypt	2018	Solar PV	Egypt Solar PV	8.46142486402993×10^-04
Egypt	2019	Solar PV	Egypt Solar PV	0.00206889
Egypt	2020	Solar PV	Egypt Solar PV	0.00643343
Egypt	2021	Solar PV	Egypt Solar PV	0.00698221
Egypt	2022	Solar PV	Egypt Solar PV	0.00581437
Egypt	2023	Solar PV	Egypt Solar PV	4.65771560118483×10^-04
Egypt	2024	Solar PV	Egypt Solar PV	1.7955637198528×10^-04
Spain	2000	Solar PV	Spain Solar PV	NA
Spain	2001	Solar PV	Spain Solar PV	NA
Spain	2002	Solar PV	Spain Solar PV	NA
Spain	2003	Solar PV	Spain Solar PV	1.08216738505833×10^-05
Spain	2004	Solar PV	Spain Solar PV	-4.50239e-06
Spain	2005	Solar PV	Spain Solar PV	2.97902811153544×10^-05
Spain	2006	Solar PV	Spain Solar PV	1.09412483207779×10^-04
Spain	2007	Solar PV	Spain Solar PV	5.50116306523684×10^-04
Spain	2008	Solar PV	Spain Solar PV	0.0027185
Spain	2009	Solar PV	Spain Solar PV	0.00681294
Spain	2010	Solar PV	Spain Solar PV	0.00747369
Spain	2011	Solar PV	Spain Solar PV	0.00797145
Spain	2012	Solar PV	Spain Solar PV	0.00662547
Spain	2013	Solar PV	Spain Solar PV	0.00746644
Spain	2014	Solar PV	Spain Solar PV	0.00585598
Spain	2015	Solar PV	Spain Solar PV	0.00309473
Spain	2016	Solar PV	Spain Solar PV	0.00128162
Spain	2017	Solar PV	Spain Solar PV	0.00101893
Spain	2018	Solar PV	Spain Solar PV	-0.00102121
Spain	2019	Solar PV	Spain Solar PV	0.00181018
Spain	2020	Solar PV	Spain Solar PV	0.00893169
Spain	2021	Solar PV	Spain Solar PV	0.0177169
Spain	2022	Solar PV	Spain Solar PV	0.0228588
Spain	2023	Solar PV	Spain Solar PV	0.0313242
Spain	2024	Solar PV	Spain Solar PV	0.0363008
Finland	2000	Solar PV	Finland Solar PV	NA
Finland	2001	Solar PV	Finland Solar PV	NA
Finland	2002	Solar PV	Finland Solar PV	NA
Finland	2003	Solar PV	Finland Solar PV	0
Finland	2004	Solar PV	Finland Solar PV	0
Finland	2005	Solar PV	Finland Solar PV	0
Finland	2006	Solar PV	Finland Solar PV	0
Finland	2007	Solar PV	Finland Solar PV	0
Finland	2008	Solar PV	Finland Solar PV	0
Finland	2009	Solar PV	Finland Solar PV	0
Finland	2010	Solar PV	Finland Solar PV	0
Finland	2011	Solar PV	Finland Solar PV	4.53514739229025×10^-05
Finland	2012	Solar PV	Finland Solar PV	4.7341760166643×10^-05
Finland	2013	Solar PV	Finland Solar PV	4.67770605295163×10^-05
Finland	2014	Solar PV	Finland Solar PV	3.59615211723457×10^-06
Finland	2015	Solar PV	Finland Solar PV	1.24202256668062×10^-06
Finland	2016	Solar PV	Finland Solar PV	5.01926364401807×10^-05
Finland	2017	Solar PV	Finland Solar PV	1.97892816297936×10^-04
Finland	2018	Solar PV	Finland Solar PV	3.78584094242326×10^-04
Finland	2019	Solar PV	Finland Solar PV	6.31787044030156×10^-04
Finland	2020	Solar PV	Finland Solar PV	8.12277601182051×10^-04
Finland	2021	Solar PV	Finland Solar PV	9.5960233520019×10^-04
Finland	2022	Solar PV	Finland Solar PV	0.00107255
Finland	2023	Solar PV	Finland Solar PV	0.00188892
Finland	2024	Solar PV	Finland Solar PV	0.00351754
France	2000	Solar PV	France Solar PV	NA
France	2001	Solar PV	France Solar PV	NA
France	2002	Solar PV	France Solar PV	NA
France	2003	Solar PV	France Solar PV	-2.97433e-07
France	2004	Solar PV	France Solar PV	-2.57099e-07
France	2005	Solar PV	France Solar PV	-1.90183e-07
France	2006	Solar PV	France Solar PV	-8.58569e-08
France	2007	Solar PV	France Solar PV	5.97961272643629×10^-06
France	2008	Solar PV	France Solar PV	1.76596187976948×10^-05
France	2009	Solar PV	France Solar PV	1.01270897923774×10^-04
France	2010	Solar PV	France Solar PV	3.55633099433339×10^-04
France	2011	Solar PV	France Solar PV	0.0013447
France	2012	Solar PV	France Solar PV	0.00249454
France	2013	Solar PV	France Solar PV	0.00263207
France	2014	Solar PV	France Solar PV	0.00239298
France	2015	Solar PV	France Solar PV	0.00189779
France	2016	Solar PV	France Solar PV	0.0021659
France	2017	Solar PV	France Solar PV	0.00198346
France	2018	Solar PV	France Solar PV	0.00175739
France	2019	Solar PV	France Solar PV	0.00200598
France	2020	Solar PV	France Solar PV	0.00259153
France	2021	Solar PV	France Solar PV	0.00304461
France	2022	Solar PV	France Solar PV	0.00679542
France	2023	Solar PV	France Solar PV	0.00571613
France	2024	Solar PV	France Solar PV	0.00478538
United Kingdom	2000	Solar PV	United Kingdom Solar PV	NA
United Kingdom	2001	Solar PV	United Kingdom Solar PV	NA
United Kingdom	2002	Solar PV	United Kingdom Solar PV	NA
United Kingdom	2003	Solar PV	United Kingdom Solar PV	0
United Kingdom	2004	Solar PV	United Kingdom Solar PV	0
United Kingdom	2005	Solar PV	United Kingdom Solar PV	8.3678507175432×10^-06
United Kingdom	2006	Solar PV	United Kingdom Solar PV	8.39059917268692×10^-06
United Kingdom	2007	Solar PV	United Kingdom Solar PV	8.40032593264619×10^-06
United Kingdom	2008	Solar PV	United Kingdom Solar PV	8.77187230453276×10^-06
United Kingdom	2009	Solar PV	United Kingdom Solar PV	9.30413133656742×10^-06
United Kingdom	2010	Solar PV	United Kingdom Solar PV	2.64982065840615×10^-05
United Kingdom	2011	Solar PV	United Kingdom Solar PV	2.00269304887808×10^-04
United Kingdom	2012	Solar PV	United Kingdom Solar PV	0.00121901
United Kingdom	2013	Solar PV	United Kingdom Solar PV	0.00183515
United Kingdom	2014	Solar PV	United Kingdom Solar PV	0.00377573
United Kingdom	2015	Solar PV	United Kingdom Solar PV	0.00617026
United Kingdom	2016	Solar PV	United Kingdom Solar PV	0.00836051
United Kingdom	2017	Solar PV	United Kingdom Solar PV	0.00730129
United Kingdom	2018	Solar PV	United Kingdom Solar PV	0.00524835
United Kingdom	2019	Solar PV	United Kingdom Solar PV	0.00242574
United Kingdom	2020	Solar PV	United Kingdom Solar PV	0.00193729
United Kingdom	2021	Solar PV	United Kingdom Solar PV	3.68377262232207×10^-04
United Kingdom	2022	Solar PV	United Kingdom Solar PV	0.00107875
United Kingdom	2023	Solar PV	United Kingdom Solar PV	0.00289168
United Kingdom	2024	Solar PV	United Kingdom Solar PV	0.00541254
Guinea	2014	Solar PV	Guinea Solar PV	NA
Guinea	2015	Solar PV	Guinea Solar PV	NA
Guinea	2016	Solar PV	Guinea Solar PV	NA
Guinea	2017	Solar PV	Guinea Solar PV	0.00376648
Guinea	2018	Solar PV	Guinea Solar PV	-0.00241153
Guinea	2019	Solar PV	Guinea Solar PV	-0.000888754
Guinea	2020	Solar PV	Guinea Solar PV	-0.00107831
Guinea	2021	Solar PV	Guinea Solar PV	-0.00160492
Guinea	2022	Solar PV	Guinea Solar PV	-0.000752033
Guinea	2023	Solar PV	Guinea Solar PV	-0.000219036
Greece	2007	Solar PV	Greece Solar PV	NA
Greece	2008	Solar PV	Greece Solar PV	NA
Greece	2009	Solar PV	Greece Solar PV	NA
Greece	2010	Solar PV	Greece Solar PV	9.4211858917741×10^-04
Greece	2011	Solar PV	Greece Solar PV	0.00342515
Greece	2012	Solar PV	Greece Solar PV	0.00912678
Greece	2013	Solar PV	Greece Solar PV	0.0206415
Greece	2014	Solar PV	Greece Solar PV	0.0219814
Greece	2015	Solar PV	Greece Solar PV	0.0160622
Greece	2016	Solar PV	Greece Solar PV	0.00274777
Greece	2017	Solar PV	Greece Solar PV	-0.00119009
Greece	2018	Solar PV	Greece Solar PV	-0.00145205
Greece	2019	Solar PV	Greece Solar PV	0.00646462
Greece	2020	Solar PV	Greece Solar PV	0.00695142
Greece	2021	Solar PV	Greece Solar PV	0.00825083
Greece	2022	Solar PV	Greece Solar PV	0.0152656
Greece	2023	Solar PV	Greece Solar PV	0.0294652
Greece	2024	Solar PV	Greece Solar PV	0.039202
Guatemala	2013	Solar PV	Guatemala Solar PV	NA
Guatemala	2014	Solar PV	Guatemala Solar PV	NA
Guatemala	2015	Solar PV	Guatemala Solar PV	NA
Guatemala	2016	Solar PV	Guatemala Solar PV	0.00534008
Guatemala	2017	Solar PV	Guatemala Solar PV	0.0050892
Guatemala	2018	Solar PV	Guatemala Solar PV	2.5675241972264×10^-04
Guatemala	2019	Solar PV	Guatemala Solar PV	6.96666710927577×10^-04
Guatemala	2020	Solar PV	Guatemala Solar PV	5.01970036651641×10^-04
Guatemala	2021	Solar PV	Guatemala Solar PV	-7.56181e-05
Guatemala	2022	Solar PV	Guatemala Solar PV	-0.000349307
Guatemala	2023	Solar PV	Guatemala Solar PV	3.90812243429758×10^-05
Honduras	2013	Solar PV	Honduras Solar PV	NA
Honduras	2014	Solar PV	Honduras Solar PV	NA
Honduras	2015	Solar PV	Honduras Solar PV	NA
Honduras	2016	Solar PV	Honduras Solar PV	0.0307746
Honduras	2017	Solar PV	Honduras Solar PV	0.0313282
Honduras	2018	Solar PV	Honduras Solar PV	0.0174488
Honduras	2019	Solar PV	Honduras Solar PV	0.00270826
Honduras	2020	Solar PV	Honduras Solar PV	0.00291441
Honduras	2021	Solar PV	Honduras Solar PV	-0.000115511
Honduras	2022	Solar PV	Honduras Solar PV	-0.0040294
Honduras	2023	Solar PV	Honduras Solar PV	-0.00503987
Croatia	2012	Solar PV	Croatia Solar PV	NA
Croatia	2013	Solar PV	Croatia Solar PV	NA
Croatia	2014	Solar PV	Croatia Solar PV	NA
Croatia	2015	Solar PV	Croatia Solar PV	0.00177936
Croatia	2016	Solar PV	Croatia Solar PV	0.00161273
Croatia	2017	Solar PV	Croatia Solar PV	0.00127284
Croatia	2018	Solar PV	Croatia Solar PV	-5.35212e-05
Croatia	2019	Solar PV	Croatia Solar PV	2.56185038793734×10^-04
Croatia	2020	Solar PV	Croatia Solar PV	2.5387920358993×10^-04
Croatia	2021	Solar PV	Croatia Solar PV	0.00158323
Croatia	2022	Solar PV	Croatia Solar PV	0.00143806
Croatia	2023	Solar PV	Croatia Solar PV	0.00541238
Croatia	2024	Solar PV	Croatia Solar PV	0.0153541
Hungary	2011	Solar PV	Hungary Solar PV	NA
Hungary	2012	Solar PV	Hungary Solar PV	NA
Hungary	2013	Solar PV	Hungary Solar PV	NA
Hungary	2014	Solar PV	Hungary Solar PV	7.93920834751047×10^-04
Hungary	2015	Solar PV	Hungary Solar PV	0.00144235
Hungary	2016	Solar PV	Hungary Solar PV	0.00228917
Hungary	2017	Solar PV	Hungary Solar PV	0.00275002
Hungary	2018	Solar PV	Hungary Solar PV	0.00501363
Hungary	2019	Solar PV	Hungary Solar PV	0.0120764
Hungary	2020	Solar PV	Hungary Solar PV	0.0199383
Hungary	2021	Solar PV	Hungary Solar PV	0.0285355
Hungary	2022	Solar PV	Hungary Solar PV	0.0294798
Hungary	2023	Solar PV	Hungary Solar PV	0.0415515
Hungary	2024	Solar PV	Hungary Solar PV	0.0469797
Ireland	2016	Solar PV	Ireland Solar PV	NA
Ireland	2017	Solar PV	Ireland Solar PV	NA
Ireland	2018	Solar PV	Ireland Solar PV	NA
Ireland	2019	Solar PV	Ireland Solar PV	3.25626831650928×10^-04
Ireland	2020	Solar PV	Ireland Solar PV	5.16867200530395×10^-04
Ireland	2021	Solar PV	Ireland Solar PV	6.286665669217×10^-04
Ireland	2022	Solar PV	Ireland Solar PV	0.00116203
Ireland	2023	Solar PV	Ireland Solar PV	0.00628343
Ireland	2024	Solar PV	Ireland Solar PV	0.00962283
Israel	2008	Solar PV	Israel Solar PV	NA
Israel	2009	Solar PV	Israel Solar PV	NA
Israel	2010	Solar PV	Israel Solar PV	NA
Israel	2011	Solar PV	Israel Solar PV	0.00106264
Israel	2012	Solar PV	Israel Solar PV	0.00183555
Israel	2013	Solar PV	Israel Solar PV	0.0022651
Israel	2014	Solar PV	Israel Solar PV	0.00375717
Israel	2015	Solar PV	Israel Solar PV	0.00385508
Israel	2016	Solar PV	Israel Solar PV	0.00499693
Israel	2017	Solar PV	Israel Solar PV	0.00264362
Israel	2018	Solar PV	Israel Solar PV	0.0017699
Israel	2019	Solar PV	Israel Solar PV	0.0044295
Israel	2020	Solar PV	Israel Solar PV	0.00892926
Israel	2021	Solar PV	Israel Solar PV	0.0132424
Israel	2022	Solar PV	Israel Solar PV	0.0118859
Israel	2023	Solar PV	Israel Solar PV	0.0148307
India	2000	Solar PV	India Solar PV	NA
India	2001	Solar PV	India Solar PV	NA
India	2002	Solar PV	India Solar PV	NA
India	2003	Solar PV	India Solar PV	4.61346494604191×10^-06
India	2004	Solar PV	India Solar PV	3.85931300978478×10^-06
India	2005	Solar PV	India Solar PV	3.99499975164506×10^-06
India	2006	Solar PV	India Solar PV	-5.96949e-06
India	2007	Solar PV	India Solar PV	1.55707023012156×10^-05
India	2008	Solar PV	India Solar PV	1.4679927215862×10^-05
India	2009	Solar PV	India Solar PV	2.58353209999039×10^-05
India	2010	Solar PV	India Solar PV	1.39949387497188×10^-05
India	2011	Solar PV	India Solar PV	2.43426675436778×10^-04
India	2012	Solar PV	India Solar PV	6.10806558139214×10^-04
India	2013	Solar PV	India Solar PV	9.58438838135529×10^-04
India	2014	Solar PV	India Solar PV	0.00102909
India	2015	Solar PV	India Solar PV	0.00101534
India	2016	Solar PV	India Solar PV	0.00175141
India	2017	Solar PV	India Solar PV	0.00358328
India	2018	Solar PV	India Solar PV	0.00601208
India	2019	Solar PV	India Solar PV	0.00675929
India	2020	Solar PV	India Solar PV	0.00748463
India	2021	Solar PV	India Solar PV	0.00576105
India	2022	Solar PV	India Solar PV	0.00783172
India	2023	Solar PV	India Solar PV	0.00694018
India	2024	Solar PV	India Solar PV	0.0082484
Italy	2000	Solar PV	Italy Solar PV	NA
Italy	2001	Solar PV	Italy Solar PV	NA
Italy	2002	Solar PV	Italy Solar PV	NA
Italy	2003	Solar PV	Italy Solar PV	-1.40881e-06
Italy	2004	Solar PV	Italy Solar PV	9.52837121155156×10^-06
Italy	2005	Solar PV	Italy Solar PV	9.9194478827726×10^-06
Italy	2006	Solar PV	Italy Solar PV	2.03405517156754×10^-05
Italy	2007	Solar PV	Italy Solar PV	9.50160157217585×10^-06
Italy	2008	Solar PV	Italy Solar PV	1.6933072796131×10^-04
Italy	2009	Solar PV	Italy Solar PV	7.47915853077488×10^-04
Italy	2010	Solar PV	Italy Solar PV	0.00210278
Italy	2011	Solar PV	Italy Solar PV	0.0118623
Italy	2012	Solar PV	Italy Solar PV	0.0205011
Italy	2013	Solar PV	Italy Solar PV	0.0230151
Italy	2014	Solar PV	Italy Solar PV	0.0148272
Italy	2015	Solar PV	Italy Solar PV	0.00604613
Italy	2016	Solar PV	Italy Solar PV	6.00668993683084×10^-04
Italy	2017	Solar PV	Italy Solar PV	9.29672339303619×10^-04
Italy	2018	Solar PV	Italy Solar PV	-0.000945751
Italy	2019	Solar PV	Italy Solar PV	0.00146874
Italy	2020	Solar PV	Italy Solar PV	0.00221016
Italy	2021	Solar PV	Italy Solar PV	0.00284322
Italy	2022	Solar PV	Italy Solar PV	0.00622505
Italy	2023	Solar PV	Italy Solar PV	0.00908639
Italy	2024	Solar PV	Italy Solar PV	0.0158707
Jamaica	2013	Solar PV	Jamaica Solar PV	NA
Jamaica	2014	Solar PV	Jamaica Solar PV	NA
Jamaica	2015	Solar PV	Jamaica Solar PV	NA
Jamaica	2016	Solar PV	Jamaica Solar PV	7.4239049740163×10^-04
Jamaica	2017	Solar PV	Jamaica Solar PV	0.00226167
Jamaica	2018	Solar PV	Jamaica Solar PV	0.00342994
Jamaica	2019	Solar PV	Jamaica Solar PV	0.00572313
Jamaica	2020	Solar PV	Jamaica Solar PV	0.00630165
Jamaica	2021	Solar PV	Jamaica Solar PV	0.00575293
Jamaica	2022	Solar PV	Jamaica Solar PV	0.00318556
Jordan	2014	Solar PV	Jordan Solar PV	NA
Jordan	2015	Solar PV	Jordan Solar PV	NA
Jordan	2016	Solar PV	Jordan Solar PV	NA
Jordan	2017	Solar PV	Jordan Solar PV	0.0145974
Jordan	2018	Solar PV	Jordan Solar PV	0.022526
Jordan	2019	Solar PV	Jordan Solar PV	0.0261601
Jordan	2020	Solar PV	Jordan Solar PV	0.0259823
Jordan	2021	Solar PV	Jordan Solar PV	0.0279416
Jordan	2022	Solar PV	Jordan Solar PV	0.0175056
Japan	2000	Solar PV	Japan Solar PV	NA
Japan	2001	Solar PV	Japan Solar PV	NA
Japan	2002	Solar PV	Japan Solar PV	NA
Japan	2003	Solar PV	Japan Solar PV	1.86769974812896×10^-04
Japan	2004	Solar PV	Japan Solar PV	2.23701402652501×10^-04
Japan	2005	Solar PV	Japan Solar PV	0.000262697
Japan	2006	Solar PV	Japan Solar PV	2.82734326757415×10^-04
Japan	2007	Solar PV	Japan Solar PV	2.74906531309637×10^-04
Japan	2008	Solar PV	Japan Solar PV	2.58145615199457×10^-04
Japan	2009	Solar PV	Japan Solar PV	3.40045261997927×10^-04
Japan	2010	Solar PV	Japan Solar PV	4.9511426727014×10^-04
Japan	2011	Solar PV	Japan Solar PV	9.12863106095313×10^-04
Japan	2012	Solar PV	Japan Solar PV	0.00130684
Japan	2013	Solar PV	Japan Solar PV	0.00280855
Japan	2014	Solar PV	Japan Solar PV	0.00574449
Japan	2015	Solar PV	Japan Solar PV	0.00895724
Japan	2016	Solar PV	Japan Solar PV	0.00962225
Japan	2017	Solar PV	Japan Solar PV	0.00934094
Japan	2018	Solar PV	Japan Solar PV	0.00766725
Japan	2019	Solar PV	Japan Solar PV	0.0078811
Japan	2020	Solar PV	Japan Solar PV	0.00830293
Japan	2021	Solar PV	Japan Solar PV	0.00827582
Japan	2022	Solar PV	Japan Solar PV	0.00771363
Japan	2023	Solar PV	Japan Solar PV	0.00687633
Japan	2024	Solar PV	Japan Solar PV	0.0061451
Kenya	2010	Solar PV	Kenya Solar PV	NA
Kenya	2011	Solar PV	Kenya Solar PV	NA
Kenya	2012	Solar PV	Kenya Solar PV	NA
Kenya	2013	Solar PV	Kenya Solar PV	0.00123762
Kenya	2014	Solar PV	Kenya Solar PV	0.00138588
Kenya	2015	Solar PV	Kenya Solar PV	0.00129095
Kenya	2016	Solar PV	Kenya Solar PV	8.284919401031×10^-04
Kenya	2017	Solar PV	Kenya Solar PV	3.42914876818283×10^-04
Kenya	2018	Solar PV	Kenya Solar PV	9.55920603562074×10^-04
Kenya	2019	Solar PV	Kenya Solar PV	5.29040006863224×10^-04
Kenya	2020	Solar PV	Kenya Solar PV	4.13984070968097×10^-04
Kenya	2021	Solar PV	Kenya Solar PV	0.00192241
Kenya	2022	Solar PV	Kenya Solar PV	0.00820731
Kenya	2023	Solar PV	Kenya Solar PV	0.0125475
Kenya	2024	Solar PV	Kenya Solar PV	0.00970102
Cambodia	2011	Solar PV	Cambodia Solar PV	NA
Cambodia	2012	Solar PV	Cambodia Solar PV	NA
Cambodia	2013	Solar PV	Cambodia Solar PV	NA
Cambodia	2014	Solar PV	Cambodia Solar PV	0.00107181
Cambodia	2015	Solar PV	Cambodia Solar PV	-0.000827501
Cambodia	2016	Solar PV	Cambodia Solar PV	-9.64199e-05
Cambodia	2017	Solar PV	Cambodia Solar PV	3.88042653398113×10^-04
Cambodia	2018	Solar PV	Cambodia Solar PV	1.02028323062483×10^-04
Cambodia	2019	Solar PV	Cambodia Solar PV	0.00267958
Cambodia	2020	Solar PV	Cambodia Solar PV	0.0100729
Cambodia	2021	Solar PV	Cambodia Solar PV	0.0192757
Cambodia	2022	Solar PV	Cambodia Solar PV	0.0184234
Cambodia	2023	Solar PV	Cambodia Solar PV	0.00783303
Cambodia	2024	Solar PV	Cambodia Solar PV	0.00185539
South Korea	2000	Solar PV	South Korea Solar PV	NA
South Korea	2001	Solar PV	South Korea Solar PV	NA
South Korea	2002	Solar PV	South Korea Solar PV	NA
South Korea	2003	Solar PV	South Korea Solar PV	-1.89157e-06
South Korea	2004	Solar PV	South Korea Solar PV	-1.69937e-06
South Korea	2005	Solar PV	South Korea Solar PV	-1.48122e-06
South Korea	2006	Solar PV	South Korea Solar PV	1.52296326312854×10^-05
South Korea	2007	Solar PV	South Korea Solar PV	4.57915688252543×10^-05
South Korea	2008	Solar PV	South Korea Solar PV	2.02311727922953×10^-04
South Korea	2009	Solar PV	South Korea Solar PV	3.95121392993493×10^-04
South Korea	2010	Solar PV	South Korea Solar PV	4.63648521536317×10^-04
South Korea	2011	Solar PV	South Korea Solar PV	3.80967417541141×10^-04
South Korea	2012	Solar PV	South Korea Solar PV	2.8915044086169×10^-04
South Korea	2013	Solar PV	South Korea Solar PV	5.177975826303×10^-04
South Korea	2014	Solar PV	South Korea Solar PV	0.00106749
South Korea	2015	Solar PV	South Korea Solar PV	0.00186485
South Korea	2016	Solar PV	South Korea Solar PV	0.00224362
South Korea	2017	Solar PV	South Korea Solar PV	0.00281665
South Korea	2018	Solar PV	South Korea Solar PV	0.00314373
South Korea	2019	Solar PV	South Korea Solar PV	0.00478075
South Korea	2020	Solar PV	South Korea Solar PV	0.00669443
South Korea	2021	Solar PV	South Korea Solar PV	0.00784032
South Korea	2022	Solar PV	South Korea Solar PV	0.00833916
South Korea	2023	Solar PV	South Korea Solar PV	0.00467307
South Korea	2024	Solar PV	South Korea Solar PV	0.00398136
Kazakhstan	2014	Solar PV	Kazakhstan Solar PV	NA
Kazakhstan	2015	Solar PV	Kazakhstan Solar PV	NA
Kazakhstan	2016	Solar PV	Kazakhstan Solar PV	NA
Kazakhstan	2017	Solar PV	Kazakhstan Solar PV	2.90923196276183×10^-04
Kazakhstan	2018	Solar PV	Kazakhstan Solar PV	2.53168219137413×10^-04
Kazakhstan	2019	Solar PV	Kazakhstan Solar PV	9.04010519395134×10^-04
Kazakhstan	2020	Solar PV	Kazakhstan Solar PV	0.00351404
Kazakhstan	2021	Solar PV	Kazakhstan Solar PV	0.00428631
Kazakhstan	2022	Solar PV	Kazakhstan Solar PV	0.00397953
Kazakhstan	2023	Solar PV	Kazakhstan Solar PV	0.00197828
Kazakhstan	2024	Solar PV	Kazakhstan Solar PV	9.25971318480987×10^-04
Lebanon	2013	Solar PV	Lebanon Solar PV	NA
Lebanon	2014	Solar PV	Lebanon Solar PV	NA
Lebanon	2015	Solar PV	Lebanon Solar PV	NA
Lebanon	2016	Solar PV	Lebanon Solar PV	6.869311351537×10^-04
Lebanon	2017	Solar PV	Lebanon Solar PV	7.55682128165677×10^-04
Lebanon	2018	Solar PV	Lebanon Solar PV	0.00105212
Lebanon	2019	Solar PV	Lebanon Solar PV	0.00116578
Lebanon	2020	Solar PV	Lebanon Solar PV	0.0016159
Lebanon	2021	Solar PV	Lebanon Solar PV	0.00858378
Lebanon	2022	Solar PV	Lebanon Solar PV	0.0942571
Lebanon	2023	Solar PV	Lebanon Solar PV	0.100688
Lithuania	2012	Solar PV	Lithuania Solar PV	NA
Lithuania	2013	Solar PV	Lithuania Solar PV	NA
Lithuania	2014	Solar PV	Lithuania Solar PV	NA
Lithuania	2015	Solar PV	Lithuania Solar PV	0.00551615
Lithuania	2016	Solar PV	Lithuania Solar PV	0.00245019
Lithuania	2017	Solar PV	Lithuania Solar PV	2.30910548805863×10^-04
Lithuania	2018	Solar PV	Lithuania Solar PV	0.00475782
Lithuania	2019	Solar PV	Lithuania Solar PV	0.00255412
Lithuania	2020	Solar PV	Lithuania Solar PV	0.00266555
Lithuania	2021	Solar PV	Lithuania Solar PV	0.00445471
Lithuania	2022	Solar PV	Lithuania Solar PV	0.0190708
Lithuania	2023	Solar PV	Lithuania Solar PV	0.034926
Lithuania	2024	Solar PV	Lithuania Solar PV	0.049479
Luxembourg	2003	Solar PV	Luxembourg Solar PV	NA
Luxembourg	2004	Solar PV	Luxembourg Solar PV	NA
Luxembourg	2005	Solar PV	Luxembourg Solar PV	NA
Luxembourg	2006	Solar PV	Luxembourg Solar PV	0.00188324
Luxembourg	2007	Solar PV	Luxembourg Solar PV	0.00110074
Luxembourg	2008	Solar PV	Luxembourg Solar PV	4.6093064091308×10^-04
Luxembourg	2009	Solar PV	Luxembourg Solar PV	2.3316294502735×10^-04
Luxembourg	2010	Solar PV	Luxembourg Solar PV	-3.2251e-05
Luxembourg	2011	Solar PV	Luxembourg Solar PV	0.0013369
Luxembourg	2012	Solar PV	Luxembourg Solar PV	0.00271452
Luxembourg	2013	Solar PV	Luxembourg Solar PV	0.0106235
Luxembourg	2014	Solar PV	Luxembourg Solar PV	0.0119189
Luxembourg	2015	Solar PV	Luxembourg Solar PV	0.0200447
Luxembourg	2016	Solar PV	Luxembourg Solar PV	0.0295129
Luxembourg	2017	Solar PV	Luxembourg Solar PV	0.0250339
Luxembourg	2018	Solar PV	Luxembourg Solar PV	0.016791
Luxembourg	2019	Solar PV	Luxembourg Solar PV	-0.00169565
Luxembourg	2020	Solar PV	Luxembourg Solar PV	0.00297511
Luxembourg	2021	Solar PV	Luxembourg Solar PV	0.00711382
Luxembourg	2022	Solar PV	Luxembourg Solar PV	0.0372793
Luxembourg	2023	Solar PV	Luxembourg Solar PV	0.0258285
Luxembourg	2024	Solar PV	Luxembourg Solar PV	0.0260058
Latvia	2020	Solar PV	Latvia Solar PV	NA
Latvia	2021	Solar PV	Latvia Solar PV	NA
Latvia	2022	Solar PV	Latvia Solar PV	NA
Latvia	2023	Solar PV	Latvia Solar PV	0.0125589
Latvia	2024	Solar PV	Latvia Solar PV	0.025746
Morocco	2015	Solar PV	Morocco Solar PV	NA
Morocco	2016	Solar PV	Morocco Solar PV	NA
Morocco	2017	Solar PV	Morocco Solar PV	NA
Morocco	2018	Solar PV	Morocco Solar PV	0.00916281
Morocco	2019	Solar PV	Morocco Solar PV	0.00872357
Morocco	2020	Solar PV	Morocco Solar PV	0.00877956
Morocco	2021	Solar PV	Morocco Solar PV	0.00552646
Morocco	2022	Solar PV	Morocco Solar PV	-0.00137086
Morocco	2023	Solar PV	Morocco Solar PV	0.00350619
Morocco	2024	Solar PV	Morocco Solar PV	-0.00222252
Moldova	2020	Solar PV	Moldova Solar PV	NA
Moldova	2021	Solar PV	Moldova Solar PV	NA
Moldova	2022	Solar PV	Moldova Solar PV	NA
Moldova	2023	Solar PV	Moldova Solar PV	0.00594059
Moldova	2024	Solar PV	Moldova Solar PV	0.00840535
Montenegro	2022	Solar PV	Montenegro Solar PV	NA
Montenegro	2023	Solar PV	Montenegro Solar PV	NA
Montenegro	2024	Solar PV	Montenegro Solar PV	NA
Madagascar	2012	Solar PV	Madagascar Solar PV	NA
Madagascar	2013	Solar PV	Madagascar Solar PV	NA
Madagascar	2014	Solar PV	Madagascar Solar PV	NA
Madagascar	2015	Solar PV	Madagascar Solar PV	0.00372439
Madagascar	2016	Solar PV	Madagascar Solar PV	0.00148857
Madagascar	2017	Solar PV	Madagascar Solar PV	0.00142902
Madagascar	2018	Solar PV	Madagascar Solar PV	0.00187785
Madagascar	2019	Solar PV	Madagascar Solar PV	0.00188934
Madagascar	2020	Solar PV	Madagascar Solar PV	0.00280584
Madagascar	2021	Solar PV	Madagascar Solar PV	-0.000332149
Madagascar	2022	Solar PV	Madagascar Solar PV	0.0047029
North Macedonia	2012	Solar PV	North Macedonia Solar PV	NA
North Macedonia	2013	Solar PV	North Macedonia Solar PV	NA
North Macedonia	2014	Solar PV	North Macedonia Solar PV	NA
North Macedonia	2015	Solar PV	North Macedonia Solar PV	0.00117994
North Macedonia	2016	Solar PV	North Macedonia Solar PV	6.36787247922177×10^-04
North Macedonia	2017	Solar PV	North Macedonia Solar PV	5.70897503983007×10^-04
North Macedonia	2018	Solar PV	North Macedonia Solar PV	8.41312658075002×10^-06
North Macedonia	2019	Solar PV	North Macedonia Solar PV	-4.84143e-05
North Macedonia	2020	Solar PV	North Macedonia Solar PV	5.796326021045×10^-05
North Macedonia	2021	Solar PV	North Macedonia Solar PV	0.00182551
North Macedonia	2022	Solar PV	North Macedonia Solar PV	0.00447595
North Macedonia	2023	Solar PV	North Macedonia Solar PV	0.0161177
North Macedonia	2024	Solar PV	North Macedonia Solar PV	0.0153769
Mali	2009	Solar PV	Mali Solar PV	NA
Mali	2010	Solar PV	Mali Solar PV	NA
Mali	2011	Solar PV	Mali Solar PV	NA
Mali	2012	Solar PV	Mali Solar PV	0.004329
Mali	2013	Solar PV	Mali Solar PV	0.00313303
Mali	2014	Solar PV	Mali Solar PV	8.97643991933504×10^-04
Mali	2015	Solar PV	Mali Solar PV	-0.000344941
Mali	2016	Solar PV	Mali Solar PV	-0.0012342
Mali	2017	Solar PV	Mali Solar PV	-0.00107709
Mali	2018	Solar PV	Mali Solar PV	-0.00121398
Mali	2019	Solar PV	Mali Solar PV	-0.000686586
Mali	2020	Solar PV	Mali Solar PV	0.00555326
Mali	2021	Solar PV	Mali Solar PV	0.00907425
Mali	2022	Solar PV	Mali Solar PV	0.00889607
Mali	2023	Solar PV	Mali Solar PV	0.00300765
Mongolia	2007	Solar PV	Mongolia Solar PV	NA
Mongolia	2008	Solar PV	Mongolia Solar PV	NA
Mongolia	2009	Solar PV	Mongolia Solar PV	NA
Mongolia	2010	Solar PV	Mongolia Solar PV	7.71604938271603×10^-04
Mongolia	2011	Solar PV	Mongolia Solar PV	-9.91189e-05
Mongolia	2012	Solar PV	Mongolia Solar PV	-0.000132082
Mongolia	2013	Solar PV	Mongolia Solar PV	-0.000107594
Mongolia	2014	Solar PV	Mongolia Solar PV	-0.000114636
Mongolia	2015	Solar PV	Mongolia Solar PV	-8.804e-05
Mongolia	2016	Solar PV	Mongolia Solar PV	-7.61211e-05
Mongolia	2017	Solar PV	Mongolia Solar PV	0.0010388
Mongolia	2018	Solar PV	Mongolia Solar PV	0.00243918
Mongolia	2019	Solar PV	Mongolia Solar PV	0.0051758
Mongolia	2020	Solar PV	Mongolia Solar PV	0.00436572
Mongolia	2021	Solar PV	Mongolia Solar PV	0.00457235
Mongolia	2022	Solar PV	Mongolia Solar PV	0.00240835
Mongolia	2023	Solar PV	Mongolia Solar PV	0.00198265
Mongolia	2024	Solar PV	Mongolia Solar PV	-5.88104e-05
Malta	2011	Solar PV	Malta Solar PV	NA
Malta	2012	Solar PV	Malta Solar PV	NA
Malta	2013	Solar PV	Malta Solar PV	NA
Malta	2014	Solar PV	Malta Solar PV	0.0103704
Malta	2015	Solar PV	Malta Solar PV	0.0201784
Malta	2016	Solar PV	Malta Solar PV	0.0459628
Malta	2017	Solar PV	Malta Solar PV	0.0219529
Malta	2018	Solar PV	Malta Solar PV	0.00907198
Malta	2019	Solar PV	Malta Solar PV	-0.0181815
Malta	2020	Solar PV	Malta Solar PV	0.00488607
Malta	2021	Solar PV	Malta Solar PV	0.00689014
Malta	2022	Solar PV	Malta Solar PV	0.00982287
Malta	2023	Solar PV	Malta Solar PV	0.00676233
Malta	2024	Solar PV	Malta Solar PV	0.0152596
Mauritius	2013	Solar PV	Mauritius Solar PV	NA
Mauritius	2014	Solar PV	Mauritius Solar PV	NA
Mauritius	2015	Solar PV	Mauritius Solar PV	NA
Mauritius	2016	Solar PV	Mauritius Solar PV	0.00327869
Mauritius	2017	Solar PV	Mauritius Solar PV	8.85884900584026×10^-04
Mauritius	2018	Solar PV	Mauritius Solar PV	0.0019974
Mauritius	2019	Solar PV	Mauritius Solar PV	0.0101372
Mauritius	2020	Solar PV	Mauritius Solar PV	0.0129541
Mauritius	2021	Solar PV	Mauritius Solar PV	0.0113805
Mauritius	2022	Solar PV	Mauritius Solar PV	0.00367812
Mauritius	2023	Solar PV	Mauritius Solar PV	-0.00195086
Malawi	2011	Solar PV	Malawi Solar PV	NA
Malawi	2012	Solar PV	Malawi Solar PV	NA
Malawi	2013	Solar PV	Malawi Solar PV	NA
Malawi	2014	Solar PV	Malawi Solar PV	0.0030722
Malawi	2015	Solar PV	Malawi Solar PV	0.00298228
Malawi	2016	Solar PV	Malawi Solar PV	0.00302515
Malawi	2017	Solar PV	Malawi Solar PV	0.00390861
Malawi	2018	Solar PV	Malawi Solar PV	-0.00276667
Malawi	2019	Solar PV	Malawi Solar PV	-0.00279931
Malawi	2020	Solar PV	Malawi Solar PV	-0.00507604
Malawi	2021	Solar PV	Malawi Solar PV	-2.0127e-05
Malawi	2022	Solar PV	Malawi Solar PV	-3.03582e-05
Mexico	2000	Solar PV	Mexico Solar PV	NA
Mexico	2001	Solar PV	Mexico Solar PV	NA
Mexico	2002	Solar PV	Mexico Solar PV	NA
Mexico	2003	Solar PV	Mexico Solar PV	-1.54896e-06
Mexico	2004	Solar PV	Mexico Solar PV	-1.69551e-06
Mexico	2005	Solar PV	Mexico Solar PV	-2.00893e-06
Mexico	2006	Solar PV	Mexico Solar PV	-1.81327e-06
Mexico	2007	Solar PV	Mexico Solar PV	-1.49914e-06
Mexico	2008	Solar PV	Mexico Solar PV	1.13139720187996×10^-05
Mexico	2009	Solar PV	Mexico Solar PV	2.4338747719715×10^-05
Mexico	2010	Solar PV	Mexico Solar PV	2.36266664589104×10^-05
Mexico	2011	Solar PV	Mexico Solar PV	2.08821976005128×10^-05
Mexico	2012	Solar PV	Mexico Solar PV	4.13782253851016×10^-05
Mexico	2013	Solar PV	Mexico Solar PV	8.71185083730465×10^-05
Mexico	2014	Solar PV	Mexico Solar PV	1.96122242529829×10^-04
Mexico	2015	Solar PV	Mexico Solar PV	1.36079210084493×10^-04
Mexico	2016	Solar PV	Mexico Solar PV	1.36725218392634×10^-04
Mexico	2017	Solar PV	Mexico Solar PV	9.63583131024065×10^-04
Mexico	2018	Solar PV	Mexico Solar PV	0.00284855
Mexico	2019	Solar PV	Mexico Solar PV	0.00937507
Mexico	2020	Solar PV	Mexico Solar PV	0.0150039
Mexico	2021	Solar PV	Mexico Solar PV	0.0173306
Mexico	2022	Solar PV	Mexico Solar PV	0.0102972
Mexico	2023	Solar PV	Mexico Solar PV	0.00928438
Mexico	2024	Solar PV	Mexico Solar PV	0.00502494
Malaysia	2011	Solar PV	Malaysia Solar PV	NA
Malaysia	2012	Solar PV	Malaysia Solar PV	NA
Malaysia	2013	Solar PV	Malaysia Solar PV	NA
Malaysia	2014	Solar PV	Malaysia Solar PV	5.1987974955358×10^-04
Malaysia	2015	Solar PV	Malaysia Solar PV	5.74699542796167×10^-04
Malaysia	2016	Solar PV	Malaysia Solar PV	3.28604941928689×10^-04
Malaysia	2017	Solar PV	Malaysia Solar PV	1.64881206621717×10^-04
Malaysia	2018	Solar PV	Malaysia Solar PV	6.3153359244843×10^-04
Malaysia	2019	Solar PV	Malaysia Solar PV	0.00206678
Malaysia	2020	Solar PV	Malaysia Solar PV	0.00326137
Malaysia	2021	Solar PV	Malaysia Solar PV	0.00314461
Malaysia	2022	Solar PV	Malaysia Solar PV	0.0022655
Malaysia	2023	Solar PV	Malaysia Solar PV	0.00180467
Malaysia	2024	Solar PV	Malaysia Solar PV	0.00263468
New Caledonia	2014	Solar PV	New Caledonia Solar PV	NA
New Caledonia	2015	Solar PV	New Caledonia Solar PV	NA
New Caledonia	2016	Solar PV	New Caledonia Solar PV	NA
New Caledonia	2017	Solar PV	New Caledonia Solar PV	0.00309598
New Caledonia	2018	Solar PV	New Caledonia Solar PV	0.00361248
New Caledonia	2019	Solar PV	New Caledonia Solar PV	0.0109504
New Caledonia	2020	Solar PV	New Caledonia Solar PV	0.0123361
New Caledonia	2021	Solar PV	New Caledonia Solar PV	0.0158567
New Caledonia	2022	Solar PV	New Caledonia Solar PV	0.0127992
Netherlands	2000	Solar PV	Netherlands Solar PV	NA
Netherlands	2001	Solar PV	Netherlands Solar PV	NA
Netherlands	2002	Solar PV	Netherlands Solar PV	NA
Netherlands	2003	Solar PV	Netherlands Solar PV	6.68919670269032×10^-05
Netherlands	2004	Solar PV	Netherlands Solar PV	6.40034922276928×10^-05
Netherlands	2005	Solar PV	Netherlands Solar PV	6.488019705392×10^-05
Netherlands	2006	Solar PV	Netherlands Solar PV	3.19791447284435×10^-05
Netherlands	2007	Solar PV	Netherlands Solar PV	2.84204984610158×10^-05
Netherlands	2008	Solar PV	Netherlands Solar PV	-9.78512e-06
Netherlands	2009	Solar PV	Netherlands Solar PV	-1.80473e-05
Netherlands	2010	Solar PV	Netherlands Solar PV	4.07471871156131×10^-05
Netherlands	2011	Solar PV	Netherlands Solar PV	1.70390573064227×10^-04
Netherlands	2012	Solar PV	Netherlands Solar PV	5.00599019089107×10^-04
Netherlands	2013	Solar PV	Netherlands Solar PV	0.00118971
Netherlands	2014	Solar PV	Netherlands Solar PV	0.00208736
Netherlands	2015	Solar PV	Netherlands Solar PV	0.00277553
Netherlands	2016	Solar PV	Netherlands Solar PV	0.00332095
Netherlands	2017	Solar PV	Netherlands Solar PV	0.00393638
Netherlands	2018	Solar PV	Netherlands Solar PV	0.00753947
Netherlands	2019	Solar PV	Netherlands Solar PV	0.0103137
Netherlands	2020	Solar PV	Netherlands Solar PV	0.0171033
Netherlands	2021	Solar PV	Netherlands Solar PV	0.0202467
Netherlands	2022	Solar PV	Netherlands Solar PV	0.0313652
Netherlands	2023	Solar PV	Netherlands Solar PV	0.0311889
Netherlands	2024	Solar PV	Netherlands Solar PV	0.0278269
Nepal	2009	Solar PV	Nepal Solar PV	NA
Nepal	2010	Solar PV	Nepal Solar PV	NA
Nepal	2011	Solar PV	Nepal Solar PV	NA
Nepal	2012	Solar PV	Nepal Solar PV	9.44287063267233×10^-04
Nepal	2013	Solar PV	Nepal Solar PV	8.565438754118×10^-04
Nepal	2014	Solar PV	Nepal Solar PV	7.9099482811074×10^-04
Nepal	2015	Solar PV	Nepal Solar PV	9.82495210335847×10^-04
Nepal	2016	Solar PV	Nepal Solar PV	-0.000309866
Nepal	2017	Solar PV	Nepal Solar PV	0.00406803
Nepal	2018	Solar PV	Nepal Solar PV	0.00358286
Nepal	2019	Solar PV	Nepal Solar PV	0.00274115
Nepal	2020	Solar PV	Nepal Solar PV	-0.00150742
Nepal	2021	Solar PV	Nepal Solar PV	-0.00239438
Nepal	2022	Solar PV	Nepal Solar PV	-0.00122078
Oman	2016	Solar PV	Oman Solar PV	NA
Oman	2017	Solar PV	Oman Solar PV	NA
Oman	2018	Solar PV	Oman Solar PV	NA
Oman	2019	Solar PV	Oman Solar PV	4.28559184023313×10^-04
Oman	2020	Solar PV	Oman Solar PV	0.00162718
Oman	2021	Solar PV	Oman Solar PV	0.00497867
Oman	2022	Solar PV	Oman Solar PV	0.0112819
Oman	2023	Solar PV	Oman Solar PV	0.0107782
Oman	2024	Solar PV	Oman Solar PV	0.00766089
Panama	2013	Solar PV	Panama Solar PV	NA
Panama	2014	Solar PV	Panama Solar PV	NA
Panama	2015	Solar PV	Panama Solar PV	NA
Panama	2016	Solar PV	Panama Solar PV	0.00214461
Panama	2017	Solar PV	Panama Solar PV	0.00447249
Panama	2018	Solar PV	Panama Solar PV	0.00619799
Panama	2019	Solar PV	Panama Solar PV	0.00616009
Panama	2020	Solar PV	Panama Solar PV	0.00491923
Panama	2021	Solar PV	Panama Solar PV	0.00939478
Panama	2022	Solar PV	Panama Solar PV	0.0107429
Panama	2023	Solar PV	Panama Solar PV	0.0127829
Peru	2011	Solar PV	Peru Solar PV	NA
Peru	2012	Solar PV	Peru Solar PV	NA
Peru	2013	Solar PV	Peru Solar PV	NA
Peru	2014	Solar PV	Peru Solar PV	0.00145783
Peru	2015	Solar PV	Peru Solar PV	0.00108779
Peru	2016	Solar PV	Peru Solar PV	1.72719160025769×10^-05
Peru	2017	Solar PV	Peru Solar PV	3.76101901337063×10^-04
Peru	2018	Solar PV	Peru Solar PV	0.00298879
Peru	2019	Solar PV	Peru Solar PV	0.00302234
Peru	2020	Solar PV	Peru Solar PV	0.00313556
Peru	2021	Solar PV	Peru Solar PV	1.021054890733×10^-04
Peru	2022	Solar PV	Peru Solar PV	1.02626938455834×10^-04
Peru	2023	Solar PV	Peru Solar PV	2.29629874411717×10^-04
Peru	2024	Solar PV	Peru Solar PV	0.00205535
Philippines	2013	Solar PV	Philippines Solar PV	NA
Philippines	2014	Solar PV	Philippines Solar PV	NA
Philippines	2015	Solar PV	Philippines Solar PV	NA
Philippines	2016	Solar PV	Philippines Solar PV	0.00403862
Philippines	2017	Solar PV	Philippines Solar PV	0.00415276
Philippines	2018	Solar PV	Philippines Solar PV	0.00361119
Philippines	2019	Solar PV	Philippines Solar PV	-0.000108919
Philippines	2020	Solar PV	Philippines Solar PV	2.49040130345767×10^-04
Philippines	2021	Solar PV	Philippines Solar PV	4.56041499861817×10^-04
Philippines	2022	Solar PV	Philippines Solar PV	0.00151028
Philippines	2023	Solar PV	Philippines Solar PV	0.00256338
Philippines	2024	Solar PV	Philippines Solar PV	0.00511271
Pakistan	2009	Solar PV	Pakistan Solar PV	NA
Pakistan	2010	Solar PV	Pakistan Solar PV	NA
Pakistan	2011	Solar PV	Pakistan Solar PV	NA
Pakistan	2012	Solar PV	Pakistan Solar PV	2.37852531430513×10^-04
Pakistan	2013	Solar PV	Pakistan Solar PV	4.09694517718×10^-04
Pakistan	2014	Solar PV	Pakistan Solar PV	6.35906678298326×10^-04
Pakistan	2015	Solar PV	Pakistan Solar PV	8.85178470135817×10^-04
Pakistan	2016	Solar PV	Pakistan Solar PV	0.00139936
Pakistan	2017	Solar PV	Pakistan Solar PV	0.0016111
Pakistan	2018	Solar PV	Pakistan Solar PV	0.00125386
Pakistan	2019	Solar PV	Pakistan Solar PV	4.81437997047983×10^-04
Pakistan	2020	Solar PV	Pakistan Solar PV	0.00325346
Pakistan	2021	Solar PV	Pakistan Solar PV	0.0065664
Pakistan	2022	Solar PV	Pakistan Solar PV	0.0100178
Pakistan	2023	Solar PV	Pakistan Solar PV	0.0133208
Pakistan	2024	Solar PV	Pakistan Solar PV	0.025364
Poland	2013	Solar PV	Poland Solar PV	NA
Poland	2014	Solar PV	Poland Solar PV	NA
Poland	2015	Solar PV	Poland Solar PV	NA
Poland	2016	Solar PV	Poland Solar PV	2.40963855421687×10^-04
Poland	2017	Solar PV	Poland Solar PV	3.12459481650949×10^-04
Poland	2018	Solar PV	Poland Solar PV	4.68485702428057×10^-04
Poland	2019	Solar PV	Poland Solar PV	0.00120902
Poland	2020	Solar PV	Poland Solar PV	0.00382388
Poland	2021	Solar PV	Poland Solar PV	0.00673682
Poland	2022	Solar PV	Poland Solar PV	0.0140595
Poland	2023	Solar PV	Poland Solar PV	0.0183621
Poland	2024	Solar PV	Poland Solar PV	0.0225006
Puerto Rico	2011	Solar PV	Puerto Rico Solar PV	NA
Puerto Rico	2012	Solar PV	Puerto Rico Solar PV	NA
Puerto Rico	2013	Solar PV	Puerto Rico Solar PV	NA
Puerto Rico	2014	Solar PV	Puerto Rico Solar PV	7.91389680278567×10^-04
Puerto Rico	2015	Solar PV	Puerto Rico Solar PV	0.00113645
Puerto Rico	2016	Solar PV	Puerto Rico Solar PV	0.00131725
Puerto Rico	2017	Solar PV	Puerto Rico Solar PV	0.00246461
Puerto Rico	2018	Solar PV	Puerto Rico Solar PV	0.00440593
Puerto Rico	2019	Solar PV	Puerto Rico Solar PV	0.00676524
Puerto Rico	2020	Solar PV	Puerto Rico Solar PV	0.0065325
Puerto Rico	2021	Solar PV	Puerto Rico Solar PV	0.00586665
Puerto Rico	2022	Solar PV	Puerto Rico Solar PV	0.00553464
Puerto Rico	2023	Solar PV	Puerto Rico Solar PV	0.00444936
Puerto Rico	2024	Solar PV	Puerto Rico Solar PV	0.00271509
Portugal	2000	Solar PV	Portugal Solar PV	NA
Portugal	2001	Solar PV	Portugal Solar PV	NA
Portugal	2002	Solar PV	Portugal Solar PV	NA
Portugal	2003	Solar PV	Portugal Solar PV	0
Portugal	2004	Solar PV	Portugal Solar PV	0
Portugal	2005	Solar PV	Portugal Solar PV	0
Portugal	2006	Solar PV	Portugal Solar PV	0
Portugal	2007	Solar PV	Portugal Solar PV	1.42724612859488×10^-04
Portugal	2008	Solar PV	Portugal Solar PV	2.94074400823408×10^-04
Portugal	2009	Solar PV	Portugal Solar PV	0.00108006
Portugal	2010	Solar PV	Portugal Solar PV	0.00116618
Portugal	2011	Solar PV	Portugal Solar PV	0.00150842
Portugal	2012	Solar PV	Portugal Solar PV	0.00178086
Portugal	2013	Solar PV	Portugal Solar PV	0.00186886
Portugal	2014	Solar PV	Portugal Solar PV	0.00225156
Portugal	2015	Solar PV	Portugal Solar PV	0.00235353
Portugal	2016	Solar PV	Portugal Solar PV	0.00173334
Portugal	2017	Solar PV	Portugal Solar PV	0.00167611
Portugal	2018	Solar PV	Portugal Solar PV	5.55336052931742×10^-04
Portugal	2019	Solar PV	Portugal Solar PV	0.00374524
Portugal	2020	Solar PV	Portugal Solar PV	0.00542635
Portugal	2021	Solar PV	Portugal Solar PV	0.00940021
Portugal	2022	Solar PV	Portugal Solar PV	0.0166692
Portugal	2023	Solar PV	Portugal Solar PV	0.026081
Portugal	2024	Solar PV	Portugal Solar PV	0.0331997
Réunion	2008	Solar PV	Réunion Solar PV	NA
Réunion	2009	Solar PV	Réunion Solar PV	NA
Réunion	2010	Solar PV	Réunion Solar PV	NA
Réunion	2011	Solar PV	Réunion Solar PV	0.0169697
Réunion	2012	Solar PV	Réunion Solar PV	0.0199141
Réunion	2013	Solar PV	Réunion Solar PV	0.0161282
Réunion	2014	Solar PV	Réunion Solar PV	0.0110023
Réunion	2015	Solar PV	Réunion Solar PV	0.00512758
Réunion	2016	Solar PV	Réunion Solar PV	0.00347373
Réunion	2017	Solar PV	Réunion Solar PV	0.00111075
Réunion	2018	Solar PV	Réunion Solar PV	6.62380674069744×10^-04
Réunion	2019	Solar PV	Réunion Solar PV	-0.00106316
Réunion	2020	Solar PV	Réunion Solar PV	-0.00621558
Réunion	2021	Solar PV	Réunion Solar PV	8.77626021611543×10^-04
Réunion	2022	Solar PV	Réunion Solar PV	-0.00170907
Romania	2011	Solar PV	Romania Solar PV	NA
Romania	2012	Solar PV	Romania Solar PV	NA
Romania	2013	Solar PV	Romania Solar PV	NA
Romania	2014	Solar PV	Romania Solar PV	0.00831793
Romania	2015	Solar PV	Romania Solar PV	0.00999484
Romania	2016	Solar PV	Romania Solar PV	0.00704078
Romania	2017	Solar PV	Romania Solar PV	0.0014397
Romania	2018	Solar PV	Romania Solar PV	-0.000843104
Romania	2019	Solar PV	Romania Solar PV	6.50878387254727×10^-04
Romania	2020	Solar PV	Romania Solar PV	6.87334711993582×10^-04
Romania	2021	Solar PV	Romania Solar PV	4.68006873174633×10^-04
Romania	2022	Solar PV	Romania Solar PV	0.00202032
Romania	2023	Solar PV	Romania Solar PV	0.00260742
Romania	2024	Solar PV	Romania Solar PV	0.0168084
Saudi Arabia	2010	Solar PV	Saudi Arabia Solar PV	NA
Saudi Arabia	2011	Solar PV	Saudi Arabia Solar PV	NA
Saudi Arabia	2012	Solar PV	Saudi Arabia Solar PV	NA
Saudi Arabia	2013	Solar PV	Saudi Arabia Solar PV	4.52406804198335×10^-05
Saudi Arabia	2014	Solar PV	Saudi Arabia Solar PV	3.79194799605219×10^-05
Saudi Arabia	2015	Solar PV	Saudi Arabia Solar PV	1.2024550852528×10^-05
Saudi Arabia	2016	Solar PV	Saudi Arabia Solar PV	1.35851061821007×10^-06
Saudi Arabia	2017	Solar PV	Saudi Arabia Solar PV	8.29118201307246×10^-06
Saudi Arabia	2018	Solar PV	Saudi Arabia Solar PV	9.47773736644819×10^-05
Saudi Arabia	2019	Solar PV	Saudi Arabia Solar PV	1.38316936289918×10^-04
Saudi Arabia	2020	Solar PV	Saudi Arabia Solar PV	1.24702043617×10^-04
Saudi Arabia	2021	Solar PV	Saudi Arabia Solar PV	5.61784419047381×10^-04
Saudi Arabia	2022	Solar PV	Saudi Arabia Solar PV	5.04578630850441×10^-04
Saudi Arabia	2023	Solar PV	Saudi Arabia Solar PV	0.00322153
Sweden	2000	Solar PV	Sweden Solar PV	NA
Sweden	2001	Solar PV	Sweden Solar PV	NA
Sweden	2002	Solar PV	Sweden Solar PV	NA
Sweden	2003	Solar PV	Sweden Solar PV	0
Sweden	2004	Solar PV	Sweden Solar PV	0
Sweden	2005	Solar PV	Sweden Solar PV	0
Sweden	2006	Solar PV	Sweden Solar PV	0
Sweden	2007	Solar PV	Sweden Solar PV	0
Sweden	2008	Solar PV	Sweden Solar PV	0
Sweden	2009	Solar PV	Sweden Solar PV	2.44021473889702×10^-05
Sweden	2010	Solar PV	Sweden Solar PV	2.24542494667116×10^-05
Sweden	2011	Solar PV	Sweden Solar PV	2.21808180285689×10^-05
Sweden	2012	Solar PV	Sweden Solar PV	1.5652326695785×10^-05
Sweden	2013	Solar PV	Sweden Solar PV	6.46746359370219×10^-05
Sweden	2014	Solar PV	Sweden Solar PV	8.63543907931729×10^-05
Sweden	2015	Solar PV	Sweden Solar PV	1.65706842787673×10^-04
Sweden	2016	Solar PV	Sweden Solar PV	2.12227498371151×10^-04
Sweden	2017	Solar PV	Sweden Solar PV	3.58289772403775×10^-04
Sweden	2018	Solar PV	Sweden Solar PV	6.30836789559172×10^-04
Sweden	2019	Solar PV	Sweden Solar PV	0.00104649
Sweden	2020	Solar PV	Sweden Solar PV	0.00167019
Sweden	2021	Solar PV	Sweden Solar PV	0.00213232
Sweden	2022	Solar PV	Sweden Solar PV	0.00246808
Sweden	2023	Solar PV	Sweden Solar PV	0.00409146
Sweden	2024	Solar PV	Sweden Solar PV	0.00407239
Singapore	2015	Solar PV	Singapore Solar PV	NA
Singapore	2016	Solar PV	Singapore Solar PV	NA
Singapore	2017	Solar PV	Singapore Solar PV	NA
Singapore	2018	Solar PV	Singapore Solar PV	8.8100182493235×10^-04
Singapore	2019	Solar PV	Singapore Solar PV	5.88298629860307×10^-04
Singapore	2020	Solar PV	Singapore Solar PV	0.00111919
Singapore	2021	Solar PV	Singapore Solar PV	0.00150891
Singapore	2022	Solar PV	Singapore Solar PV	0.00275383
Singapore	2023	Solar PV	Singapore Solar PV	0.00358208
Singapore	2024	Solar PV	Singapore Solar PV	0.00470942
Slovenia	2009	Solar PV	Slovenia Solar PV	NA
Slovenia	2010	Solar PV	Slovenia Solar PV	NA
Slovenia	2011	Solar PV	Slovenia Solar PV	NA
Slovenia	2012	Solar PV	Slovenia Solar PV	0.0034298
Slovenia	2013	Solar PV	Slovenia Solar PV	0.00443635
Slovenia	2014	Solar PV	Slovenia Solar PV	0.00358779
Slovenia	2015	Solar PV	Slovenia Solar PV	0.00265128
Slovenia	2016	Solar PV	Slovenia Solar PV	9.03936295499037×10^-04
Slovenia	2017	Solar PV	Slovenia Solar PV	7.61711003938737×10^-04
Slovenia	2018	Solar PV	Slovenia Solar PV	-0.000911519
Slovenia	2019	Solar PV	Slovenia Solar PV	7.47979698690976×10^-04
Slovenia	2020	Solar PV	Slovenia Solar PV	0.00148699
Slovenia	2021	Solar PV	Slovenia Solar PV	0.00445199
Slovenia	2022	Solar PV	Slovenia Solar PV	0.0099243
Slovenia	2023	Solar PV	Slovenia Solar PV	0.0137054
Slovenia	2024	Solar PV	Slovenia Solar PV	0.0193981
Slovakia	2009	Solar PV	Slovakia Solar PV	NA
Slovakia	2010	Solar PV	Slovakia Solar PV	NA
Slovakia	2011	Solar PV	Slovakia Solar PV	NA
Slovakia	2012	Solar PV	Slovakia Solar PV	0.004947
Slovakia	2013	Solar PV	Slovakia Solar PV	0.00665781
Slovakia	2014	Solar PV	Slovakia Solar PV	0.00265716
Slovakia	2015	Solar PV	Slovakia Solar PV	0.00143918
Slovakia	2016	Solar PV	Slovakia Solar PV	-0.000308545
Slovakia	2017	Solar PV	Slovakia Solar PV	-0.00117206
Slovakia	2018	Solar PV	Slovakia Solar PV	8.65637145574896×10^-04
Slovakia	2019	Solar PV	Slovakia Solar PV	3.79483299560334×10^-04
Slovakia	2020	Solar PV	Slovakia Solar PV	0.00151674
Slovakia	2021	Solar PV	Slovakia Solar PV	2.6782789973588×10^-04
Slovakia	2022	Solar PV	Slovakia Solar PV	0.00119225
Slovakia	2023	Solar PV	Slovakia Solar PV	-0.000830938
Slovakia	2024	Solar PV	Slovakia Solar PV	2.0851007326743×10^-04
Senegal	2015	Solar PV	Senegal Solar PV	NA
Senegal	2016	Solar PV	Senegal Solar PV	NA
Senegal	2017	Solar PV	Senegal Solar PV	NA
Senegal	2018	Solar PV	Senegal Solar PV	0.0168691
Senegal	2019	Solar PV	Senegal Solar PV	0.018203
Senegal	2020	Solar PV	Senegal Solar PV	0.0145462
Senegal	2021	Solar PV	Senegal Solar PV	0.0101579
Senegal	2022	Solar PV	Senegal Solar PV	0.00732188
Senegal	2023	Solar PV	Senegal Solar PV	0.00352855
El Salvador	2012	Solar PV	El Salvador Solar PV	NA
El Salvador	2013	Solar PV	El Salvador Solar PV	NA
El Salvador	2014	Solar PV	El Salvador Solar PV	NA
El Salvador	2015	Solar PV	El Salvador Solar PV	0.00164474
El Salvador	2016	Solar PV	El Salvador Solar PV	0.00165501
El Salvador	2017	Solar PV	El Salvador Solar PV	0.0102885
El Salvador	2018	Solar PV	El Salvador Solar PV	0.0156713
El Salvador	2019	Solar PV	El Salvador Solar PV	0.0246782
El Salvador	2020	Solar PV	El Salvador Solar PV	0.0360433
El Salvador	2021	Solar PV	El Salvador Solar PV	0.0382395
El Salvador	2022	Solar PV	El Salvador Solar PV	0.035385
El Salvador	2023	Solar PV	El Salvador Solar PV	0.0161964
El Salvador	2024	Solar PV	El Salvador Solar PV	0.00121528
Thailand	2005	Solar PV	Thailand Solar PV	NA
Thailand	2006	Solar PV	Thailand Solar PV	NA
Thailand	2007	Solar PV	Thailand Solar PV	NA
Thailand	2008	Solar PV	Thailand Solar PV	9.16758342500917×10^-05
Thailand	2009	Solar PV	Thailand Solar PV	-6.09334e-06
Thailand	2010	Solar PV	Thailand Solar PV	3.33801574270858×10^-05
Thailand	2011	Solar PV	Thailand Solar PV	1.0401888199257×10^-04
Thailand	2012	Solar PV	Thailand Solar PV	8.95039973068588×10^-04
Thailand	2013	Solar PV	Thailand Solar PV	0.00236358
Thailand	2014	Solar PV	Thailand Solar PV	0.00350673
Thailand	2015	Solar PV	Thailand Solar PV	0.00347476
Thailand	2016	Solar PV	Thailand Solar PV	0.00409014
Thailand	2017	Solar PV	Thailand Solar PV	0.00486054
Thailand	2018	Solar PV	Thailand Solar PV	0.00405216
Thailand	2019	Solar PV	Thailand Solar PV	0.0026235
Thailand	2020	Solar PV	Thailand Solar PV	9.37636419602704×10^-04
Thailand	2021	Solar PV	Thailand Solar PV	9.1811460574499×10^-04
Thailand	2022	Solar PV	Thailand Solar PV	9.15534867428208×10^-05
Thailand	2023	Solar PV	Thailand Solar PV	-1.6292e-05
Thailand	2024	Solar PV	Thailand Solar PV	8.75057069227567×10^-04
Tunisia	2012	Solar PV	Tunisia Solar PV	NA
Tunisia	2013	Solar PV	Tunisia Solar PV	NA
Tunisia	2014	Solar PV	Tunisia Solar PV	NA
Tunisia	2015	Solar PV	Tunisia Solar PV	0.00102669
Tunisia	2016	Solar PV	Tunisia Solar PV	0.00168413
Tunisia	2017	Solar PV	Tunisia Solar PV	0.00157846
Tunisia	2018	Solar PV	Tunisia Solar PV	2.48003214226353×10^-04
Tunisia	2019	Solar PV	Tunisia Solar PV	-5.13589e-05
Tunisia	2020	Solar PV	Tunisia Solar PV	2.33030091184767×10^-04
Tunisia	2021	Solar PV	Tunisia Solar PV	0.00207386
Tunisia	2022	Solar PV	Tunisia Solar PV	0.00316557
Tunisia	2023	Solar PV	Tunisia Solar PV	0.0053332
Tunisia	2024	Solar PV	Tunisia Solar PV	0.0044927
Turkey	2013	Solar PV	Turkey Solar PV	NA
Turkey	2014	Solar PV	Turkey Solar PV	NA
Turkey	2015	Solar PV	Turkey Solar PV	NA
Turkey	2016	Solar PV	Turkey Solar PV	0.00126336
Turkey	2017	Solar PV	Turkey Solar PV	0.00321392
Turkey	2018	Solar PV	Turkey Solar PV	0.00842039
Turkey	2019	Solar PV	Turkey Solar PV	0.00936359
Turkey	2020	Solar PV	Turkey Solar PV	0.00912165
Turkey	2021	Solar PV	Turkey Solar PV	0.00483854
Turkey	2022	Solar PV	Turkey Solar PV	0.00513712
Turkey	2023	Solar PV	Turkey Solar PV	0.00681722
Turkey	2024	Solar PV	Turkey Solar PV	0.0115758
Taiwan	2008	Solar PV	Taiwan Solar PV	NA
Taiwan	2009	Solar PV	Taiwan Solar PV	NA
Taiwan	2010	Solar PV	Taiwan Solar PV	NA
Taiwan	2011	Solar PV	Taiwan Solar PV	7.93178663493952×10^-05
Taiwan	2012	Solar PV	Taiwan Solar PV	1.98528462885435×10^-04
Taiwan	2013	Solar PV	Taiwan Solar PV	3.95741761664909×10^-04
Taiwan	2014	Solar PV	Taiwan Solar PV	6.00273865711945×10^-04
Taiwan	2015	Solar PV	Taiwan Solar PV	8.84577553353057×10^-04
Taiwan	2016	Solar PV	Taiwan Solar PV	9.7820457768367×10^-04
Taiwan	2017	Solar PV	Taiwan Solar PV	0.00138015
Taiwan	2018	Solar PV	Taiwan Solar PV	0.00216884
Taiwan	2019	Solar PV	Taiwan Solar PV	0.00348619
Taiwan	2020	Solar PV	Taiwan Solar PV	0.0051667
Taiwan	2021	Solar PV	Taiwan Solar PV	0.00586207
Taiwan	2022	Solar PV	Taiwan Solar PV	0.00746584
Taiwan	2023	Solar PV	Taiwan Solar PV	0.00802603
Taiwan	2024	Solar PV	Taiwan Solar PV	0.010149
Ukraine	2010	Solar PV	Ukraine Solar PV	NA
Ukraine	2011	Solar PV	Ukraine Solar PV	NA
Ukraine	2012	Solar PV	Ukraine Solar PV	NA
Ukraine	2013	Solar PV	Ukraine Solar PV	9.77517106549363×10^-04
Ukraine	2014	Solar PV	Ukraine Solar PV	7.32718215494045×10^-04
Ukraine	2015	Solar PV	Ukraine Solar PV	4.2441976141662×10^-04
Ukraine	2016	Solar PV	Ukraine Solar PV	1.49080564919134×10^-05
Ukraine	2017	Solar PV	Ukraine Solar PV	7.54053742873603×10^-04
Ukraine	2018	Solar PV	Ukraine Solar PV	0.00133701
Ukraine	2019	Solar PV	Ukraine Solar PV	0.00534381
Ukraine	2020	Solar PV	Ukraine Solar PV	0.0105737
Ukraine	2021	Solar PV	Ukraine Solar PV	0.0116226
Ukraine	2022	Solar PV	Ukraine Solar PV	0.00904111
Uganda	2005	Solar PV	Uganda Solar PV	NA
Uganda	2006	Solar PV	Uganda Solar PV	NA
Uganda	2007	Solar PV	Uganda Solar PV	NA
Uganda	2008	Solar PV	Uganda Solar PV	0.00286123
Uganda	2009	Solar PV	Uganda Solar PV	6.71487603305787×10^-04
Uganda	2010	Solar PV	Uganda Solar PV	7.66423357664233×10^-04
Uganda	2011	Solar PV	Uganda Solar PV	-0.000354965
Uganda	2012	Solar PV	Uganda Solar PV	6.93454925429846×10^-04
Uganda	2013	Solar PV	Uganda Solar PV	8.24238965897113×10^-04
Uganda	2014	Solar PV	Uganda Solar PV	5.8970956803774×10^-04
Uganda	2015	Solar PV	Uganda Solar PV	-0.000631374
Uganda	2016	Solar PV	Uganda Solar PV	2.7936420163759×10^-04
Uganda	2017	Solar PV	Uganda Solar PV	0.00219503
Uganda	2018	Solar PV	Uganda Solar PV	0.00260946
Uganda	2019	Solar PV	Uganda Solar PV	0.00592473
Uganda	2020	Solar PV	Uganda Solar PV	0.00485392
Uganda	2021	Solar PV	Uganda Solar PV	0.00279629
Uganda	2022	Solar PV	Uganda Solar PV	-0.000765774
United States	2000	Solar PV	United States Solar PV	NA
United States	2001	Solar PV	United States Solar PV	NA
United States	2002	Solar PV	United States Solar PV	NA
United States	2003	Solar PV	United States Solar PV	2.70409279271181×10^-06
United States	2004	Solar PV	United States Solar PV	6.3216520941799×10^-07
United States	2005	Solar PV	United States Solar PV	-2.25464e-06
United States	2006	Solar PV	United States Solar PV	-3.65576e-06
United States	2007	Solar PV	United States Solar PV	1.62864982017827×10^-07
United States	2008	Solar PV	United States Solar PV	2.4354639986644×10^-05
United States	2009	Solar PV	United States Solar PV	3.3292501071987×10^-05
United States	2010	Solar PV	United States Solar PV	4.89567837554834×10^-05
United States	2011	Solar PV	United States Solar PV	7.85797276895442×10^-05
United States	2012	Solar PV	United States Solar PV	2.81901938840181×10^-04
United States	2013	Solar PV	United States Solar PV	6.44963078514609×10^-04
United States	2014	Solar PV	United States Solar PV	0.00220514
United States	2015	Solar PV	United States Solar PV	0.00282841
United States	2016	Solar PV	United States Solar PV	0.00373155
United States	2017	Solar PV	United States Solar PV	0.00400336
United States	2018	Solar PV	United States Solar PV	0.00422118
United States	2019	Solar PV	United States Solar PV	0.00409369
United States	2020	Solar PV	United States Solar PV	0.00442013
United States	2021	Solar PV	United States Solar PV	0.00578813
United States	2022	Solar PV	United States Solar PV	0.00737727
United States	2023	Solar PV	United States Solar PV	0.00794617
United States	2024	Solar PV	United States Solar PV	0.0098392
Uruguay	2014	Solar PV	Uruguay Solar PV	NA
Uruguay	2015	Solar PV	Uruguay Solar PV	NA
Uruguay	2016	Solar PV	Uruguay Solar PV	NA
Uruguay	2017	Solar PV	Uruguay Solar PV	0.00627178
Uruguay	2018	Solar PV	Uruguay Solar PV	0.00814132
Uruguay	2019	Solar PV	Uruguay Solar PV	0.00510698
Uruguay	2020	Solar PV	Uruguay Solar PV	0.00502766
Uruguay	2021	Solar PV	Uruguay Solar PV	6.51930385991587×10^-04
Uruguay	2022	Solar PV	Uruguay Solar PV	0.00250391
Uruguay	2023	Solar PV	Uruguay Solar PV	0.00138172
Uruguay	2024	Solar PV	Uruguay Solar PV	2.23431480228123×10^-04
Vietnam	2009	Solar PV	Vietnam Solar PV	NA
Vietnam	2010	Solar PV	Vietnam Solar PV	NA
Vietnam	2011	Solar PV	Vietnam Solar PV	NA
Vietnam	2012	Solar PV	Vietnam Solar PV	2.89452356142179×10^-05
Vietnam	2013	Solar PV	Vietnam Solar PV	-9.56013e-06
Vietnam	2014	Solar PV	Vietnam Solar PV	-9.23867e-06
Vietnam	2015	Solar PV	Vietnam Solar PV	-8.36021e-06
Vietnam	2016	Solar PV	Vietnam Solar PV	-8.17806e-06
Vietnam	2017	Solar PV	Vietnam Solar PV	-6.48022e-06
Vietnam	2018	Solar PV	Vietnam Solar PV	1.01114772164732×10^-05
Vietnam	2019	Solar PV	Vietnam Solar PV	0.00676373
Vietnam	2020	Solar PV	Vietnam Solar PV	0.0146823
Vietnam	2021	Solar PV	Vietnam Solar PV	0.0343397
Vietnam	2022	Solar PV	Vietnam Solar PV	0.0255942
Vietnam	2023	Solar PV	Vietnam Solar PV	0.0162898
Vietnam	2024	Solar PV	Vietnam Solar PV	-0.00605667
Yemen	2013	Solar PV	Yemen Solar PV	NA
Yemen	2014	Solar PV	Yemen Solar PV	NA
Yemen	2015	Solar PV	Yemen Solar PV	NA
Yemen	2016	Solar PV	Yemen Solar PV	0.011088
Yemen	2017	Solar PV	Yemen Solar PV	0.0152027
Yemen	2018	Solar PV	Yemen Solar PV	0.0389008
Yemen	2019	Solar PV	Yemen Solar PV	0.0376925
Yemen	2020	Solar PV	Yemen Solar PV	0.0399177
Yemen	2021	Solar PV	Yemen Solar PV	0.0112324
Yemen	2022	Solar PV	Yemen Solar PV	0.00732512
Yemen	2023	Solar PV	Yemen Solar PV	9.0481360839668×10^-04
South Africa	2000	Solar PV	South Africa Solar PV	NA
South Africa	2001	Solar PV	South Africa Solar PV	NA
South Africa	2002	Solar PV	South Africa Solar PV	NA
South Africa	2003	Solar PV	South Africa Solar PV	-1.59151e-06
South Africa	2004	Solar PV	South Africa Solar PV	1.13888078081962×10^-05
South Africa	2005	Solar PV	South Africa Solar PV	1.2106300714489×10^-05
South Africa	2006	Solar PV	South Africa Solar PV	1.203534074614×10^-05
South Africa	2007	Solar PV	South Africa Solar PV	-1.95287e-06
South Africa	2008	Solar PV	South Africa Solar PV	-1.40788e-06
South Africa	2009	Solar PV	South Africa Solar PV	4.47315518223437×10^-07
South Africa	2010	Solar PV	South Africa Solar PV	1.32193982698714×10^-05
South Africa	2011	Solar PV	South Africa Solar PV	7.57610428127371×10^-05
South Africa	2012	Solar PV	South Africa Solar PV	8.95969441659754×10^-05
South Africa	2013	Solar PV	South Africa Solar PV	2.73808393738834×10^-04
South Africa	2014	Solar PV	South Africa Solar PV	0.00129844
South Africa	2015	Solar PV	South Africa Solar PV	0.0035445
South Africa	2016	Solar PV	South Africa Solar PV	0.00399478
South Africa	2017	Solar PV	South Africa Solar PV	0.00413293
South Africa	2018	Solar PV	South Africa Solar PV	0.00228205
South Africa	2019	Solar PV	South Africa Solar PV	0.00215975
South Africa	2020	Solar PV	South Africa Solar PV	0.00240158
South Africa	2021	Solar PV	South Africa Solar PV	0.00330768
South Africa	2022	Solar PV	South Africa Solar PV	0.00767803
South Africa	2023	Solar PV	South Africa Solar PV	0.0142848
South Africa	2024	Solar PV	South Africa Solar PV	0.0177805
Argentina	1995	Onshore wind	Argentina Onshore wind	NA
Argentina	1996	Onshore wind	Argentina Onshore wind	NA
Argentina	1997	Onshore wind	Argentina Onshore wind	NA
Argentina	1998	Onshore wind	Argentina Onshore wind	1.34270706891786×10^-04
Argentina	1999	Onshore wind	Argentina Onshore wind	9.05567064272825×10^-05
Argentina	2000	Onshore wind	Argentina Onshore wind	4.77761668639312×10^-05
Argentina	2001	Onshore wind	Argentina Onshore wind	5.06268598562354×10^-05
Argentina	2002	Onshore wind	Argentina Onshore wind	1.39630288828489×10^-04
Argentina	2003	Onshore wind	Argentina Onshore wind	1.77249892662562×10^-04
Argentina	2004	Onshore wind	Argentina Onshore wind	4.78306731615468×10^-05
Argentina	2005	Onshore wind	Argentina Onshore wind	-5.51941e-05
Argentina	2006	Onshore wind	Argentina Onshore wind	-8.39278e-05
Argentina	2007	Onshore wind	Argentina Onshore wind	-5.65478e-05
Argentina	2008	Onshore wind	Argentina Onshore wind	-0.000111276
Argentina	2009	Onshore wind	Argentina Onshore wind	-9.67032e-05
Argentina	2010	Onshore wind	Argentina Onshore wind	-9.68153e-05
Argentina	2011	Onshore wind	Argentina Onshore wind	-3.21443e-05
Argentina	2012	Onshore wind	Argentina Onshore wind	7.97725696412832×10^-04
Argentina	2013	Onshore wind	Argentina Onshore wind	9.96289277035064×10^-04
Argentina	2014	Onshore wind	Argentina Onshore wind	0.00141452
Argentina	2015	Onshore wind	Argentina Onshore wind	4.45675126870227×10^-04
Argentina	2016	Onshore wind	Argentina Onshore wind	1.6998590269303×10^-04
Argentina	2017	Onshore wind	Argentina Onshore wind	-9.5323e-05
Argentina	2018	Onshore wind	Argentina Onshore wind	0.00184967
Argentina	2019	Onshore wind	Argentina Onshore wind	0.0106992
Argentina	2020	Onshore wind	Argentina Onshore wind	0.0202896
Argentina	2021	Onshore wind	Argentina Onshore wind	0.024962
Argentina	2022	Onshore wind	Argentina Onshore wind	0.0204683
Argentina	2023	Onshore wind	Argentina Onshore wind	0.0112763
Austria	1994	Onshore wind	Austria Onshore wind	NA
Austria	1995	Onshore wind	Austria Onshore wind	NA
Austria	1996	Onshore wind	Austria Onshore wind	NA
Austria	1997	Onshore wind	Austria Onshore wind	1.21393116862598×10^-04
Austria	1998	Onshore wind	Austria Onshore wind	2.62748628770607×10^-04
Austria	1999	Onshore wind	Austria Onshore wind	2.62451167492269×10^-04
Austria	2000	Onshore wind	Austria Onshore wind	2.69843189866665×10^-04
Austria	2001	Onshore wind	Austria Onshore wind	2.7755452822124×10^-04
Austria	2002	Onshore wind	Austria Onshore wind	4.76678348475897×10^-04
Austria	2003	Onshore wind	Austria Onshore wind	0.0017363
Austria	2004	Onshore wind	Austria Onshore wind	0.0044655
Austria	2005	Onshore wind	Austria Onshore wind	0.00611757
Austria	2006	Onshore wind	Austria Onshore wind	0.0072493
Austria	2007	Onshore wind	Austria Onshore wind	0.00581073
Austria	2008	Onshore wind	Austria Onshore wind	0.00351969
Austria	2009	Onshore wind	Austria Onshore wind	4.4040627017138×10^-04
Austria	2010	Onshore wind	Austria Onshore wind	-0.000698015
Austria	2011	Onshore wind	Austria Onshore wind	-1.03885e-05
Austria	2012	Onshore wind	Austria Onshore wind	0.0021274
Austria	2013	Onshore wind	Austria Onshore wind	0.00614162
Austria	2014	Onshore wind	Austria Onshore wind	0.0104537
Austria	2015	Onshore wind	Austria Onshore wind	0.0141695
Austria	2016	Onshore wind	Austria Onshore wind	0.0106078
Austria	2017	Onshore wind	Austria Onshore wind	0.0117925
Austria	2018	Onshore wind	Austria Onshore wind	0.0049667
Austria	2019	Onshore wind	Austria Onshore wind	0.00825565
Austria	2020	Onshore wind	Austria Onshore wind	1.4020903531405×10^-04
Austria	2021	Onshore wind	Austria Onshore wind	0.00254683
Austria	2022	Onshore wind	Austria Onshore wind	0.00233198
Austria	2023	Onshore wind	Austria Onshore wind	0.0064937
Australia	1993	Onshore wind	Australia Onshore wind	NA
Australia	1994	Onshore wind	Australia Onshore wind	NA
Australia	1995	Onshore wind	Australia Onshore wind	NA
Australia	1996	Onshore wind	Australia Onshore wind	1.31622244159263×10^-05
Australia	1997	Onshore wind	Australia Onshore wind	4.80249579776696×10^-06
Australia	1998	Onshore wind	Australia Onshore wind	1.71185631561049×10^-07
Australia	1999	Onshore wind	Australia Onshore wind	3.26732165292005×10^-05
Australia	2000	Onshore wind	Australia Onshore wind	1.87070888087465×10^-04
Australia	2001	Onshore wind	Australia Onshore wind	4.17373414944677×10^-04
Australia	2002	Onshore wind	Australia Onshore wind	7.44654812160903×10^-04
Australia	2003	Onshore wind	Australia Onshore wind	8.3282750156944×10^-04
Australia	2004	Onshore wind	Australia Onshore wind	7.3226756941685×10^-04
Australia	2005	Onshore wind	Australia Onshore wind	0.00108753
Australia	2006	Onshore wind	Australia Onshore wind	0.00199266
Australia	2007	Onshore wind	Australia Onshore wind	0.0027431
Australia	2008	Onshore wind	Australia Onshore wind	0.00282218
Australia	2009	Onshore wind	Australia Onshore wind	0.00289703
Australia	2010	Onshore wind	Australia Onshore wind	0.00272121
Australia	2011	Onshore wind	Australia Onshore wind	0.00366306
Australia	2012	Onshore wind	Australia Onshore wind	0.00434386
Australia	2013	Onshore wind	Australia Onshore wind	0.00574082
Australia	2014	Onshore wind	Australia Onshore wind	0.00480049
Australia	2015	Onshore wind	Australia Onshore wind	0.00525932
Australia	2016	Onshore wind	Australia Onshore wind	0.0044641
Australia	2017	Onshore wind	Australia Onshore wind	0.00383952
Australia	2018	Onshore wind	Australia Onshore wind	0.00511185
Australia	2019	Onshore wind	Australia Onshore wind	0.00757513
Australia	2020	Onshore wind	Australia Onshore wind	0.0114209
Australia	2021	Onshore wind	Australia Onshore wind	0.0127645
Australia	2022	Onshore wind	Australia Onshore wind	0.0122942
Australia	2023	Onshore wind	Australia Onshore wind	0.0104735
Bosnia & Herzegovina	2017	Onshore wind	Bosnia & Herzegovina Onshore wind	NA
Bosnia & Herzegovina	2018	Onshore wind	Bosnia & Herzegovina Onshore wind	NA
Bosnia & Herzegovina	2019	Onshore wind	Bosnia & Herzegovina Onshore wind	NA
Bosnia & Herzegovina	2020	Onshore wind	Bosnia & Herzegovina Onshore wind	0.0051618
Bosnia & Herzegovina	2021	Onshore wind	Bosnia & Herzegovina Onshore wind	0.00513237
Bosnia & Herzegovina	2022	Onshore wind	Bosnia & Herzegovina Onshore wind	0.0031673
Bosnia & Herzegovina	2023	Onshore wind	Bosnia & Herzegovina Onshore wind	2.16104178362436×10^-05
Belgium	1986	Onshore wind	Belgium Onshore wind	NA
Belgium	1987	Onshore wind	Belgium Onshore wind	NA
Belgium	1988	Onshore wind	Belgium Onshore wind	NA
Belgium	1989	Onshore wind	Belgium Onshore wind	3.62735741487592×10^-05
Belgium	1990	Onshore wind	Belgium Onshore wind	2.06801729283821×10^-06
Belgium	1991	Onshore wind	Belgium Onshore wind	-3.98186e-06
Belgium	1992	Onshore wind	Belgium Onshore wind	6.01806868972857×10^-06
Belgium	1993	Onshore wind	Belgium Onshore wind	1.92191557763738×10^-06
Belgium	1994	Onshore wind	Belgium Onshore wind	1.42591715153073×10^-06
Belgium	1995	Onshore wind	Belgium Onshore wind	-3.2632e-06
Belgium	1996	Onshore wind	Belgium Onshore wind	-3.27793e-06
Belgium	1997	Onshore wind	Belgium Onshore wind	-7.04475e-06
Belgium	1998	Onshore wind	Belgium Onshore wind	5.24267241515526×10^-06
Belgium	1999	Onshore wind	Belgium Onshore wind	1.79584900194649×10^-05
Belgium	2000	Onshore wind	Belgium Onshore wind	4.74016176821615×10^-05
Belgium	2001	Onshore wind	Belgium Onshore wind	1.2529945051103×10^-04
Belgium	2002	Onshore wind	Belgium Onshore wind	1.95208488704538×10^-04
Belgium	2003	Onshore wind	Belgium Onshore wind	2.78455472242139×10^-04
Belgium	2004	Onshore wind	Belgium Onshore wind	3.93288762822552×10^-04
Belgium	2005	Onshore wind	Belgium Onshore wind	6.61491518272526×10^-04
Belgium	2006	Onshore wind	Belgium Onshore wind	0.0011209
Belgium	2007	Onshore wind	Belgium Onshore wind	0.00131864
Belgium	2008	Onshore wind	Belgium Onshore wind	0.00165984
Belgium	2009	Onshore wind	Belgium Onshore wind	0.00189207
Belgium	2010	Onshore wind	Belgium Onshore wind	0.00205988
Belgium	2011	Onshore wind	Belgium Onshore wind	0.00340969
Belgium	2012	Onshore wind	Belgium Onshore wind	0.00442259
Belgium	2013	Onshore wind	Belgium Onshore wind	0.00472244
Belgium	2014	Onshore wind	Belgium Onshore wind	0.00527563
Belgium	2015	Onshore wind	Belgium Onshore wind	0.00660849
Belgium	2016	Onshore wind	Belgium Onshore wind	0.00331538
Belgium	2017	Onshore wind	Belgium Onshore wind	0.00300139
Belgium	2018	Onshore wind	Belgium Onshore wind	0.00436371
Belgium	2019	Onshore wind	Belgium Onshore wind	0.00584329
Belgium	2020	Onshore wind	Belgium Onshore wind	0.00777945
Belgium	2021	Onshore wind	Belgium Onshore wind	-0.00175029
Belgium	2022	Onshore wind	Belgium Onshore wind	0.0023132
Belgium	2023	Onshore wind	Belgium Onshore wind	0.0106499
Bulgaria	2005	Onshore wind	Bulgaria Onshore wind	NA
Bulgaria	2006	Onshore wind	Bulgaria Onshore wind	NA
Bulgaria	2007	Onshore wind	Bulgaria Onshore wind	NA
Bulgaria	2008	Onshore wind	Bulgaria Onshore wind	8.9907844459429×10^-04
Bulgaria	2009	Onshore wind	Bulgaria Onshore wind	0.00174409
Bulgaria	2010	Onshore wind	Bulgaria Onshore wind	0.00454582
Bulgaria	2011	Onshore wind	Bulgaria Onshore wind	0.00483885
Bulgaria	2012	Onshore wind	Bulgaria Onshore wind	0.00686224
Bulgaria	2013	Onshore wind	Bulgaria Onshore wind	0.00568017
Bulgaria	2014	Onshore wind	Bulgaria Onshore wind	0.00371078
Bulgaria	2015	Onshore wind	Bulgaria Onshore wind	0.00116962
Bulgaria	2016	Onshore wind	Bulgaria Onshore wind	1.43204108938264×10^-05
Bulgaria	2017	Onshore wind	Bulgaria Onshore wind	0.00170205
Bulgaria	2018	Onshore wind	Bulgaria Onshore wind	-0.00046234
Bulgaria	2019	Onshore wind	Bulgaria Onshore wind	-0.000565494
Bulgaria	2020	Onshore wind	Bulgaria Onshore wind	0.00113956
Bulgaria	2021	Onshore wind	Bulgaria Onshore wind	6.34261575125764×10^-04
Bulgaria	2022	Onshore wind	Bulgaria Onshore wind	-0.000119732
Bulgaria	2023	Onshore wind	Bulgaria Onshore wind	0.00108955
Bolivia	2013	Onshore wind	Bolivia Onshore wind	NA
Bolivia	2014	Onshore wind	Bolivia Onshore wind	NA
Bolivia	2015	Onshore wind	Bolivia Onshore wind	NA
Bolivia	2016	Onshore wind	Bolivia Onshore wind	0.00143369
Bolivia	2017	Onshore wind	Bolivia Onshore wind	0.0016839
Bolivia	2018	Onshore wind	Bolivia Onshore wind	0.00162166
Bolivia	2019	Onshore wind	Bolivia Onshore wind	8.16388603740457×10^-04
Bolivia	2020	Onshore wind	Bolivia Onshore wind	-0.000138086
Bolivia	2021	Onshore wind	Bolivia Onshore wind	0.00199448
Bolivia	2022	Onshore wind	Bolivia Onshore wind	0.0103178
Bolivia	2023	Onshore wind	Bolivia Onshore wind	0.0103362
Brazil	1995	Onshore wind	Brazil Onshore wind	NA
Brazil	1996	Onshore wind	Brazil Onshore wind	NA
Brazil	1997	Onshore wind	Brazil Onshore wind	NA
Brazil	1998	Onshore wind	Brazil Onshore wind	4.61485901496714×10^-06
Brazil	1999	Onshore wind	Brazil Onshore wind	-2.54227e-07
Brazil	2000	Onshore wind	Brazil Onshore wind	-3.82644e-06
Brazil	2001	Onshore wind	Brazil Onshore wind	2.58219086003121×10^-05
Brazil	2002	Onshore wind	Brazil Onshore wind	5.60709742622763×10^-05
Brazil	2003	Onshore wind	Brazil Onshore wind	5.48862482505008×10^-05
Brazil	2004	Onshore wind	Brazil Onshore wind	2.11774675907906×10^-05
Brazil	2005	Onshore wind	Brazil Onshore wind	1.65784758061939×10^-05
Brazil	2006	Onshore wind	Brazil Onshore wind	1.35839702399159×10^-04
Brazil	2007	Onshore wind	Brazil Onshore wind	4.4260119779404×10^-04
Brazil	2008	Onshore wind	Brazil Onshore wind	7.74773134879437×10^-04
Brazil	2009	Onshore wind	Brazil Onshore wind	6.9593199244692×10^-04
Brazil	2010	Onshore wind	Brazil Onshore wind	9.1459935309269×10^-04
Brazil	2011	Onshore wind	Brazil Onshore wind	8.4329095976704×10^-04
Brazil	2012	Onshore wind	Brazil Onshore wind	0.0021601
Brazil	2013	Onshore wind	Brazil Onshore wind	0.00243354
Brazil	2014	Onshore wind	Brazil Onshore wind	0.00519939
Brazil	2015	Onshore wind	Brazil Onshore wind	0.00935818
Brazil	2016	Onshore wind	Brazil Onshore wind	0.0154417
Brazil	2017	Onshore wind	Brazil Onshore wind	0.0170736
Brazil	2018	Onshore wind	Brazil Onshore wind	0.0144661
Brazil	2019	Onshore wind	Brazil Onshore wind	0.0101845
Brazil	2020	Onshore wind	Brazil Onshore wind	0.00627924
Brazil	2021	Onshore wind	Brazil Onshore wind	0.00985548
Brazil	2022	Onshore wind	Brazil Onshore wind	0.0107134
Brazil	2023	Onshore wind	Brazil Onshore wind	0.0145963
Canada	1991	Onshore wind	Canada Onshore wind	NA
Canada	1992	Onshore wind	Canada Onshore wind	NA
Canada	1993	Onshore wind	Canada Onshore wind	NA
Canada	1994	Onshore wind	Canada Onshore wind	3.83843393932975×10^-05
Canada	1995	Onshore wind	Canada Onshore wind	-2.18154e-06
Canada	1996	Onshore wind	Canada Onshore wind	-3.7766e-07
Canada	1997	Onshore wind	Canada Onshore wind	-1.83621e-09
Canada	1998	Onshore wind	Canada Onshore wind	1.15302066144203×10^-06
Canada	1999	Onshore wind	Canada Onshore wind	6.07425446443665×10^-05
Canada	2000	Onshore wind	Canada Onshore wind	1.05148129568981×10^-04
Canada	2001	Onshore wind	Canada Onshore wind	1.4851751775515×10^-04
Canada	2002	Onshore wind	Canada Onshore wind	1.28576015736696×10^-04
Canada	2003	Onshore wind	Canada Onshore wind	2.47446299611716×10^-04
Canada	2004	Onshore wind	Canada Onshore wind	3.36379831662544×10^-04
Canada	2005	Onshore wind	Canada Onshore wind	6.15548327580333×10^-04
Canada	2006	Onshore wind	Canada Onshore wind	9.62232694602397×10^-04
Canada	2007	Onshore wind	Canada Onshore wind	0.00105854
Canada	2008	Onshore wind	Canada Onshore wind	0.00114575
Canada	2009	Onshore wind	Canada Onshore wind	0.00225233
Canada	2010	Onshore wind	Canada Onshore wind	0.00320627
Canada	2011	Onshore wind	Canada Onshore wind	0.00333252
Canada	2012	Onshore wind	Canada Onshore wind	0.0023171
Canada	2013	Onshore wind	Canada Onshore wind	8.79987989111217×10^-04
Canada	2014	Onshore wind	Canada Onshore wind	0.00122278
Canada	2015	Onshore wind	Canada Onshore wind	0.00767631
Canada	2016	Onshore wind	Canada Onshore wind	0.00976234
Canada	2017	Onshore wind	Canada Onshore wind	0.00914129
Canada	2018	Onshore wind	Canada Onshore wind	0.0032665
Canada	2019	Onshore wind	Canada Onshore wind	0.00127589
Canada	2020	Onshore wind	Canada Onshore wind	0.00254334
Canada	2021	Onshore wind	Canada Onshore wind	0.00226481
Canada	2022	Onshore wind	Canada Onshore wind	0.00270817
Canada	2023	Onshore wind	Canada Onshore wind	0.00227029
Chile	2000	Onshore wind	Chile Onshore wind	NA
Chile	2001	Onshore wind	Chile Onshore wind	NA
Chile	2002	Onshore wind	Chile Onshore wind	NA
Chile	2003	Onshore wind	Chile Onshore wind	7.14847380084352×10^-05
Chile	2004	Onshore wind	Chile Onshore wind	-1.34055e-05
Chile	2005	Onshore wind	Chile Onshore wind	-1.29017e-05
Chile	2006	Onshore wind	Chile Onshore wind	-1.09227e-05
Chile	2007	Onshore wind	Chile Onshore wind	-8.16433e-06
Chile	2008	Onshore wind	Chile Onshore wind	1.60407882182676×10^-04
Chile	2009	Onshore wind	Chile Onshore wind	3.81158485848891×10^-04
Chile	2010	Onshore wind	Chile Onshore wind	0.00176853
Chile	2011	Onshore wind	Chile Onshore wind	0.00150209
Chile	2012	Onshore wind	Chile Onshore wind	0.00152273
Chile	2013	Onshore wind	Chile Onshore wind	6.9120594751717×10^-04
Chile	2014	Onshore wind	Chile Onshore wind	0.0051142
Chile	2015	Onshore wind	Chile Onshore wind	0.0074246
Chile	2016	Onshore wind	Chile Onshore wind	0.00784291
Chile	2017	Onshore wind	Chile Onshore wind	0.00802496
Chile	2018	Onshore wind	Chile Onshore wind	0.00520652
Chile	2019	Onshore wind	Chile Onshore wind	0.00904954
Chile	2020	Onshore wind	Chile Onshore wind	0.00726899
Chile	2021	Onshore wind	Chile Onshore wind	0.0145563
Chile	2022	Onshore wind	Chile Onshore wind	0.0131038
Chile	2023	Onshore wind	Chile Onshore wind	0.0138337
China	1989	Onshore wind	China Onshore wind	NA
China	1990	Onshore wind	China Onshore wind	NA
China	1991	Onshore wind	China Onshore wind	NA
China	1992	Onshore wind	China Onshore wind	6.14802757942684×10^-06
China	1993	Onshore wind	China Onshore wind	7.63137302674025×10^-06
China	1994	Onshore wind	China Onshore wind	9.98706959474079×10^-06
China	1995	Onshore wind	China Onshore wind	1.51315117654543×10^-05
China	1996	Onshore wind	China Onshore wind	2.16396926891181×10^-05
China	1997	Onshore wind	China Onshore wind	4.64372643705232×10^-05
China	1998	Onshore wind	China Onshore wind	8.50108748219596×10^-05
China	1999	Onshore wind	China Onshore wind	1.03409648192808×10^-04
China	2000	Onshore wind	China Onshore wind	8.42441916213535×10^-05
China	2001	Onshore wind	China Onshore wind	5.57852346422393×10^-05
China	2002	Onshore wind	China Onshore wind	3.55349351264348×10^-05
China	2003	Onshore wind	China Onshore wind	2.93898796895023×10^-05
China	2004	Onshore wind	China Onshore wind	3.1572392849455×10^-05
China	2005	Onshore wind	China Onshore wind	9.06874083109879×10^-05
China	2006	Onshore wind	China Onshore wind	2.57070766414795×10^-04
China	2007	Onshore wind	China Onshore wind	3.62793954071112×10^-04
China	2008	Onshore wind	China Onshore wind	9.88964797980252×10^-04
China	2009	Onshore wind	China Onshore wind	0.00204586
China	2010	Onshore wind	China Onshore wind	0.00334439
China	2011	Onshore wind	China Onshore wind	0.00396889
China	2012	Onshore wind	China Onshore wind	0.00437722
China	2013	Onshore wind	China Onshore wind	0.00453778
China	2014	Onshore wind	China Onshore wind	0.00393066
China	2015	Onshore wind	China Onshore wind	0.00373924
China	2016	Onshore wind	China Onshore wind	0.00452062
China	2017	Onshore wind	China Onshore wind	0.00596369
China	2018	Onshore wind	China Onshore wind	0.0059975
China	2019	Onshore wind	China Onshore wind	0.00453445
China	2020	Onshore wind	China Onshore wind	0.00423907
China	2021	Onshore wind	China Onshore wind	0.00696425
China	2022	Onshore wind	China Onshore wind	0.00884152
China	2023	Onshore wind	China Onshore wind	0.00746536
Costa Rica	1995	Onshore wind	Costa Rica Onshore wind	NA
Costa Rica	1996	Onshore wind	Costa Rica Onshore wind	NA
Costa Rica	1997	Onshore wind	Costa Rica Onshore wind	NA
Costa Rica	1998	Onshore wind	Costa Rica Onshore wind	0.00547254
Costa Rica	1999	Onshore wind	Costa Rica Onshore wind	0.00400745
Costa Rica	2000	Onshore wind	Costa Rica Onshore wind	0.00412095
Costa Rica	2001	Onshore wind	Costa Rica Onshore wind	0.0037062
Costa Rica	2002	Onshore wind	Costa Rica Onshore wind	0.00611632
Costa Rica	2003	Onshore wind	Costa Rica Onshore wind	0.0054089
Costa Rica	2004	Onshore wind	Costa Rica Onshore wind	0.00168174
Costa Rica	2005	Onshore wind	Costa Rica Onshore wind	-0.00354014
Costa Rica	2006	Onshore wind	Costa Rica Onshore wind	-0.00371442
Costa Rica	2007	Onshore wind	Costa Rica Onshore wind	-0.0019518
Costa Rica	2008	Onshore wind	Costa Rica Onshore wind	-0.00104781
Costa Rica	2009	Onshore wind	Costa Rica Onshore wind	0.00146393
Costa Rica	2010	Onshore wind	Costa Rica Onshore wind	0.00370961
Costa Rica	2011	Onshore wind	Costa Rica Onshore wind	0.0069249
Costa Rica	2012	Onshore wind	Costa Rica Onshore wind	0.00556969
Costa Rica	2013	Onshore wind	Costa Rica Onshore wind	0.00341049
Costa Rica	2014	Onshore wind	Costa Rica Onshore wind	0.0102372
Costa Rica	2015	Onshore wind	Costa Rica Onshore wind	0.0159517
Costa Rica	2016	Onshore wind	Costa Rica Onshore wind	0.0192689
Costa Rica	2017	Onshore wind	Costa Rica Onshore wind	0.0138662
Costa Rica	2018	Onshore wind	Costa Rica Onshore wind	0.0190214
Costa Rica	2019	Onshore wind	Costa Rica Onshore wind	0.0172417
Costa Rica	2020	Onshore wind	Costa Rica Onshore wind	0.00340389
Costa Rica	2021	Onshore wind	Costa Rica Onshore wind	-0.0113373
Costa Rica	2022	Onshore wind	Costa Rica Onshore wind	-0.0158299
Costa Rica	2023	Onshore wind	Costa Rica Onshore wind	8.89431647833644×10^-04
Cyprus	2009	Onshore wind	Cyprus Onshore wind	NA
Cyprus	2010	Onshore wind	Cyprus Onshore wind	NA
Cyprus	2011	Onshore wind	Cyprus Onshore wind	NA
Cyprus	2012	Onshore wind	Cyprus Onshore wind	0.0134181
Cyprus	2013	Onshore wind	Cyprus Onshore wind	0.0159948
Cyprus	2014	Onshore wind	Cyprus Onshore wind	0.00637231
Cyprus	2015	Onshore wind	Cyprus Onshore wind	0.00273464
Cyprus	2016	Onshore wind	Cyprus Onshore wind	-0.00219276
Cyprus	2017	Onshore wind	Cyprus Onshore wind	1.7511520737327×10^-04
Cyprus	2018	Onshore wind	Cyprus Onshore wind	-0.00165996
Cyprus	2019	Onshore wind	Cyprus Onshore wind	-0.000144274
Cyprus	2020	Onshore wind	Cyprus Onshore wind	0.00249485
Cyprus	2021	Onshore wind	Cyprus Onshore wind	0.00178329
Cyprus	2022	Onshore wind	Cyprus Onshore wind	-0.00159228
Cyprus	2023	Onshore wind	Cyprus Onshore wind	-0.00456766
Germany	1985	Onshore wind	Germany Onshore wind	NA
Germany	1986	Onshore wind	Germany Onshore wind	NA
Germany	1987	Onshore wind	Germany Onshore wind	NA
Germany	1988	Onshore wind	Germany Onshore wind	4.85738700854137×10^-06
Germany	1989	Onshore wind	Germany Onshore wind	1.48925032827069×10^-05
Germany	1990	Onshore wind	Germany Onshore wind	4.19022550719147×10^-05
Germany	1991	Onshore wind	Germany Onshore wind	1.29036182800435×10^-04
Germany	1992	Onshore wind	Germany Onshore wind	1.68065812662142×10^-04
Germany	1993	Onshore wind	Germany Onshore wind	3.86138259261873×10^-04
Germany	1994	Onshore wind	Germany Onshore wind	7.68404233003701×10^-04
Germany	1995	Onshore wind	Germany Onshore wind	8.77843113541739×10^-04
Germany	1996	Onshore wind	Germany Onshore wind	8.40677807139887×10^-04
Germany	1997	Onshore wind	Germany Onshore wind	9.5110844291223×10^-04
Germany	1998	Onshore wind	Germany Onshore wind	0.00171344
Germany	1999	Onshore wind	Germany Onshore wind	0.00205865
Germany	2000	Onshore wind	Germany Onshore wind	0.00362452
Germany	2001	Onshore wind	Germany Onshore wind	0.00324763
Germany	2002	Onshore wind	Germany Onshore wind	0.00572763
Germany	2003	Onshore wind	Germany Onshore wind	0.00509187
Germany	2004	Onshore wind	Germany Onshore wind	0.00820541
Germany	2005	Onshore wind	Germany Onshore wind	0.00603599
Germany	2006	Onshore wind	Germany Onshore wind	0.00599638
Germany	2007	Onshore wind	Germany Onshore wind	0.00716859
Germany	2008	Onshore wind	Germany Onshore wind	0.00672266
Germany	2009	Onshore wind	Germany Onshore wind	0.00576075
Germany	2010	Onshore wind	Germany Onshore wind	-0.000904468
Germany	2011	Onshore wind	Germany Onshore wind	0.00533828
Germany	2012	Onshore wind	Germany Onshore wind	0.00507288
Germany	2013	Onshore wind	Germany Onshore wind	0.00694051
Germany	2014	Onshore wind	Germany Onshore wind	0.00356953
Germany	2015	Onshore wind	Germany Onshore wind	0.0103241
Germany	2016	Onshore wind	Germany Onshore wind	0.00771627
Germany	2017	Onshore wind	Germany Onshore wind	0.0148012
Germany	2018	Onshore wind	Germany Onshore wind	0.00997804
Germany	2019	Onshore wind	Germany Onshore wind	0.021035
Germany	2020	Onshore wind	Germany Onshore wind	0.0161164
Germany	2021	Onshore wind	Germany Onshore wind	0.00400348
Germany	2022	Onshore wind	Germany Onshore wind	0.00243296
Germany	2023	Onshore wind	Germany Onshore wind	0.013509
Denmark	1977	Onshore wind	Denmark Onshore wind	NA
Denmark	1978	Onshore wind	Denmark Onshore wind	NA
Denmark	1979	Onshore wind	Denmark Onshore wind	NA
Denmark	1980	Onshore wind	Denmark Onshore wind	1.43605047929755×10^-04
Denmark	1981	Onshore wind	Denmark Onshore wind	1.03434168758623×10^-04
Denmark	1982	Onshore wind	Denmark Onshore wind	1.66626868846686×10^-04
Denmark	1983	Onshore wind	Denmark Onshore wind	1.97484591470859×10^-04
Denmark	1984	Onshore wind	Denmark Onshore wind	2.54253608076421×10^-04
Denmark	1985	Onshore wind	Denmark Onshore wind	3.28330289206548×10^-04
Denmark	1986	Onshore wind	Denmark Onshore wind	0.00101967
Denmark	1987	Onshore wind	Denmark Onshore wind	0.00141877
Denmark	1988	Onshore wind	Denmark Onshore wind	0.00244085
Denmark	1989	Onshore wind	Denmark Onshore wind	0.00304374
Denmark	1990	Onshore wind	Denmark Onshore wind	0.00433806
Denmark	1991	Onshore wind	Denmark Onshore wind	0.00411957
Denmark	1992	Onshore wind	Denmark Onshore wind	0.00444017
Denmark	1993	Onshore wind	Denmark Onshore wind	0.00364707
Denmark	1994	Onshore wind	Denmark Onshore wind	0.0034703
Denmark	1995	Onshore wind	Denmark Onshore wind	0.00206408
Denmark	1996	Onshore wind	Denmark Onshore wind	9.09077246713333×10^-04
Denmark	1997	Onshore wind	Denmark Onshore wind	0.00678886
Denmark	1998	Onshore wind	Denmark Onshore wind	0.0146396
Denmark	1999	Onshore wind	Denmark Onshore wind	0.0168691
Denmark	2000	Onshore wind	Denmark Onshore wind	0.0212047
Denmark	2001	Onshore wind	Denmark Onshore wind	0.0119413
Denmark	2002	Onshore wind	Denmark Onshore wind	0.0109881
Denmark	2003	Onshore wind	Denmark Onshore wind	-0.00371555
Denmark	2004	Onshore wind	Denmark Onshore wind	0.0096831
Denmark	2005	Onshore wind	Denmark Onshore wind	0.0142524
Denmark	2006	Onshore wind	Denmark Onshore wind	0.00381906
Denmark	2007	Onshore wind	Denmark Onshore wind	0.00562059
Denmark	2008	Onshore wind	Denmark Onshore wind	0.00203503
Denmark	2009	Onshore wind	Denmark Onshore wind	0.0114517
Denmark	2010	Onshore wind	Denmark Onshore wind	-0.00876819
Denmark	2011	Onshore wind	Denmark Onshore wind	0.00557611
Denmark	2012	Onshore wind	Denmark Onshore wind	0.0239739
Denmark	2013	Onshore wind	Denmark Onshore wind	0.021167
Denmark	2014	Onshore wind	Denmark Onshore wind	0.0219077
Denmark	2015	Onshore wind	Denmark Onshore wind	0.0335548
Denmark	2016	Onshore wind	Denmark Onshore wind	0.0239522
Denmark	2017	Onshore wind	Denmark Onshore wind	0.0212218
Denmark	2018	Onshore wind	Denmark Onshore wind	-0.00540007
Denmark	2019	Onshore wind	Denmark Onshore wind	0.0238102
Denmark	2020	Onshore wind	Denmark Onshore wind	0.00988423
Denmark	2021	Onshore wind	Denmark Onshore wind	-0.016649
Denmark	2022	Onshore wind	Denmark Onshore wind	-0.0150485
Denmark	2023	Onshore wind	Denmark Onshore wind	-0.00754329
Dominican Republic	2010	Onshore wind	Dominican Republic Onshore wind	NA
Dominican Republic	2011	Onshore wind	Dominican Republic Onshore wind	NA
Dominican Republic	2012	Onshore wind	Dominican Republic Onshore wind	NA
Dominican Republic	2013	Onshore wind	Dominican Republic Onshore wind	0.00451467
Dominican Republic	2014	Onshore wind	Dominican Republic Onshore wind	0.00441812
Dominican Republic	2015	Onshore wind	Dominican Republic Onshore wind	0.00339798
Dominican Republic	2016	Onshore wind	Dominican Republic Onshore wind	0.00116513
Dominican Republic	2017	Onshore wind	Dominican Republic Onshore wind	0.0021412
Dominican Republic	2018	Onshore wind	Dominican Republic Onshore wind	0.00313303
Dominican Republic	2019	Onshore wind	Dominican Republic Onshore wind	0.00669489
Dominican Republic	2020	Onshore wind	Dominican Republic Onshore wind	0.0115291
Dominican Republic	2021	Onshore wind	Dominican Republic Onshore wind	0.0104731
Dominican Republic	2022	Onshore wind	Dominican Republic Onshore wind	0.00521665
Dominican Republic	2023	Onshore wind	Dominican Republic Onshore wind	-0.00201334
Estonia	2002	Onshore wind	Estonia Onshore wind	NA
Estonia	2003	Onshore wind	Estonia Onshore wind	NA
Estonia	2004	Onshore wind	Estonia Onshore wind	NA
Estonia	2005	Onshore wind	Estonia Onshore wind	0.00163399
Estonia	2006	Onshore wind	Estonia Onshore wind	0.00241258
Estonia	2007	Onshore wind	Estonia Onshore wind	0.00213974
Estonia	2008	Onshore wind	Estonia Onshore wind	0.00246179
Estonia	2009	Onshore wind	Estonia Onshore wind	0.00485235
Estonia	2010	Onshore wind	Estonia Onshore wind	0.00473304
Estonia	2011	Onshore wind	Estonia Onshore wind	0.00547236
Estonia	2012	Onshore wind	Estonia Onshore wind	0.00439138
Estonia	2013	Onshore wind	Estonia Onshore wind	0.00610712
Estonia	2014	Onshore wind	Estonia Onshore wind	0.00649612
Estonia	2015	Onshore wind	Estonia Onshore wind	0.0113325
Estonia	2016	Onshore wind	Estonia Onshore wind	0.00285674
Estonia	2017	Onshore wind	Estonia Onshore wind	0.00217283
Estonia	2018	Onshore wind	Estonia Onshore wind	-0.00607089
Estonia	2019	Onshore wind	Estonia Onshore wind	0.0140634
Estonia	2020	Onshore wind	Estonia Onshore wind	0.0278155
Estonia	2021	Onshore wind	Estonia Onshore wind	0.0165973
Estonia	2022	Onshore wind	Estonia Onshore wind	-0.00524203
Estonia	2023	Onshore wind	Estonia Onshore wind	-0.0124344
Egypt	1998	Onshore wind	Egypt Onshore wind	NA
Egypt	1999	Onshore wind	Egypt Onshore wind	NA
Egypt	2000	Onshore wind	Egypt Onshore wind	NA
Egypt	2001	Onshore wind	Egypt Onshore wind	7.43402304547143×10^-04
Egypt	2002	Onshore wind	Egypt Onshore wind	6.94985595820315×10^-04
Egypt	2003	Onshore wind	Egypt Onshore wind	6.84856643757433×10^-04
Egypt	2004	Onshore wind	Egypt Onshore wind	9.52950536843863×10^-04
Egypt	2005	Onshore wind	Egypt Onshore wind	8.08190875781063×10^-04
Egypt	2006	Onshore wind	Egypt Onshore wind	7.7244510393955×10^-04
Egypt	2007	Onshore wind	Egypt Onshore wind	1.3912187911625×10^-04
Egypt	2008	Onshore wind	Egypt Onshore wind	7.8685898005012×10^-04
Egypt	2009	Onshore wind	Egypt Onshore wind	7.6085817746487×10^-04
Egypt	2010	Onshore wind	Egypt Onshore wind	0.0014187
Egypt	2011	Onshore wind	Egypt Onshore wind	9.1401997965599×10^-04
Egypt	2012	Onshore wind	Egypt Onshore wind	1.61116376565413×10^-04
Egypt	2013	Onshore wind	Egypt Onshore wind	-6.37992e-05
Egypt	2014	Onshore wind	Egypt Onshore wind	-0.00131587
Egypt	2015	Onshore wind	Egypt Onshore wind	7.21795996549343×10^-04
Egypt	2016	Onshore wind	Egypt Onshore wind	0.00106065
Egypt	2017	Onshore wind	Egypt Onshore wind	0.00163527
Egypt	2018	Onshore wind	Egypt Onshore wind	0.0015338
Egypt	2019	Onshore wind	Egypt Onshore wind	0.00402539
Egypt	2020	Onshore wind	Egypt Onshore wind	0.00513742
Egypt	2021	Onshore wind	Egypt Onshore wind	0.00372984
Egypt	2022	Onshore wind	Egypt Onshore wind	1.98815806158511×10^-04
Egypt	2023	Onshore wind	Egypt Onshore wind	-8.62327e-05
Spain	1988	Onshore wind	Spain Onshore wind	NA
Spain	1989	Onshore wind	Spain Onshore wind	NA
Spain	1990	Onshore wind	Spain Onshore wind	NA
Spain	1991	Onshore wind	Spain Onshore wind	3.2451939570468×10^-05
Spain	1992	Onshore wind	Spain Onshore wind	1.88397207929668×10^-04
Spain	1993	Onshore wind	Spain Onshore wind	2.15791927568418×10^-04
Spain	1994	Onshore wind	Spain Onshore wind	3.25944548851402×10^-04
[truncated: 1,155 more rows]

## Sheet: fit curves
Year	Country	G	Max.Year	Technology	Addition	Label
1991	Chile	0.0140548	2023	Onshore wind	1.89231113395551×10^-05	Chile Onshore wind
1992	Chile	0.0140548	2023	Onshore wind	2.4198778511197×10^-05	Chile Onshore wind
1993	Chile	0.0140548	2023	Onshore wind	3.09436450580096×10^-05	Chile Onshore wind
1994	Chile	0.0140548	2023	Onshore wind	3.95658270492949×10^-05	Chile Onshore wind
1995	Chile	0.0140548	2023	Onshore wind	5.05861499792591×10^-05	Chile Onshore wind
1996	Chile	0.0140548	2023	Onshore wind	6.46688580167412×10^-05	Chile Onshore wind
1997	Chile	0.0140548	2023	Onshore wind	8.2660424588837×10^-05	Chile Onshore wind
1998	Chile	0.0140548	2023	Onshore wind	1.05638431183564×10^-04	Chile Onshore wind
1999	Chile	0.0140548	2023	Onshore wind	1.34972847360175×10^-04	Chile Onshore wind
2000	Chile	0.0140548	2023	Onshore wind	1.72402401363001×10^-04	Chile Onshore wind
2001	Chile	0.0140548	2023	Onshore wind	2.2012900827191×10^-04	Chile Onshore wind
2002	Chile	0.0140548	2023	Onshore wind	2.80933295487265×10^-04	Chile Onshore wind
2003	Chile	0.0140548	2023	Onshore wind	3.58313916724412×10^-04	Chile Onshore wind
2004	Chile	0.0140548	2023	Onshore wind	4.56652217186785×10^-04	Chile Onshore wind
2005	Chile	0.0140548	2023	Onshore wind	5.81401333842665×10^-04	Chile Onshore wind
2006	Chile	0.0140548	2023	Onshore wind	7.3929411370434×10^-04	Chile Onshore wind
2007	Chile	0.0140548	2023	Onshore wind	9.38556039281172×10^-04	Chile Onshore wind
2008	Chile	0.0140548	2023	Onshore wind	0.0011891	Chile Onshore wind
2009	Chile	0.0140548	2023	Onshore wind	0.00150263	Chile Onshore wind
2010	Chile	0.0140548	2023	Onshore wind	0.00189264	Chile Onshore wind
2011	Chile	0.0140548	2023	Onshore wind	0.00237409	Chile Onshore wind
2012	Chile	0.0140548	2023	Onshore wind	0.00296272	Chile Onshore wind
2013	Chile	0.0140548	2023	Onshore wind	0.00367359	Chile Onshore wind
2014	Chile	0.0140548	2023	Onshore wind	0.0045189	Chile Onshore wind
2015	Chile	0.0140548	2023	Onshore wind	0.00550458	Chile Onshore wind
2016	Chile	0.0140548	2023	Onshore wind	0.00662588	Chile Onshore wind
2017	Chile	0.0140548	2023	Onshore wind	0.0078622	Chile Onshore wind
2018	Chile	0.0140548	2023	Onshore wind	0.00917225	Chile Onshore wind
2019	Chile	0.0140548	2023	Onshore wind	0.0104911	Chile Onshore wind
2020	Chile	0.0140548	2023	Onshore wind	0.0117318	Chile Onshore wind
2021	Chile	0.0140548	2023	Onshore wind	0.0127925	Chile Onshore wind
2022	Chile	0.0140548	2023	Onshore wind	0.0135712	Chile Onshore wind
2023	Chile	0.0140548	2023	Onshore wind	0.0139843	Chile Onshore wind
2024	Chile	0.0140548	2023	Onshore wind	0.0139843	Chile Onshore wind
1991	Lithuania	0.0817259	2023	Onshore wind	0.00448364	Lithuania Onshore wind
1992	Lithuania	0.0817259	2023	Onshore wind	0.00458655	Lithuania Onshore wind
1993	Lithuania	0.0817259	2023	Onshore wind	0.00469175	Lithuania Onshore wind
1994	Lithuania	0.0817259	2023	Onshore wind	0.00479928	Lithuania Onshore wind
1995	Lithuania	0.0817259	2023	Onshore wind	0.0049092	Lithuania Onshore wind
1996	Lithuania	0.0817259	2023	Onshore wind	0.00502156	Lithuania Onshore wind
1997	Lithuania	0.0817259	2023	Onshore wind	0.0051364	Lithuania Onshore wind
1998	Lithuania	0.0817259	2023	Onshore wind	0.00525378	Lithuania Onshore wind
1999	Lithuania	0.0817259	2023	Onshore wind	0.00537374	Lithuania Onshore wind
2000	Lithuania	0.0817259	2023	Onshore wind	0.00549635	Lithuania Onshore wind
2001	Lithuania	0.0817259	2023	Onshore wind	0.00562165	Lithuania Onshore wind
2002	Lithuania	0.0817259	2023	Onshore wind	0.0057497	Lithuania Onshore wind
2003	Lithuania	0.0817259	2023	Onshore wind	0.00588056	Lithuania Onshore wind
2004	Lithuania	0.0817259	2023	Onshore wind	0.00601427	Lithuania Onshore wind
2005	Lithuania	0.0817259	2023	Onshore wind	0.0061509	Lithuania Onshore wind
2006	Lithuania	0.0817259	2023	Onshore wind	0.0062905	Lithuania Onshore wind
2007	Lithuania	0.0817259	2023	Onshore wind	0.00643314	Lithuania Onshore wind
2008	Lithuania	0.0817259	2023	Onshore wind	0.00657888	Lithuania Onshore wind
2009	Lithuania	0.0817259	2023	Onshore wind	0.00672776	Lithuania Onshore wind
2010	Lithuania	0.0817259	2023	Onshore wind	0.00687986	Lithuania Onshore wind
2011	Lithuania	0.0817259	2023	Onshore wind	0.00703524	Lithuania Onshore wind
2012	Lithuania	0.0817259	2023	Onshore wind	0.00719396	Lithuania Onshore wind
2013	Lithuania	0.0817259	2023	Onshore wind	0.00735608	Lithuania Onshore wind
2014	Lithuania	0.0817259	2023	Onshore wind	0.00752167	Lithuania Onshore wind
2015	Lithuania	0.0817259	2023	Onshore wind	0.0076908	Lithuania Onshore wind
2016	Lithuania	0.0817259	2023	Onshore wind	0.00786353	Lithuania Onshore wind
2017	Lithuania	0.0817259	2023	Onshore wind	0.00803992	Lithuania Onshore wind
2018	Lithuania	0.0817259	2023	Onshore wind	0.00822006	Lithuania Onshore wind
2019	Lithuania	0.0817259	2023	Onshore wind	0.008404	Lithuania Onshore wind
2020	Lithuania	0.0817259	2023	Onshore wind	0.00859181	Lithuania Onshore wind
2021	Lithuania	0.0817259	2023	Onshore wind	0.00878357	Lithuania Onshore wind
2022	Lithuania	0.0817259	2023	Onshore wind	0.00897934	Lithuania Onshore wind
2023	Lithuania	0.0817259	2023	Onshore wind	0.00917921	Lithuania Onshore wind
2024	Lithuania	0.0817259	2023	Onshore wind	0.00938323	Lithuania Onshore wind
1991	Latvia	0.0411394	2023	Onshore wind	4.61119506927962×10^-05	Latvia Onshore wind
1992	Latvia	0.0411394	2023	Onshore wind	5.37252560216171×10^-05	Latvia Onshore wind
1993	Latvia	0.0411394	2023	Onshore wind	6.25945954564547×10^-05	Latvia Onshore wind
1994	Latvia	0.0411394	2023	Onshore wind	7.29268450567625×10^-05	Latvia Onshore wind
1995	Latvia	0.0411394	2023	Onshore wind	8.49628319509407×10^-05	Latvia Onshore wind
1996	Latvia	0.0411394	2023	Onshore wind	9.89828622997477×10^-05	Latvia Onshore wind
1997	Latvia	0.0411394	2023	Onshore wind	1.15313133623267×10^-04	Latvia Onshore wind
1998	Latvia	0.0411394	2023	Onshore wind	1.34333167319496×10^-04	Latvia Onshore wind
1999	Latvia	0.0411394	2023	Onshore wind	1.56484416005044×10^-04	Latvia Onshore wind
2000	Latvia	0.0411394	2023	Onshore wind	1.8228022093852×10^-04	Latvia Onshore wind
2001	Latvia	0.0411394	2023	Onshore wind	2.12317317102643×10^-04	Latvia Onshore wind
2002	Latvia	0.0411394	2023	Onshore wind	2.47289107204785×10^-04	Latvia Onshore wind
2003	Latvia	0.0411394	2023	Onshore wind	2.88000950336591×10^-04	Latvia Onshore wind
2004	Latvia	0.0411394	2023	Onshore wind	3.35387735380063×10^-04	Latvia Onshore wind
2005	Latvia	0.0411394	2023	Onshore wind	3.90534032023643×10^-04	Latvia Onshore wind
2006	Latvia	0.0411394	2023	Onshore wind	4.5469713132309×10^-04	Latvia Onshore wind
2007	Latvia	0.0411394	2023	Onshore wind	5.29333300023346×10^-04	Latvia Onshore wind
2008	Latvia	0.0411394	2023	Onshore wind	6.16127573980856×10^-04	Latvia Onshore wind
2009	Latvia	0.0411394	2023	Onshore wind	7.17027399914279×10^-04	Latvia Onshore wind
2010	Latvia	0.0411394	2023	Onshore wind	8.3428039304101×10^-04	Latvia Onshore wind
2011	Latvia	0.0411394	2023	Onshore wind	9.70476399686473×10^-04	Latvia Onshore wind
2012	Latvia	0.0411394	2023	Onshore wind	0.00112859	Latvia Onshore wind
2013	Latvia	0.0411394	2023	Onshore wind	0.00131205	Latvia Onshore wind
2014	Latvia	0.0411394	2023	Onshore wind	0.00152476	Latvia Onshore wind
2015	Latvia	0.0411394	2023	Onshore wind	0.00177118	Latvia Onshore wind
2016	Latvia	0.0411394	2023	Onshore wind	0.00205639	Latvia Onshore wind
2017	Latvia	0.0411394	2023	Onshore wind	0.00238612	Latvia Onshore wind
2018	Latvia	0.0411394	2023	Onshore wind	0.00276684	Latvia Onshore wind
2019	Latvia	0.0411394	2023	Onshore wind	0.00320578	Latvia Onshore wind
2020	Latvia	0.0411394	2023	Onshore wind	0.00371096	Latvia Onshore wind
2021	Latvia	0.0411394	2023	Onshore wind	0.0042912	Latvia Onshore wind
2022	Latvia	0.0411394	2023	Onshore wind	0.00495611	Latvia Onshore wind
2023	Latvia	0.0411394	2023	Onshore wind	0.00571595	Latvia Onshore wind
2024	Latvia	0.0411394	2023	Onshore wind	0.00658156	Latvia Onshore wind
1991	Pakistan	0.0809209	2023	Onshore wind	7.84568267661668×10^-05	Pakistan Onshore wind
1992	Pakistan	0.0809209	2023	Onshore wind	8.8914374775491×10^-05	Pakistan Onshore wind
1993	Pakistan	0.0809209	2023	Onshore wind	1.00764944476243×10^-04	Pakistan Onshore wind
1994	Pakistan	0.0809209	2023	Onshore wind	1.14193849136354×10^-04	Pakistan Onshore wind
1995	Pakistan	0.0809209	2023	Onshore wind	1.29410983839239×10^-04	Pakistan Onshore wind
1996	Pakistan	0.0809209	2023	Onshore wind	1.46654066247348×10^-04	Pakistan Onshore wind
1997	Pakistan	0.0809209	2023	Onshore wind	1.66192298912482×10^-04	Pakistan Onshore wind
1998	Pakistan	0.0809209	2023	Onshore wind	1.88330506335772×10^-04	Pakistan Onshore wind
1999	Pakistan	0.0809209	2023	Onshore wind	2.13413806224288×10^-04	Pakistan Onshore wind
2000	Pakistan	0.0809209	2023	Onshore wind	2.41832881228791×10^-04	Pakistan Onshore wind
2001	Pakistan	0.0809209	2023	Onshore wind	2.74029924891067×10^-04	Pakistan Onshore wind
2002	Pakistan	0.0809209	2023	Onshore wind	3.10505343574955×10^-04	Pakistan Onshore wind
2003	Pakistan	0.0809209	2023	Onshore wind	3.51825304775283×10^-04	Pakistan Onshore wind
2004	Pakistan	0.0809209	2023	Onshore wind	3.98630231331839×10^-04	Pakistan Onshore wind
2005	Pakistan	0.0809209	2023	Onshore wind	4.51644350615244×10^-04	Pakistan Onshore wind
2006	Pakistan	0.0809209	2023	Onshore wind	5.11686417530173×10^-04	Pakistan Onshore wind
2007	Pakistan	0.0809209	2023	Onshore wind	5.79681739950036×10^-04	Pakistan Onshore wind
2008	Pakistan	0.0809209	2023	Onshore wind	6.56675644599756×10^-04	Pakistan Onshore wind
2009	Pakistan	0.0809209	2023	Onshore wind	7.43848529942982×10^-04	Pakistan Onshore wind
2010	Pakistan	0.0809209	2023	Onshore wind	8.42532659629942×10^-04	Pakistan Onshore wind
2011	Pakistan	0.0809209	2023	Onshore wind	9.54230854611415×10^-04	Pakistan Onshore wind
2012	Pakistan	0.0809209	2023	Onshore wind	0.00108064	Pakistan Onshore wind
2013	Pakistan	0.0809209	2023	Onshore wind	0.00122366	Pakistan Onshore wind
2014	Pakistan	0.0809209	2023	Onshore wind	0.00138545	Pakistan Onshore wind
2015	Pakistan	0.0809209	2023	Onshore wind	0.00156842	Pakistan Onshore wind
2016	Pakistan	0.0809209	2023	Onshore wind	0.00177528	Pakistan Onshore wind
2017	Pakistan	0.0809209	2023	Onshore wind	0.00200907	Pakistan Onshore wind
2018	Pakistan	0.0809209	2023	Onshore wind	0.00227322	Pakistan Onshore wind
2019	Pakistan	0.0809209	2023	Onshore wind	0.00257152	Pakistan Onshore wind
2020	Pakistan	0.0809209	2023	Onshore wind	0.00290825	Pakistan Onshore wind
2021	Pakistan	0.0809209	2023	Onshore wind	0.00328813	Pakistan Onshore wind
2022	Pakistan	0.0809209	2023	Onshore wind	0.00371646	Pakistan Onshore wind
2023	Pakistan	0.0809209	2023	Onshore wind	0.00419906	Pakistan Onshore wind
2024	Pakistan	0.0809209	2023	Onshore wind	0.0047424	Pakistan Onshore wind
1991	South Africa	0.225387	2023	Onshore wind	6.75446650704×10^-05	South Africa Onshore wind
1992	South Africa	0.225387	2023	Onshore wind	7.79151057057985×10^-05	South Africa Onshore wind
1993	South Africa	0.225387	2023	Onshore wind	8.98774493050005×10^-05	South Africa Onshore wind
1994	South Africa	0.225387	2023	Onshore wind	1.03675953979792×10^-04	South Africa Onshore wind
1995	South Africa	0.225387	2023	Onshore wind	1.19592321493537×10^-04	South Africa Onshore wind
1996	South Africa	0.225387	2023	Onshore wind	1.37951425700602×10^-04	South Africa Onshore wind
1997	South Africa	0.225387	2023	Onshore wind	1.5912791356496×10^-04	South Africa Onshore wind
1998	South Africa	0.225387	2023	Onshore wind	1.8355381041258×10^-04	South Africa Onshore wind
1999	South Africa	0.225387	2023	Onshore wind	2.11727280517606×10^-04	South Africa Onshore wind
2000	South Africa	0.225387	2023	Onshore wind	2.44222716299691×10^-04	South Africa Onshore wind
2001	South Africa	0.225387	2023	Onshore wind	2.81702354655298×10^-04	South Africa Onshore wind
2002	South Africa	0.225387	2023	Onshore wind	3.24929647619786×10^-04	South Africa Onshore wind
2003	South Africa	0.225387	2023	Onshore wind	3.74784647039227×10^-04	South Africa Onshore wind
2004	South Africa	0.225387	2023	Onshore wind	4.32281699611421×10^-04	South Africa Onshore wind
2005	South Africa	0.225387	2023	Onshore wind	4.98589789921327×10^-04	South Africa Onshore wind
2006	South Africa	0.225387	2023	Onshore wind	5.75055915309663×10^-04	South Africa Onshore wind
2007	South Africa	0.225387	2023	Onshore wind	6.63231927883318×10^-04	South Africa Onshore wind
2008	South Africa	0.225387	2023	Onshore wind	7.64905335912349×10^-04	South Africa Onshore wind
2009	South Africa	0.225387	2023	Onshore wind	8.82134619312577×10^-04	South Africa Onshore wind
2010	South Africa	0.225387	2023	Onshore wind	0.00101729	South Africa Onshore wind
2011	South Africa	0.225387	2023	Onshore wind	0.0011731	South Africa Onshore wind
2012	South Africa	0.225387	2023	Onshore wind	0.0013527	South Africa Onshore wind
2013	South Africa	0.225387	2023	Onshore wind	0.0015597	South Africa Onshore wind
2014	South Africa	0.225387	2023	Onshore wind	0.00179825	South Africa Onshore wind
2015	South Africa	0.225387	2023	Onshore wind	0.00207312	South Africa Onshore wind
2016	South Africa	0.225387	2023	Onshore wind	0.00238977	South Africa Onshore wind
2017	South Africa	0.225387	2023	Onshore wind	0.00275449	South Africa Onshore wind
2018	South Africa	0.225387	2023	Onshore wind	0.00317448	South Africa Onshore wind
2019	South Africa	0.225387	2023	Onshore wind	0.00365798	South Africa Onshore wind
2020	South Africa	0.225387	2023	Onshore wind	0.00421442	South Africa Onshore wind
2021	South Africa	0.225387	2023	Onshore wind	0.00485458	South Africa Onshore wind
2022	South Africa	0.225387	2023	Onshore wind	0.00559074	South Africa Onshore wind
2023	South Africa	0.225387	2023	Onshore wind	0.0064369	South Africa Onshore wind
2024	South Africa	0.225387	2023	Onshore wind	0.00740895	South Africa Onshore wind
1991	United Arab Emirates	2.39589	2023	Solar PV	1.64347097194534×10^-06	United Arab Emirates Solar PV
1992	United Arab Emirates	2.39589	2023	Solar PV	2.19914333743724×10^-06	United Arab Emirates Solar PV
1993	United Arab Emirates	2.39589	2023	Solar PV	2.94269342762429×10^-06	United Arab Emirates Solar PV
1994	United Arab Emirates	2.39589	2023	Solar PV	3.93764426540193×10^-06	United Arab Emirates Solar PV
1995	United Arab Emirates	2.39589	2023	Solar PV	5.26899646395314×10^-06	United Arab Emirates Solar PV
1996	United Arab Emirates	2.39589	2023	Solar PV	7.05048989688057×10^-06	United Arab Emirates Solar PV
1997	United Arab Emirates	2.39589	2023	Solar PV	9.43432052637769×10^-06	United Arab Emirates Solar PV
1998	United Arab Emirates	2.39589	2023	Solar PV	1.26241424382265×10^-05	United Arab Emirates Solar PV
1999	United Arab Emirates	2.39589	2023	Solar PV	1.68924657299691×10^-05	United Arab Emirates Solar PV
2000	United Arab Emirates	2.39589	2023	Solar PV	2.26039363296049×10^-05	United Arab Emirates Solar PV
2001	United Arab Emirates	2.39589	2023	Solar PV	3.02464861196901×10^-05	United Arab Emirates Solar PV
2002	United Arab Emirates	2.39589	2023	Solar PV	4.04730137450747×10^-05	United Arab Emirates Solar PV
2003	United Arab Emirates	2.39589	2023	Solar PV	5.41571554715133×10^-05	United Arab Emirates Solar PV
2004	United Arab Emirates	2.39589	2023	Solar PV	7.2467908005246×10^-05	United Arab Emirates Solar PV
2005	United Arab Emirates	2.39589	2023	Solar PV	9.69694735964773×10^-05	United Arab Emirates Solar PV
2006	United Arab Emirates	2.39589	2023	Solar PV	1.29754848691154×10^-04	United Arab Emirates Solar PV
2007	United Arab Emirates	2.39589	2023	Solar PV	1.73624553279533×10^-04	United Arab Emirates Solar PV
2008	United Arab Emirates	2.39589	2023	Solar PV	2.32325742200607×10^-04	United Arab Emirates Solar PV
2009	United Arab Emirates	2.39589	2023	Solar PV	3.10872076096405×10^-04	United Arab Emirates Solar PV
2010	United Arab Emirates	2.39589	2023	Solar PV	4.15971589566006×10^-04	United Arab Emirates Solar PV
2011	United Arab Emirates	2.39589	2023	Solar PV	5.56598949580399×10^-04	United Arab Emirates Solar PV
2012	United Arab Emirates	2.39589	2023	Solar PV	7.44760705833191×10^-04	United Arab Emirates Solar PV
2013	United Arab Emirates	2.39589	2023	Solar PV	9.96518395183623×10^-04	United Arab Emirates Solar PV
2014	United Arab Emirates	2.39589	2023	Solar PV	0.00133336	United Arab Emirates Solar PV
2015	United Arab Emirates	2.39589	2023	Solar PV	0.00178401	United Arab Emirates Solar PV
2016	United Arab Emirates	2.39589	2023	Solar PV	0.00238689	United Arab Emirates Solar PV
2017	United Arab Emirates	2.39589	2023	Solar PV	0.00319338	United Arab Emirates Solar PV
2018	United Arab Emirates	2.39589	2023	Solar PV	0.00427212	United Arab Emirates Solar PV
2019	United Arab Emirates	2.39589	2023	Solar PV	0.00571483	United Arab Emirates Solar PV
2020	United Arab Emirates	2.39589	2023	Solar PV	0.00764396	United Arab Emirates Solar PV
2021	United Arab Emirates	2.39589	2023	Solar PV	0.0102229	United Arab Emirates Solar PV
2022	United Arab Emirates	2.39589	2023	Solar PV	0.0136694	United Arab Emirates Solar PV
2023	United Arab Emirates	2.39589	2023	Solar PV	0.0182734	United Arab Emirates Solar PV
2024	United Arab Emirates	2.39589	2023	Solar PV	0.02442	United Arab Emirates Solar PV
1991	Bangladesh	0.00337983	2024	Solar PV	7.4599511673532×10^-07	Bangladesh Solar PV
1992	Bangladesh	0.00337983	2024	Solar PV	9.62397141274886×10^-07	Bangladesh Solar PV
1993	Bangladesh	0.00337983	2024	Solar PV	1.24156256086676×10^-06	Bangladesh Solar PV
1994	Bangladesh	0.00337983	2024	Solar PV	1.60168703174785×10^-06	Bangladesh Solar PV
1995	Bangladesh	0.00337983	2024	Solar PV	2.06623617293738×10^-06	Bangladesh Solar PV
1996	Bangladesh	0.00337983	2024	Solar PV	2.66546849340379×10^-06	Bangladesh Solar PV
1997	Bangladesh	0.00337983	2024	Solar PV	3.43839615995298×10^-06	Bangladesh Solar PV
1998	Bangladesh	0.00337983	2024	Solar PV	4.43530798243355×10^-06	Bangladesh Solar PV
1999	Bangladesh	0.00337983	2024	Solar PV	5.72101332184764×10^-06	Bangladesh Solar PV
2000	Bangladesh	0.00337983	2024	Solar PV	7.37900875644556×10^-06	Bangladesh Solar PV
2001	Bangladesh	0.00337983	2024	Solar PV	9.51682306242589×10^-06	Bangladesh Solar PV
2002	Bangladesh	0.00337983	2024	Solar PV	1.22728621944127×10^-05	Bangladesh Solar PV
2003	Bangladesh	0.00337983	2024	Solar PV	1.58251560128796×10^-05	Bangladesh Solar PV
2004	Bangladesh	0.00337983	2024	Solar PV	2.04025031374181×10^-05	Bangladesh Solar PV
2005	Bangladesh	0.00337983	2024	Solar PV	2.62986181586855×10^-05	Bangladesh Solar PV
2006	Bangladesh	0.00337983	2024	Solar PV	3.38900012772535×10^-05	Bangladesh Solar PV
2007	Bangladesh	0.00337983	2024	Solar PV	4.36583618900559×10^-05	Bangladesh Solar PV
2008	Bangladesh	0.00337983	2024	Solar PV	5.62185099138445×10^-05	Bangladesh Solar PV
2009	Bangladesh	0.00337983	2024	Solar PV	7.23526359941619×10^-05	Bangladesh Solar PV
2010	Bangladesh	0.00337983	2024	Solar PV	9.30517544332035×10^-05	Bangladesh Solar PV
2011	Bangladesh	0.00337983	2024	Solar PV	1.1956464748573×10^-04	Bangladesh Solar PV
2012	Bangladesh	0.00337983	2024	Solar PV	1.53453713090014×10^-04	Bangladesh Solar PV
2013	Bangladesh	0.00337983	2024	Solar PV	1.96655352699936×10^-04	Bangladesh Solar PV
2014	Bangladesh	0.00337983	2024	Solar PV	2.51539466910632×10^-04	Bangladesh Solar PV
2015	Bangladesh	0.00337983	2024	Solar PV	3.20957618993542×10^-04	Bangladesh Solar PV
2016	Bangladesh	0.00337983	2024	Solar PV	4.08261740252918×10^-04	Bangladesh Solar PV
2017	Bangladesh	0.00337983	2024	Solar PV	5.17264260360776×10^-04	Bangladesh Solar PV
2018	Bangladesh	0.00337983	2024	Solar PV	6.52096286057721×10^-04	Bangladesh Solar PV
2019	Bangladesh	0.00337983	2024	Solar PV	8.1690472314762×10^-04	Bangladesh Solar PV
2020	Bangladesh	0.00337983	2024	Solar PV	0.00101532	Bangladesh Solar PV
2021	Bangladesh	0.00337983	2024	Solar PV	0.00124961	Bangladesh Solar PV
2022	Bangladesh	0.00337983	2024	Solar PV	0.00151954	Bangladesh Solar PV
2023	Bangladesh	0.00337983	2024	Solar PV	0.00182093	Bangladesh Solar PV
2024	Bangladesh	0.00337983	2024	Solar PV	0.0021442	Bangladesh Solar PV
1991	Cyprus	0.0413761	2024	Solar PV	3.00089343331548×10^-07	Cyprus Solar PV
1992	Cyprus	0.0413761	2024	Solar PV	4.45372770310963×10^-07	Cyprus Solar PV
1993	Cyprus	0.0413761	2024	Solar PV	6.60992261669057×10^-07	Cyprus Solar PV
1994	Cyprus	0.0413761	2024	Solar PV	9.80998931272602×10^-07	Cyprus Solar PV
1995	Cyprus	0.0413761	2024	Solar PV	1.45592790399908×10^-06	Cyprus Solar PV
1996	Cyprus	0.0413761	2024	Solar PV	2.16077717105037×10^-06	Cyprus Solar PV
1997	Cyprus	0.0413761	2024	Solar PV	3.2068473082213×10^-06	Cyprus Solar PV
1998	Cyprus	0.0413761	2024	Solar PV	4.75930884601431×10^-06	Cyprus Solar PV
1999	Cyprus	0.0413761	2024	Solar PV	7.06326498047439×10^-06	Cyprus Solar PV
2000	Cyprus	0.0413761	2024	Solar PV	1.04824109094579×10^-05	Cyprus Solar PV
2001	Cyprus	0.0413761	2024	Solar PV	1.55563626942141×10^-05	Cyprus Solar PV
2002	Cyprus	0.0413761	2024	Solar PV	2.30856379144758×10^-05	Cyprus Solar PV
2003	Cyprus	0.0413761	2024	Solar PV	3.42575513731501×10^-05	Cyprus Solar PV
2004	Cyprus	0.0413761	2024	Solar PV	5.08325615160923×10^-05	Cyprus Solar PV
2005	Cyprus	0.0413761	2024	Solar PV	7.54197340417043×10^-05	Cyprus Solar PV
2006	Cyprus	0.0413761	2024	Solar PV	1.11883149329011×10^-04	Cyprus Solar PV
2007	Cyprus	0.0413761	2024	Solar PV	1.65939755043505×10^-04	Cyprus Solar PV
2008	Cyprus	0.0413761	2024	Solar PV	2.46035010235174×10^-04	Cyprus Solar PV
2009	Cyprus	0.0413761	2024	Solar PV	3.64616956370491×10^-04	Cyprus Solar PV
2010	Cyprus	0.0413761	2024	Solar PV	5.39971449839196×10^-04	Cyprus Solar PV
2011	Cyprus	0.0413761	2024	Solar PV	7.98824958115657×10^-04	Cyprus Solar PV
2012	Cyprus	0.0413761	2024	Solar PV	0.00117995	Cyprus Solar PV
2013	Cyprus	0.0413761	2024	Solar PV	0.00173894	Cyprus Solar PV
2014	Cyprus	0.0413761	2024	Solar PV	0.00255415	Cyprus Solar PV
2015	Cyprus	0.0413761	2024	Solar PV	0.00373312	Cyprus Solar PV
2016	Cyprus	0.0413761	2024	Solar PV	0.00541718	Cyprus Solar PV
2017	Cyprus	0.0413761	2024	Solar PV	0.00777947	Cyprus Solar PV
2018	Cyprus	0.0413761	2024	Solar PV	0.0110064	Cyprus Solar PV
2019	Cyprus	0.0413761	2024	Solar PV	0.0152474	Cyprus Solar PV
2020	Cyprus	0.0413761	2024	Solar PV	0.0205177	Cyprus Solar PV
2021	Cyprus	0.0413761	2024	Solar PV	0.0265565	Cyprus Solar PV
2022	Cyprus	0.0413761	2024	Solar PV	0.0326941	Cyprus Solar PV
2023	Cyprus	0.0413761	2024	Solar PV	0.0378574	Cyprus Solar PV
2024	Cyprus	0.0413761	2024	Solar PV	0.0408468	Cyprus Solar PV
1991	Estonia	0.0551556	2024	Solar PV	2.21057409866876×10^-08	Estonia Solar PV
1992	Estonia	0.0551556	2024	Solar PV	3.52771216317632×10^-08	Estonia Solar PV
1993	Estonia	0.0551556	2024	Solar PV	5.62964716373311×10^-08	Estonia Solar PV
1994	Estonia	0.0551556	2024	Solar PV	8.98398793854379×10^-08	Estonia Solar PV
1995	Estonia	0.0551556	2024	Solar PV	1.43369596785836×10^-07	Estonia Solar PV
1996	Estonia	0.0551556	2024	Solar PV	2.28794109833982×10^-07	Estonia Solar PV
1997	Estonia	0.0551556	2024	Solar PV	3.65117300157574×10^-07	Estonia Solar PV
1998	Estonia	0.0551556	2024	Solar PV	5.82665974350378×10^-07	Estonia Solar PV
1999	Estonia	0.0551556	2024	Solar PV	9.29836059113809×10^-07	Estonia Solar PV
2000	Estonia	0.0551556	2024	Solar PV	1.48385779190588×10^-06	Estonia Solar PV
2001	Estonia	0.0551556	2024	Solar PV	2.36797359758079×10^-06	Estonia Solar PV
2002	Estonia	0.0551556	2024	Solar PV	3.77884708761765×10^-06	Estonia Solar PV
2003	Estonia	0.0551556	2024	Solar PV	6.03029295994906×10^-06	Estonia Solar PV
2004	Estonia	0.0551556	2024	Solar PV	9.62303636022773×10^-06	Estonia Solar PV
2005	Estonia	0.0551556	2024	Solar PV	1.53559702163166×10^-05	Estonia Solar PV
2006	Estonia	0.0551556	2024	Solar PV	2.45035327349643×10^-05	Estonia Solar PV
2007	Estonia	0.0551556	2024	Solar PV	3.9098337675865×10^-05	Estonia Solar PV
2008	Estonia	0.0551556	2024	Solar PV	6.23810987586075×10^-05	Estonia Solar PV
2009	Estonia	0.0551556	2024	Solar PV	9.95158193163085×10^-05	Estonia Solar PV
2010	Estonia	0.0551556	2024	Solar PV	1.58723961026777×10^-04	Estonia Solar PV
2011	Estonia	0.0551556	2024	Solar PV	2.5307622402634×10^-04	Estonia Solar PV
2012	Estonia	0.0551556	2024	Solar PV	4.03305904549456×10^-04	Estonia Solar PV
2013	Estonia	0.0551556	2024	Solar PV	6.42182284212594×10^-04	Estonia Solar PV
2014	Estonia	0.0551556	2024	Solar PV	0.0010212	Estonia Solar PV
2015	Estonia	0.0551556	2024	Solar PV	0.00162051	Estonia Solar PV
2016	Estonia	0.0551556	2024	Solar PV	0.00256301	Estonia Solar PV
2017	Estonia	0.0551556	2024	Solar PV	0.00403246	Estonia Solar PV
2018	Estonia	0.0551556	2024	Solar PV	0.00629229	Estonia Solar PV
2019	Estonia	0.0551556	2024	Solar PV	0.00969331	Estonia Solar PV
2020	Estonia	0.0551556	2024	Solar PV	0.0146412	Estonia Solar PV
2021	Estonia	0.0551556	2024	Solar PV	0.0214693	Estonia Solar PV
2022	Estonia	0.0551556	2024	Solar PV	0.0301525	Estonia Solar PV
2023	Estonia	0.0551556	2024	Solar PV	0.0398786	Estonia Solar PV
2024	Estonia	0.0551556	2024	Solar PV	0.0487503	Estonia Solar PV
1991	Hungary	0.0585737	2024	Solar PV	8.80685411982164×10^-08	Hungary Solar PV
1992	Hungary	0.0585737	2024	Solar PV	1.36998310100011×10^-07	Hungary Solar PV
1993	Hungary	0.0585737	2024	Solar PV	2.13112790207661×10^-07	Hungary Solar PV
1994	Hungary	0.0585737	2024	Solar PV	3.31515364359189×10^-07	Hungary Solar PV
1995	Hungary	0.0585737	2024	Solar PV	5.15700507621009×10^-07	Hungary Solar PV
1996	Hungary	0.0585737	2024	Solar PV	8.022155413394×10^-07	Hungary Solar PV
1997	Hungary	0.0585737	2024	Solar PV	1.24791206638848×10^-06	Hungary Solar PV
1998	Hungary	0.0585737	2024	Solar PV	1.94122539397148×10^-06	Hungary Solar PV
1999	Hungary	0.0585737	2024	Solar PV	3.0197187284258×10^-06	Hungary Solar PV
2000	Hungary	0.0585737	2024	Solar PV	4.6973699339141×10^-06	Hungary Solar PV
2001	Hungary	0.0585737	2024	Solar PV	7.30700699893956×10^-06	Hungary Solar PV
2002	Hungary	0.0585737	2024	Solar PV	1.13662923049422×10^-05	Hungary Solar PV
2003	Hungary	0.0585737	2024	Solar PV	1.76802996294796×10^-05	Hungary Solar PV
2004	Hungary	0.0585737	2024	Solar PV	2.75009188166594×10^-05	Hungary Solar PV
2005	Hungary	0.0585737	2024	Solar PV	4.27744298105902×10^-05	Hungary Solar PV
2006	Hungary	0.0585737	2024	Solar PV	6.65256732793526×10^-05	Hungary Solar PV
2007	Hungary	0.0585737	2024	Solar PV	1.03453359579153×10^-04	Hungary Solar PV
2008	Hungary	0.0585737	2024	Solar PV	1.60850563803701×10^-04	Hungary Solar PV
2009	Hungary	0.0585737	2024	Solar PV	2.50023221522308×10^-04	Hungary Solar PV
2010	Hungary	0.0585737	2024	Solar PV	3.88464411199694×10^-04	Hungary Solar PV
2011	Hungary	0.0585737	2024	Solar PV	6.03159014337481×10^-04	Hungary Solar PV
2012	Hungary	0.0585737	2024	Solar PV	9.3553866540933×10^-04	Hungary Solar PV
2013	Hungary	0.0585737	2024	Solar PV	0.00144875	Hungary Solar PV
2014	Hungary	0.0585737	2024	Solar PV	0.00223791	Hungary Solar PV
2015	Hungary	0.0585737	2024	Solar PV	0.00344367	Hungary Solar PV
2016	Hungary	0.0585737	2024	Solar PV	0.00526787	Hungary Solar PV
2017	Hungary	0.0585737	2024	Solar PV	0.00798596	Hungary Solar PV
2018	Hungary	0.0585737	2024	Solar PV	0.0119424	Hungary Solar PV
2019	Hungary	0.0585737	2024	Solar PV	0.0174991	Hungary Solar PV
2020	Hungary	0.0585737	2024	Solar PV	0.0248917	Hungary Solar PV
2021	Hungary	0.0585737	2024	Solar PV	0.0339524	Hungary Solar PV
2022	Hungary	0.0585737	2024	Solar PV	0.0437542	Hungary Solar PV
2023	Hungary	0.0585737	2024	Solar PV	0.0524365	Hungary Solar PV
2024	Hungary	0.0585737	2024	Solar PV	0.057639	Hungary Solar PV
1991	Malaysia	0.00347686	2024	Solar PV	4.78956111438887×10^-06	Malaysia Solar PV
1992	Malaysia	0.00347686	2024	Solar PV	5.92357284634045×10^-06	Malaysia Solar PV
1993	Malaysia	0.00347686	2024	Solar PV	7.32579717185595×10^-06	Malaysia Solar PV
1994	Malaysia	0.00347686	2024	Solar PV	9.05952021765744×10^-06	Malaysia Solar PV
1995	Malaysia	0.00347686	2024	Solar PV	1.12028810470991×10^-05	Malaysia Solar PV
1996	Malaysia	0.00347686	2024	Solar PV	1.38523153284141×10^-05	Malaysia Solar PV
1997	Malaysia	0.00347686	2024	Solar PV	1.71267750029298×10^-05	Malaysia Solar PV
1998	Malaysia	0.00347686	2024	Solar PV	2.11728868433302×10^-05	Malaysia Solar PV
1999	Malaysia	0.00347686	2024	Solar PV	2.61712404644532×10^-05	Malaysia Solar PV
2000	Malaysia	0.00347686	2024	Solar PV	3.23440249662984×10^-05	Malaysia Solar PV
2001	Malaysia	0.00347686	2024	Solar PV	3.99642603576595×10^-05	Malaysia Solar PV
2002	Malaysia	0.00347686	2024	Solar PV	4.93668906659586×10^-05	Malaysia Solar PV
2003	Malaysia	0.00347686	2024	Solar PV	6.0962012585052×10^-05	Malaysia Solar PV
2004	Malaysia	0.00347686	2024	Solar PV	7.52504944758243×10^-05	Malaysia Solar PV
2005	Malaysia	0.00347686	2024	Solar PV	9.28421766187997×10^-05	Malaysia Solar PV
2006	Malaysia	0.00347686	2024	Solar PV	1.14476706308715×10^-04	Malaysia Solar PV
2007	Malaysia	0.00347686	2024	Solar PV	1.41046808856826×10^-04	Malaysia Solar PV
2008	Malaysia	0.00347686	2024	Solar PV	1.73623368420143×10^-04	Malaysia Solar PV
2009	Malaysia	0.00347686	2024	Solar PV	2.13481009676323×10^-04	Malaysia Solar PV
2010	Malaysia	0.00347686	2024	Solar PV	2.62121827662562×10^-04	Malaysia Solar PV
2011	Malaysia	0.00347686	2024	Solar PV	3.21293383117313×10^-04	Malaysia Solar PV
2012	Malaysia	0.00347686	2024	Solar PV	3.92994934541999×10^-04	Malaysia Solar PV
2013	Malaysia	0.00347686	2024	Solar PV	4.79463021835798×10^-04	Malaysia Solar PV
2014	Malaysia	0.00347686	2024	Solar PV	5.83123972836335×10^-04	Malaysia Solar PV
2015	Malaysia	0.00347686	2024	Solar PV	7.0649695778902×10^-04	Malaysia Solar PV
2016	Malaysia	0.00347686	2024	Solar PV	8.52027637764781×10^-04	Malaysia Solar PV
2017	Malaysia	0.00347686	2024	Solar PV	0.00102183	Malaysia Solar PV
2018	Malaysia	0.00347686	2024	Solar PV	0.00121732	Malaysia Solar PV
2019	Malaysia	0.00347686	2024	Solar PV	0.00143874	Malaysia Solar PV
2020	Malaysia	0.00347686	2024	Solar PV	0.00168455	Malaysia Solar PV
2021	Malaysia	0.00347686	2024	Solar PV	0.00195081	Malaysia Solar PV
2022	Malaysia	0.00347686	2024	Solar PV	0.00223065	Malaysia Solar PV
2023	Malaysia	0.00347686	2024	Solar PV	0.00251389	Malaysia Solar PV
2024	Malaysia	0.00347686	2024	Solar PV	0.00278717	Malaysia Solar PV
1991	Peru	0.022101	2024	Solar PV	1.52227728248133×10^-04	Peru Solar PV
1992	Peru	0.022101	2024	Solar PV	1.61050647228419×10^-04	Peru Solar PV
1993	Peru	0.022101	2024	Solar PV	1.70382945264063×10^-04	Peru Solar PV
1994	Peru	0.022101	2024	Solar PV	1.80253793457974×10^-04	Peru Solar PV
1995	Peru	0.022101	2024	Solar PV	1.90694005131778×10^-04	Peru Solar PV
1996	Peru	0.022101	2024	Solar PV	0.000201736	Peru Solar PV
1997	Peru	0.022101	2024	Solar PV	2.13414522023761×10^-04	Peru Solar PV
1998	Peru	0.022101	2024	Solar PV	2.25765488694628×10^-04	Peru Solar PV
1999	Peru	0.022101	2024	Solar PV	2.38827342611808×10^-04	Peru Solar PV
2000	Peru	0.022101	2024	Solar PV	2.52640534822973×10^-04	Peru Solar PV
2001	Peru	0.022101	2024	Solar PV	2.67247762508944×10^-04	Peru Solar PV
2002	Peru	0.022101	2024	Solar PV	2.82694087031672×10^-04	Peru Solar PV
2003	Peru	0.022101	2024	Solar PV	2.99027057374273×10^-04	Peru Solar PV
2004	Peru	0.022101	2024	Solar PV	3.16296839116889×10^-04	Peru Solar PV
2005	Peru	0.022101	2024	Solar PV	3.34556349080847×10^-04	Peru Solar PV
2006	Peru	0.022101	2024	Solar PV	3.53861395760237×10^-04	Peru Solar PV
2007	Peru	0.022101	2024	Solar PV	3.74270825643445×10^-04	Peru Solar PV
2008	Peru	0.022101	2024	Solar PV	3.95846675506611×10^-04	Peru Solar PV
2009	Peru	0.022101	2024	Solar PV	4.18654330737441×10^-04	Peru Solar PV
2010	Peru	0.022101	2024	Solar PV	4.42762689718474×10^-04	Peru Solar PV
2011	Peru	0.022101	2024	Solar PV	4.68244334266097×10^-04	Peru Solar PV
2012	Peru	0.022101	2024	Solar PV	4.95175706081522×10^-04	Peru Solar PV
2013	Peru	0.022101	2024	Solar PV	5.23637289125125×10^-04	Peru Solar PV
2014	Peru	0.022101	2024	Solar PV	5.53713797772528×10^-04	Peru Solar PV
2015	Peru	0.022101	2024	Solar PV	5.85494370550386×10^-04	Peru Solar PV
2016	Peru	0.022101	2024	Solar PV	6.19072769181257×10^-04	Peru Solar PV
2017	Peru	0.022101	2024	Solar PV	6.54547582587295×10^-04	Peru Solar PV
2018	Peru	0.022101	2024	Solar PV	6.92022435414198×10^-04	Peru Solar PV
2019	Peru	0.022101	2024	Solar PV	7.31606200534515×10^-04	Peru Solar PV
2020	Peru	0.022101	2024	Solar PV	7.7341321487653×10^-04	Peru Solar PV
2021	Peru	0.022101	2024	Solar PV	8.17563497795389×10^-04	Peru Solar PV
2022	Peru	0.022101	2024	Solar PV	8.64182971060584×10^-04	Peru Solar PV
2023	Peru	0.022101	2024	Solar PV	9.13403679372208×10^-04	Peru Solar PV
2024	Peru	0.022101	2024	Solar PV	9.65364010139469×10^-04	Peru Solar PV
1991	Taiwan	0.0116238	2024	Solar PV	2.11799450647295×10^-07	Taiwan Solar PV
1992	Taiwan	0.0116238	2024	Solar PV	3.0256262358794×10^-07	Taiwan Solar PV
1993	Taiwan	0.0116238	2024	Solar PV	4.32220131492973×10^-07	Taiwan Solar PV
1994	Taiwan	0.0116238	2024	Solar PV	6.17438428537897×10^-07	Taiwan Solar PV
1995	Taiwan	0.0116238	2024	Solar PV	8.8202485227804×10^-07	Taiwan Solar PV
1996	Taiwan	0.0116238	2024	Solar PV	1.25998637188778×10^-06	Taiwan Solar PV
1997	Taiwan	0.0116238	2024	Solar PV	1.7998976729356×10^-06	Taiwan Solar PV
1998	Taiwan	0.0116238	2024	Solar PV	2.57113816486399×10^-06	Taiwan Solar PV
1999	Taiwan	0.0116238	2024	Solar PV	3.67279572523094×10^-06	Taiwan Solar PV
2000	Taiwan	0.0116238	2024	Solar PV	5.24637367338674×10^-06	Taiwan Solar PV
2001	Taiwan	0.0116238	2024	Solar PV	7.49391793985918×10^-06	Taiwan Solar PV
2002	Taiwan	0.0116238	2024	Solar PV	1.07038609621442×10^-05	Taiwan Solar PV
2003	Taiwan	0.0116238	2024	Solar PV	1.52878357498881×10^-05	Taiwan Solar PV
2004	Taiwan	0.0116238	2024	Solar PV	2.18330523189556×10^-05	Taiwan Solar PV
2005	Taiwan	0.0116238	2024	Solar PV	3.11766837798222×10^-05	Taiwan Solar PV
2006	Taiwan	0.0116238	2024	Solar PV	4.45112429996792×10^-05	Taiwan Solar PV
2007	Taiwan	0.0116238	2024	Solar PV	6.35333144937039×10^-05	Taiwan Solar PV
2008	Taiwan	0.0116238	2024	Solar PV	9.06523647088535×10^-05	Taiwan Solar PV
2009	Taiwan	0.0116238	2024	Solar PV	1.29281626486563×10^-04	Taiwan Solar PV
2010	Taiwan	0.0116238	2024	Solar PV	1.84238686311644×10^-04	Taiwan Solar PV
2011	Taiwan	0.0116238	2024	Solar PV	2.62287708017085×10^-04	Taiwan Solar PV
2012	Taiwan	0.0116238	2024	Solar PV	3.72854123362834×10^-04	Taiwan Solar PV
2013	Taiwan	0.0116238	2024	Solar PV	5.28927319485756×10^-04	Taiwan Solar PV
2014	Taiwan	0.0116238	2024	Solar PV	7.48119977989909×10^-04	Taiwan Solar PV
2015	Taiwan	0.0116238	2024	Solar PV	0.00105374	Taiwan Solar PV
2016	Taiwan	0.0116238	2024	Solar PV	0.00147553	Taiwan Solar PV
2017	Taiwan	0.0116238	2024	Solar PV	0.00204925	Taiwan Solar PV
2018	Taiwan	0.0116238	2024	Solar PV	0.00281383	Taiwan Solar PV
2019	Taiwan	0.0116238	2024	Solar PV	0.00380385	Taiwan Solar PV
2020	Taiwan	0.0116238	2024	Solar PV	0.00503517	Taiwan Solar PV
2021	Taiwan	0.0116238	2024	Solar PV	0.00648266	Taiwan Solar PV
2022	Taiwan	0.0116238	2024	Solar PV	0.00805449	Taiwan Solar PV
2023	Taiwan	0.0116238	2024	Solar PV	0.00957639	Taiwan Solar PV
2024	Taiwan	0.0116238	2024	Solar PV	0.0108075	Taiwan Solar PV
1991	Austria	0.00797834	2020	Onshore wind	2.40515305193903×10^-04	Austria Onshore wind
1992	Austria	0.00797834	2020	Onshore wind	2.88195625928068×10^-04	Austria Onshore wind
1993	Austria	0.00797834	2020	Onshore wind	3.4511614705371×10^-04	Austria Onshore wind
1994	Austria	0.00797834	2020	Onshore wind	4.12974970143206×10^-04	Austria Onshore wind
1995	Austria	0.00797834	2020	Onshore wind	4.9374186768405×10^-04	Austria Onshore wind
1996	Austria	0.00797834	2020	Onshore wind	5.8968385928923×10^-04	Austria Onshore wind
1997	Austria	0.00797834	2020	Onshore wind	7.03384591580149×10^-04	Austria Onshore wind
1998	Austria	0.00797834	2020	Onshore wind	8.37752338487708×10^-04	Austria Onshore wind
1999	Austria	0.00797834	2020	Onshore wind	9.96009365049709×10^-04	Austria Onshore wind
2000	Austria	0.00797834	2020	Onshore wind	0.00118165	Austria Onshore wind
2001	Austria	0.00797834	2020	Onshore wind	0.00139837	Austria Onshore wind
2002	Austria	0.00797834	2020	Onshore wind	0.00164993	Austria Onshore wind
2003	Austria	0.00797834	2020	Onshore wind	0.0019399	Austria Onshore wind
2004	Austria	0.00797834	2020	Onshore wind	0.00227145	Austria Onshore wind
2005	Austria	0.00797834	2020	Onshore wind	0.00264684	Austria Onshore wind
2006	Austria	0.00797834	2020	Onshore wind	0.00306697	Austria Onshore wind
2007	Austria	0.00797834	2020	Onshore wind	0.00353069	Austria Onshore wind
2008	Austria	0.00797834	2020	Onshore wind	0.00403416	Austria Onshore wind
2009	Austria	0.00797834	2020	Onshore wind	0.00457012	Austria Onshore wind
2010	Austria	0.00797834	2020	Onshore wind	0.00512732	Austria Onshore wind
2011	Austria	0.00797834	2020	Onshore wind	0.00569025	Austria Onshore wind
2012	Austria	0.00797834	2020	Onshore wind	0.00623928	Austria Onshore wind
2013	Austria	0.00797834	2020	Onshore wind	0.00675148	Austria Onshore wind
2014	Austria	0.00797834	2020	Onshore wind	0.00720206	Austria Onshore wind
2015	Austria	0.00797834	2020	Onshore wind	0.00756652	Austria Onshore wind
2016	Austria	0.00797834	2020	Onshore wind	0.00782322	Austria Onshore wind
2017	Austria	0.00797834	2020	Onshore wind	0.00795592	Austria Onshore wind
2018	Austria	0.00797834	2020	Onshore wind	0.00795592	Austria Onshore wind
2019	Austria	0.00797834	2020	Onshore wind	0.00782322	Austria Onshore wind
2020	Austria	0.00797834	2020	Onshore wind	0.00756652	Austria Onshore wind
2021	Austria	0.00797834	2020	Onshore wind	0.00720206	Austria Onshore wind
2022	Austria	0.00797834	2020	Onshore wind	0.00675148	Austria Onshore wind
2023	Austria	0.00797834	2020	Onshore wind	0.00623928	Austria Onshore wind
2024	Austria	0.00797834	2020	Onshore wind	0.00569025	Austria Onshore wind
1991	Australia	0.00357744	2011	Onshore wind	2.00679747654341×10^-05	Australia Onshore wind
1992	Australia	0.00357744	2011	Onshore wind	2.80780297784947×10^-05	Australia Onshore wind
1993	Australia	0.00357744	2011	Onshore wind	3.92674337752215×10^-05	Australia Onshore wind
1994	Australia	0.00357744	2011	Onshore wind	5.48810808664472×10^-05	Australia Onshore wind
1995	Australia	0.00357744	2011	Onshore wind	7.66350493178155×10^-05	Australia Onshore wind
1996	Australia	0.00357744	2011	Onshore wind	1.06879453161564×10^-04	Australia Onshore wind
1997	Australia	0.00357744	2011	Onshore wind	1.48802716404874×10^-04	Australia Onshore wind
1998	Australia	0.00357744	2011	Onshore wind	2.06672865135948×10^-04	Australia Onshore wind
1999	Australia	0.00357744	2011	Onshore wind	2.86092631045938×10^-04	Australia Onshore wind
2000	Australia	0.00357744	2011	Onshore wind	3.94207434022905×10^-04	Australia Onshore wind
2001	Australia	0.00357744	2011	Onshore wind	5.39737457272517×10^-04	Australia Onshore wind
2002	Australia	0.00357744	2011	Onshore wind	7.32597242324981×10^-04	Australia Onshore wind
2003	Australia	0.00357744	2011	Onshore wind	9.82724971602188×10^-04	Australia Onshore wind
2004	Australia	0.00357744	2011	Onshore wind	0.00129763	Australia Onshore wind
2005	Australia	0.00357744	2011	Onshore wind	0.00167821	Australia Onshore wind
2006	Australia	0.00357744	2011	Onshore wind	0.00211306	Australia Onshore wind
2007	Australia	0.00357744	2011	Onshore wind	0.00257265	Australia Onshore wind
2008	Australia	0.00357744	2011	Onshore wind	0.00300707	Australia Onshore wind
2009	Australia	0.00357744	2011	Onshore wind	0.00335182	Australia Onshore wind
2010	Australia	0.00357744	2011	Onshore wind	0.00354396	Australia Onshore wind
2011	Australia	0.00357744	2011	Onshore wind	0.00354396	Australia Onshore wind
2012	Australia	0.00357744	2011	Onshore wind	0.00335182	Australia Onshore wind
2013	Australia	0.00357744	2011	Onshore wind	0.00300707	Australia Onshore wind
2014	Australia	0.00357744	2011	Onshore wind	0.00257265	Australia Onshore wind
2015	Australia	0.00357744	2011	Onshore wind	0.00211306	Australia Onshore wind
2016	Australia	0.00357744	2011	Onshore wind	0.00167821	Australia Onshore wind
2017	Australia	0.00357744	2011	Onshore wind	0.00129763	Australia Onshore wind
2018	Australia	0.00357744	2011	Onshore wind	9.82724971602192×10^-04	Australia Onshore wind
2019	Australia	0.00357744	2011	Onshore wind	7.32597242324974×10^-04	Australia Onshore wind
2020	Australia	0.00357744	2011	Onshore wind	5.39737457272517×10^-04	Australia Onshore wind
2021	Australia	0.00357744	2011	Onshore wind	3.94207434022909×10^-04	Australia Onshore wind
2022	Australia	0.00357744	2011	Onshore wind	2.86092631045932×10^-04	Australia Onshore wind
2023	Australia	0.00357744	2011	Onshore wind	2.06672865135947×10^-04	Australia Onshore wind
2024	Australia	0.00357744	2011	Onshore wind	1.48802716404876×10^-04	Australia Onshore wind
1991	Belgium	0.00453326	2013	Onshore wind	1.78712147027738×10^-06	Belgium Onshore wind
1992	Belgium	0.00453326	2013	Onshore wind	2.74535594314417×10^-06	Belgium Onshore wind
1993	Belgium	0.00453326	2013	Onshore wind	4.21714221722509×10^-06	Belgium Onshore wind
1994	Belgium	0.00453326	2013	Onshore wind	6.47738083923622×10^-06	Belgium Onshore wind
1995	Belgium	0.00453326	2013	Onshore wind	9.94767605669631×10^-06	Belgium Onshore wind
1996	Belgium	0.00453326	2013	Onshore wind	1.52740165078245×10^-05	Belgium Onshore wind
1997	Belgium	0.00453326	2013	Onshore wind	2.34447607141993×10^-05	Belgium Onshore wind
1998	Belgium	0.00453326	2013	Onshore wind	3.59687133694701×10^-05	Belgium Onshore wind
1999	Belgium	0.00453326	2013	Onshore wind	5.51412454481756×10^-05	Belgium Onshore wind
2000	Belgium	0.00453326	2013	Onshore wind	8.44357524732792×10^-05	Belgium Onshore wind
2001	Belgium	0.00453326	2013	Onshore wind	1.29064837659489×10^-04	Belgium Onshore wind
2002	Belgium	0.00453326	2013	Onshore wind	1.96750453573822×10^-04	Belgium Onshore wind
2003	Belgium	0.00453326	2013	Onshore wind	2.98700188371707×10^-04	Belgium Onshore wind
2004	Belgium	0.00453326	2013	Onshore wind	4.50654363749675×10^-04	Belgium Onshore wind
2005	Belgium	0.00453326	2013	Onshore wind	6.73545579031274×10^-04	Belgium Onshore wind
2006	Belgium	0.00453326	2013	Onshore wind	9.92657840361197×10^-04	Belgium Onshore wind
2007	Belgium	0.00453326	2013	Onshore wind	0.00143313	Belgium Onshore wind
2008	Belgium	0.00453326	2013	Onshore wind	0.00200869	Belgium Onshore wind
2009	Belgium	0.00453326	2013	Onshore wind	0.0027016	Belgium Onshore wind
2010	Belgium	0.00453326	2013	Onshore wind	0.00343874	Belgium Onshore wind
2011	Belgium	0.00453326	2013	Onshore wind	0.00408263	Belgium Onshore wind
2012	Belgium	0.00453326	2013	Onshore wind	0.00446486	Belgium Onshore wind
2013	Belgium	0.00453326	2013	Onshore wind	0.00446486	Belgium Onshore wind
2014	Belgium	0.00453326	2013	Onshore wind	0.00408263	Belgium Onshore wind
2015	Belgium	0.00453326	2013	Onshore wind	0.00343874	Belgium Onshore wind
2016	Belgium	0.00453326	2013	Onshore wind	0.0027016	Belgium Onshore wind
2017	Belgium	0.00453326	2013	Onshore wind	0.00200869	Belgium Onshore wind
2018	Belgium	0.00453326	2013	Onshore wind	0.00143313	Belgium Onshore wind
2019	Belgium	0.00453326	2013	Onshore wind	9.92657840361191×10^-04	Belgium Onshore wind
2020	Belgium	0.00453326	2013	Onshore wind	6.73545579031286×10^-04	Belgium Onshore wind
2021	Belgium	0.00453326	2013	Onshore wind	4.50654363749664×10^-04	Belgium Onshore wind
2022	Belgium	0.00453326	2013	Onshore wind	2.98700188371706×10^-04	Belgium Onshore wind
2023	Belgium	0.00453326	2013	Onshore wind	1.96750453573827×10^-04	Belgium Onshore wind
2024	Belgium	0.00453326	2013	Onshore wind	1.29064837659489×10^-04	Belgium Onshore wind
1991	Brazil	0.0185474	2017	Onshore wind	3.86902415558034×10^-10	Brazil Onshore wind
1992	Brazil	0.0185474	2017	Onshore wind	8.18108567886929×10^-10	Brazil Onshore wind
1993	Brazil	0.0185474	2017	Onshore wind	1.72989775422331×10^-09	Brazil Onshore wind
1994	Brazil	0.0185474	2017	Onshore wind	3.65788389433616×10^-09	Brazil Onshore wind
1995	Brazil	0.0185474	2017	Onshore wind	7.73462694014081×10^-09	Brazil Onshore wind
1996	Brazil	0.0185474	2017	Onshore wind	1.63549330608719×10^-08	Brazil Onshore wind
1997	Brazil	0.0185474	2017	Onshore wind	3.45826327515548×10^-08	Brazil Onshore wind
1998	Brazil	0.0185474	2017	Onshore wind	7.31252031598505×10^-08	Brazil Onshore wind
1999	Brazil	0.0185474	2017	Onshore wind	1.54623533052418×10^-07	Brazil Onshore wind
2000	Brazil	0.0185474	2017	Onshore wind	3.26951238259087×10^-07	Brazil Onshore wind
2001	Brazil	0.0185474	2017	Onshore wind	6.91334177923382×10^-07	Brazil Onshore wind
2002	Brazil	0.0185474	2017	Onshore wind	1.46180046126715×10^-06	Brazil Onshore wind
2003	Brazil	0.0185474	2017	Onshore wind	3.09084796007439×10^-06	Brazil Onshore wind
2004	Brazil	0.0185474	2017	Onshore wind	6.53499033539715×10^-06	Brazil Onshore wind
2005	Brazil	0.0185474	2017	Onshore wind	1.38154563312315×10^-05	Brazil Onshore wind
2006	Brazil	0.0185474	2017	Onshore wind	2.92002195290836×10^-05	Brazil Onshore wind
2007	Brazil	0.0185474	2017	Onshore wind	6.16874657154092×10^-05	Brazil Onshore wind
2008	Brazil	0.0185474	2017	Onshore wind	1.3018593692466×10^-04	Brazil Onshore wind
2009	Brazil	0.0185474	2017	Onshore wind	2.74154529885565×10^-04	Brazil Onshore wind
2010	Brazil	0.0185474	2017	Onshore wind	5.7472285535026×10^-04	Brazil Onshore wind
2011	Brazil	0.0185474	2017	Onshore wind	0.00119345	Brazil Onshore wind
2012	Brazil	0.0185474	2017	Onshore wind	0.00243024	Brazil Onshore wind
2013	Brazil	0.0185474	2017	Onshore wind	0.00475715	Brazil Onshore wind
2014	Brazil	0.0185474	2017	Onshore wind	0.00863167	Brazil Onshore wind
2015	Brazil	0.0185474	2017	Onshore wind	0.0137022	Brazil Onshore wind
2016	Brazil	0.0185474	2017	Onshore wind	0.0177267	Brazil Onshore wind
2017	Brazil	0.0185474	2017	Onshore wind	0.0177267	Brazil Onshore wind
2018	Brazil	0.0185474	2017	Onshore wind	0.0137022	Brazil Onshore wind
2019	Brazil	0.0185474	2017	Onshore wind	0.00863167	Brazil Onshore wind
2020	Brazil	0.0185474	2017	Onshore wind	0.00475715	Brazil Onshore wind
2021	Brazil	0.0185474	2017	Onshore wind	0.00243024	Brazil Onshore wind
2022	Brazil	0.0185474	2017	Onshore wind	0.00119345	Brazil Onshore wind
2023	Brazil	0.0185474	2017	Onshore wind	5.74722855350249×10^-04	Brazil Onshore wind
2024	Brazil	0.0185474	2017	Onshore wind	2.74154529885565×10^-04	Brazil Onshore wind
1991	Canada	0.00317337	2011	Onshore wind	6.07677695443012×10^-07	Canada Onshore wind
1992	Canada	0.00317337	2011	Onshore wind	1.0125534512824×10^-06	Canada Onshore wind
1993	Canada	0.00317337	2011	Onshore wind	1.68711139145464×10^-06	Canada Onshore wind
1994	Canada	0.00317337	2011	Onshore wind	2.81085296777835×10^-06	Canada Onshore wind
1995	Canada	0.00317337	2011	Onshore wind	4.68252536688268×10^-06	Canada Onshore wind
1996	Canada	0.00317337	2011	Onshore wind	7.79892826064688×10^-06	Canada Onshore wind
1997	Canada	0.00317337	2011	Onshore wind	1.2985074569917×10^-05	Canada Onshore wind
1998	Canada	0.00317337	2011	Onshore wind	2.1607878807415×10^-05	Canada Onshore wind
1999	Canada	0.00317337	2011	Onshore wind	3.59234029635867×10^-05	Canada Onshore wind
2000	Canada	0.00317337	2011	Onshore wind	5.96312746235438×10^-05	Canada Onshore wind
2001	Canada	0.00317337	2011	Onshore wind	9.87327527928513×10^-05	Canada Onshore wind
2002	Canada	0.00317337	2011	Onshore wind	1.627844675029×10^-04	Canada Onshore wind
2003	Canada	0.00317337	2011	Onshore wind	2.66527890570966×10^-04	Canada Onshore wind
2004	Canada	0.00317337	2011	Onshore wind	4.31454802528213×10^-04	Canada Onshore wind
2005	Canada	0.00317337	2011	Onshore wind	6.85746713208779×10^-04	Canada Onshore wind
2006	Canada	0.00317337	2011	Onshore wind	0.00105877	Canada Onshore wind
2007	Canada	0.00317337	2011	Onshore wind	0.00156369	Canada Onshore wind
2008	Canada	0.00317337	2011	Onshore wind	0.00216423	Canada Onshore wind
2009	Canada	0.00317337	2011	Onshore wind	0.00274095	Canada Onshore wind
2010	Canada	0.00317337	2011	Onshore wind	0.00310616	Canada Onshore wind
2011	Canada	0.00317337	2011	Onshore wind	0.00310616	Canada Onshore wind
2012	Canada	0.00317337	2011	Onshore wind	0.00274095	Canada Onshore wind
2013	Canada	0.00317337	2011	Onshore wind	0.00216423	Canada Onshore wind
2014	Canada	0.00317337	2011	Onshore wind	0.00156369	Canada Onshore wind
2015	Canada	0.00317337	2011	Onshore wind	0.00105877	Canada Onshore wind
2016	Canada	0.00317337	2011	Onshore wind	6.85746713208778×10^-04	Canada Onshore wind
2017	Canada	0.00317337	2011	Onshore wind	4.31454802528212×10^-04	Canada Onshore wind
2018	Canada	0.00317337	2011	Onshore wind	2.66527890570967×10^-04	Canada Onshore wind
2019	Canada	0.00317337	2011	Onshore wind	1.627844675029×10^-04	Canada Onshore wind
2020	Canada	0.00317337	2011	Onshore wind	9.87327527928496×10^-05	Canada Onshore wind
2021	Canada	0.00317337	2011	Onshore wind	5.96312746235471×10^-05	Canada Onshore wind
2022	Canada	0.00317337	2011	Onshore wind	3.59234029635898×10^-05	Canada Onshore wind
2023	Canada	0.00317337	2011	Onshore wind	2.16078788074121×10^-05	Canada Onshore wind
2024	Canada	0.00317337	2011	Onshore wind	1.29850745699163×10^-05	Canada Onshore wind
1991	China	0.00502027	2013	Onshore wind	8.92394535488254×10^-08	China Onshore wind
1992	China	0.00502027	2013	Onshore wind	1.62913343151584×10^-07	China Onshore wind
1993	China	0.00502027	2013	Onshore wind	2.97408721313363×10^-07	China Onshore wind
1994	China	0.00502027	2013	Onshore wind	5.42932446507804×10^-07	China Onshore wind
1995	China	0.00502027	2013	Onshore wind	9.91125984779602×10^-07	China Onshore wind
1996	China	0.00502027	2013	Onshore wind	1.8092369228306×10^-06	China Onshore wind
1997	China	0.00502027	2013	Onshore wind	3.30241713110592×10^-06	China Onshore wind
1998	China	0.00502027	2013	Onshore wind	6.02717062516093×10^-06	China Onshore wind
1999	China	0.00502027	2013	Onshore wind	1.09975210089706×10^-05	China Onshore wind
2000	China	0.00502027	2013	Onshore wind	2.00582583835415×10^-05	China Onshore wind
2001	China	0.00502027	2013	Onshore wind	3.6555954156939×10^-05	China Onshore wind
2002	China	0.00502027	2013	Onshore wind	6.65296723419374×10^-05	China Onshore wind
2003	China	0.00502027	2013	Onshore wind	1.20772319172877×10^-04	China Onshore wind
2004	China	0.00502027	2013	Onshore wind	2.18230349092724×10^-04	China Onshore wind
2005	China	0.00502027	2013	Onshore wind	3.91064107852064×10^-04	China Onshore wind
2006	China	0.00502027	2013	Onshore wind	6.90437052299918×10^-04	China Onshore wind
2007	China	0.00502027	2013	Onshore wind	0.00118759	China Onshore wind
2008	China	0.00502027	2013	Onshore wind	0.00195383	China Onshore wind
2009	China	0.00502027	2013	Onshore wind	0.00299067	China Onshore wind
2010	China	0.00502027	2013	Onshore wind	0.00410726	China Onshore wind
2011	China	0.00502027	2013	Onshore wind	0.004874	China Onshore wind
2012	China	0.00502027	2013	Onshore wind	0.004874	China Onshore wind
2013	China	0.00502027	2013	Onshore wind	0.00410726	China Onshore wind
2014	China	0.00502027	2013	Onshore wind	0.00299067	China Onshore wind
2015	China	0.00502027	2013	Onshore wind	0.00195383	China Onshore wind
2016	China	0.00502027	2013	Onshore wind	0.00118759	China Onshore wind
2017	China	0.00502027	2013	Onshore wind	6.90437052299917×10^-04	China Onshore wind
2018	China	0.00502027	2013	Onshore wind	3.91064107852064×10^-04	China Onshore wind
2019	China	0.00502027	2013	Onshore wind	2.18230349092727×10^-04	China Onshore wind
2020	China	0.00502027	2013	Onshore wind	1.20772319172874×10^-04	China Onshore wind
2021	China	0.00502027	2013	Onshore wind	6.65296723419417×10^-05	China Onshore wind
2022	China	0.00502027	2013	Onshore wind	3.65559541569346×10^-05	China Onshore wind
2023	China	0.00502027	2013	Onshore wind	2.00582583835401×10^-05	China Onshore wind
2024	China	0.00502027	2013	Onshore wind	1.09975210089777×10^-05	China Onshore wind
1991	Costa Rica	0.0180438	2019	Onshore wind	5.82055051627055×10^-05	Costa Rica Onshore wind
1992	Costa Rica	0.0180438	2019	Onshore wind	7.61206071261134×10^-05	Costa Rica Onshore wind
1993	Costa Rica	0.0180438	2019	Onshore wind	9.95344497944115×10^-05	Costa Rica Onshore wind
1994	Costa Rica	0.0180438	2019	Onshore wind	1.30123874167296×10^-04	Costa Rica Onshore wind
1995	Costa Rica	0.0180438	2019	Onshore wind	1.70069336161004×10^-04	Costa Rica Onshore wind
1996	Costa Rica	0.0180438	2019	Onshore wind	2.22200668478373×10^-04	Costa Rica Onshore wind
1997	Costa Rica	0.0180438	2019	Onshore wind	2.90181115446308×10^-04	Costa Rica Onshore wind
1998	Costa Rica	0.0180438	2019	Onshore wind	3.78736845856127×10^-04	Costa Rica Onshore wind
1999	Costa Rica	0.0180438	2019	Onshore wind	4.93938290979452×10^-04	Costa Rica Onshore wind
2000	Costa Rica	0.0180438	2019	Onshore wind	6.43536572836789×10^-04	Costa Rica Onshore wind
2001	Costa Rica	0.0180438	2019	Onshore wind	8.373511739205×10^-04	Costa Rica Onshore wind
2002	Costa Rica	0.0180438	2019	Onshore wind	0.00108769	Costa Rica Onshore wind
2003	Costa Rica	0.0180438	2019	Onshore wind	0.00140977	Costa Rica Onshore wind
2004	Costa Rica	0.0180438	2019	Onshore wind	0.001822	Costa Rica Onshore wind
2005	Costa Rica	0.0180438	2019	Onshore wind	0.00234612	Costa Rica Onshore wind
2006	Costa Rica	0.0180438	2019	Onshore wind	0.00300671	Costa Rica Onshore wind
2007	Costa Rica	0.0180438	2019	Onshore wind	0.00382995	Costa Rica Onshore wind
2008	Costa Rica	0.0180438	2019	Onshore wind	0.00484102	Costa Rica Onshore wind
2009	Costa Rica	0.0180438	2019	Onshore wind	0.00605954	Costa Rica Onshore wind
2010	Costa Rica	0.0180438	2019	Onshore wind	0.00749274	Costa Rica Onshore wind
2011	Costa Rica	0.0180438	2019	Onshore wind	0.00912631	Costa Rica Onshore wind
2012	Costa Rica	0.0180438	2019	Onshore wind	0.0109141	Costa Rica Onshore wind
2013	Costa Rica	0.0180438	2019	Onshore wind	0.0127697	Costa Rica Onshore wind
2014	Costa Rica	0.0180438	2019	Onshore wind	0.0145638	Costa Rica Onshore wind
2015	Costa Rica	0.0180438	2019	Onshore wind	0.0161336	Costa Rica Onshore wind
2016	Costa Rica	0.0180438	2019	Onshore wind	0.0173067	Costa Rica Onshore wind
2017	Costa Rica	0.0180438	2019	Onshore wind	0.0179359	Costa Rica Onshore wind
2018	Costa Rica	0.0180438	2019	Onshore wind	0.0179359	Costa Rica Onshore wind
2019	Costa Rica	0.0180438	2019	Onshore wind	0.0173067	Costa Rica Onshore wind
2020	Costa Rica	0.0180438	2019	Onshore wind	0.0161336	Costa Rica Onshore wind
2021	Costa Rica	0.0180438	2019	Onshore wind	0.0145638	Costa Rica Onshore wind
2022	Costa Rica	0.0180438	2019	Onshore wind	0.0127697	Costa Rica Onshore wind
2023	Costa Rica	0.0180438	2019	Onshore wind	0.0109141	Costa Rica Onshore wind
2024	Costa Rica	0.0180438	2019	Onshore wind	0.00912631	Costa Rica Onshore wind
1991	Germany	0.00693436	2005	Onshore wind	1.68039086991952×10^-04	Germany Onshore wind
1992	Germany	0.00693436	2005	Onshore wind	2.51149772653796×10^-04	Germany Onshore wind
1993	Germany	0.00693436	2005	Onshore wind	3.74206272840163×10^-04	Germany Onshore wind
1994	Germany	0.00693436	2005	Onshore wind	5.54993668335975×10^-04	Germany Onshore wind
1995	Germany	0.00693436	2005	Onshore wind	8.17523230030929×10^-04	Germany Onshore wind
1996	Germany	0.00693436	2005	Onshore wind	0.00119221	Germany Onshore wind
1997	Germany	0.00693436	2005	Onshore wind	0.0017134	Germany Onshore wind
1998	Germany	0.00693436	2005	Onshore wind	0.00241145	Germany Onshore wind
1999	Germany	0.00693436	2005	Onshore wind	0.00329578	Germany Onshore wind
2000	Germany	0.00693436	2005	Onshore wind	0.00432835	Germany Onshore wind
2001	Germany	0.00693436	2005	Onshore wind	0.00539613	Germany Onshore wind
2002	Germany	0.00693436	2005	Onshore wind	0.00630724	Germany Onshore wind
2003	Germany	0.00693436	2005	Onshore wind	0.00683971	Germany Onshore wind
2004	Germany	0.00693436	2005	Onshore wind	0.00683971	Germany Onshore wind
2005	Germany	0.00693436	2005	Onshore wind	0.00630724	Germany Onshore wind
2006	Germany	0.00693436	2005	Onshore wind	0.00539613	Germany Onshore wind
2007	Germany	0.00693436	2005	Onshore wind	0.00432835	Germany Onshore wind
2008	Germany	0.00693436	2005	Onshore wind	0.00329578	Germany Onshore wind
2009	Germany	0.00693436	2005	Onshore wind	0.00241145	Germany Onshore wind
2010	Germany	0.00693436	2005	Onshore wind	0.0017134	Germany Onshore wind
2011	Germany	0.00693436	2005	Onshore wind	0.00119221	Germany Onshore wind
2012	Germany	0.00693436	2005	Onshore wind	8.17523230030925×10^-04	Germany Onshore wind
2013	Germany	0.00693436	2005	Onshore wind	5.54993668335974×10^-04	Germany Onshore wind
2014	Germany	0.00693436	2005	Onshore wind	3.74206272840155×10^-04	Germany Onshore wind
2015	Germany	0.00693436	2005	Onshore wind	2.51149772653808×10^-04	Germany Onshore wind
2016	Germany	0.00693436	2005	Onshore wind	1.68039086991936×10^-04	Germany Onshore wind
2017	Germany	0.00693436	2005	Onshore wind	1.12198744944905×10^-04	Germany Onshore wind
2018	Germany	0.00693436	2005	Onshore wind	7.48108623699617×10^-05	Germany Onshore wind
2019	Germany	0.00693436	2005	Onshore wind	4.98356911479286×10^-05	Germany Onshore wind
2020	Germany	0.00693436	2005	Onshore wind	3.31779271302984×10^-05	Germany Onshore wind
2021	Germany	0.00693436	2005	Onshore wind	2.2079040640513×10^-05	Germany Onshore wind
2022	Germany	0.00693436	2005	Onshore wind	1.46890196078553×10^-05	Germany Onshore wind
2023	Germany	0.00693436	2005	Onshore wind	9.7707227275784×10^-06	Germany Onshore wind
2024	Germany	0.00693436	2005	Onshore wind	6.49842625684294×10^-06	Germany Onshore wind
1991	Denmark	0.0136088	2002	Onshore wind	0.00312538	Denmark Onshore wind
1992	Denmark	0.0136088	2002	Onshore wind	0.00400169	Denmark Onshore wind
1993	Denmark	0.0136088	2002	Onshore wind	0.00506122	Denmark Onshore wind
1994	Denmark	0.0136088	2002	Onshore wind	0.00630288	Denmark Onshore wind
1995	Denmark	0.0136088	2002	Onshore wind	0.00769946	Denmark Onshore wind
1996	Denmark	0.0136088	2002	Onshore wind	0.00918728	Denmark Onshore wind
1997	Denmark	0.0136088	2002	Onshore wind	0.0106605	Denmark Onshore wind
1998	Denmark	0.0136088	2002	Onshore wind	0.0119761	Denmark Onshore wind
1999	Denmark	0.0136088	2002	Onshore wind	0.0129747	Denmark Onshore wind
2000	Denmark	0.0136088	2002	Onshore wind	0.0135156	Denmark Onshore wind
2001	Denmark	0.0136088	2002	Onshore wind	0.0135156	Denmark Onshore wind
2002	Denmark	0.0136088	2002	Onshore wind	0.0129747	Denmark Onshore wind
2003	Denmark	0.0136088	2002	Onshore wind	0.0119761	Denmark Onshore wind
2004	Denmark	0.0136088	2002	Onshore wind	0.0106605	Denmark Onshore wind
2005	Denmark	0.0136088	2002	Onshore wind	0.00918728	Denmark Onshore wind
2006	Denmark	0.0136088	2002	Onshore wind	0.00769946	Denmark Onshore wind
2007	Denmark	0.0136088	2002	Onshore wind	0.00630288	Denmark Onshore wind
2008	Denmark	0.0136088	2002	Onshore wind	0.00506122	Denmark Onshore wind
2009	Denmark	0.0136088	2002	Onshore wind	0.00400169	Denmark Onshore wind
2010	Denmark	0.0136088	2002	Onshore wind	0.00312538	Denmark Onshore wind
2011	Denmark	0.0136088	2002	Onshore wind	0.00241766	Denmark Onshore wind
2012	Denmark	0.0136088	2002	Onshore wind	0.00185636	Denmark Onshore wind
2013	Denmark	0.0136088	2002	Onshore wind	0.00141725	Denmark Onshore wind
2014	Denmark	0.0136088	2002	Onshore wind	0.00107731	Denmark Onshore wind
2015	Denmark	0.0136088	2002	Onshore wind	8.16186224561644×10^-04	Denmark Onshore wind
2016	Denmark	0.0136088	2002	Onshore wind	6.16804823754924×10^-04	Denmark Onshore wind
2017	Denmark	0.0136088	2002	Onshore wind	4.65243932602305×10^-04	Denmark Onshore wind
2018	Denmark	0.0136088	2002	Onshore wind	3.50421574920351×10^-04	Denmark Onshore wind
2019	Denmark	0.0136088	2002	Onshore wind	2.63652414120935×10^-04	Denmark Onshore wind
2020	Denmark	0.0136088	2002	Onshore wind	1.98207278067519×10^-04	Denmark Onshore wind
2021	Denmark	0.0136088	2002	Onshore wind	1.48916214185585×10^-04	Denmark Onshore wind
2022	Denmark	0.0136088	2002	Onshore wind	1.11831698218545×10^-04	Denmark Onshore wind
2023	Denmark	0.0136088	2002	Onshore wind	8.39533554297389×10^-05	Denmark Onshore wind
2024	Denmark	0.0136088	2002	Onshore wind	6.30084418654919×10^-05	Denmark Onshore wind
1991	Egypt	0.00355551	2021	Onshore wind	4.86494153895697×10^-07	Egypt Onshore wind
1992	Egypt	0.00355551	2021	Onshore wind	6.9798145395523×10^-07	Egypt Onshore wind
1993	Egypt	0.00355551	2021	Onshore wind	1.00139279843089×10^-06	Egypt Onshore wind
1994	Egypt	0.00355551	2021	Onshore wind	1.43666959350428×10^-06	Egypt Onshore wind
1995	Egypt	0.00355551	2021	Onshore wind	2.06109330338873×10^-06	Egypt Onshore wind
1996	Egypt	0.00355551	2021	Onshore wind	2.95679790390417×10^-06	Egypt Onshore wind
1997	Egypt	0.00355551	2021	Onshore wind	4.24152063310465×10^-06	Egypt Onshore wind
1998	Egypt	0.00355551	2021	Onshore wind	6.08396954256359×10^-06	Egypt Onshore wind
1999	Egypt	0.00355551	2021	Onshore wind	8.72575470530264×10^-06	Egypt Onshore wind
2000	Egypt	0.00355551	2021	Onshore wind	1.25126128653747×10^-05	Egypt Onshore wind
2001	Egypt	0.00355551	2021	Onshore wind	1.79387121875881×10^-05	Egypt Onshore wind
2002	Egypt	0.00355551	2021	Onshore wind	2.5709204828803×10^-05	Egypt Onshore wind
2003	Egypt	0.00355551	2021	Onshore wind	3.68279023592962×10^-05	Egypt Onshore wind
2004	Egypt	0.00355551	2021	Onshore wind	5.271884685658×10^-05	Egypt Onshore wind
2005	Egypt	0.00355551	2021	Onshore wind	7.53921742696552×10^-05	Egypt Onshore wind
2006	Egypt	0.00355551	2021	Onshore wind	1.07664840001022×10^-04	Egypt Onshore wind
2007	Egypt	0.00355551	2021	Onshore wind	1.53442889970678×10^-04	Egypt Onshore wind
2008	Egypt	0.00355551	2021	Onshore wind	2.18058726830987×10^-04	Egypt Onshore wind
2009	Egypt	0.00355551	2021	Onshore wind	3.08624433350335×10^-04	Egypt Onshore wind
2010	Egypt	0.00355551	2021	Onshore wind	4.34294480541785×10^-04	Egypt Onshore wind
2011	Egypt	0.00355551	2021	Onshore wind	6.06206328723058×10^-04	Egypt Onshore wind
2012	Egypt	0.00355551	2021	Onshore wind	8.36669807853808×10^-04	Egypt Onshore wind
2013	Egypt	0.00355551	2021	Onshore wind	0.00113694	Egypt Onshore wind
2014	Egypt	0.00355551	2021	Onshore wind	0.00151275	Egypt Onshore wind
2015	Egypt	0.00355551	2021	Onshore wind	0.00195735	Egypt Onshore wind
2016	Egypt	0.00355551	2021	Onshore wind	0.00244305	Egypt Onshore wind
2017	Egypt	0.00355551	2021	Onshore wind	0.00291588	Egypt Onshore wind
2018	Egypt	0.00355551	2021	Onshore wind	0.00330002	Egypt Onshore wind
2019	Egypt	0.00355551	2021	Onshore wind	0.0035174	Egypt Onshore wind
2020	Egypt	0.00355551	2021	Onshore wind	0.0035174	Egypt Onshore wind
2021	Egypt	0.00355551	2021	Onshore wind	0.00330002	Egypt Onshore wind
2022	Egypt	0.00355551	2021	Onshore wind	0.00291588	Egypt Onshore wind
2023	Egypt	0.00355551	2021	Onshore wind	0.00244305	Egypt Onshore wind
2024	Egypt	0.00355551	2021	Onshore wind	0.00195735	Egypt Onshore wind
1991	Spain	0.0110663	2006	Onshore wind	2.859706315986×10^-04	Spain Onshore wind
1992	Spain	0.0110663	2006	Onshore wind	4.12769921145605×10^-04	Spain Onshore wind
1993	Spain	0.0110663	2006	Onshore wind	5.94214687910731×10^-04	Spain Onshore wind
1994	Spain	0.0110663	2006	Onshore wind	8.52162358255067×10^-04	Spain Onshore wind
1995	Spain	0.0110663	2006	Onshore wind	0.00121542	Spain Onshore wind
1996	Spain	0.0110663	2006	Onshore wind	0.00172009	Spain Onshore wind
1997	Spain	0.0110663	2006	Onshore wind	0.00240768	Spain Onshore wind
1998	Spain	0.0110663	2006	Onshore wind	0.00331874	Spain Onshore wind
1999	Spain	0.0110663	2006	Onshore wind	0.00447894	Spain Onshore wind
2000	Spain	0.0110663	2006	Onshore wind	0.00587552	Spain Onshore wind
2001	Spain	0.0110663	2006	Onshore wind	0.00742694	Spain Onshore wind
2002	Spain	0.0110663	2006	Onshore wind	0.00896008	Spain Onshore wind
2003	Spain	0.0110663	2006	Onshore wind	0.0102208	Spain Onshore wind
2004	Spain	0.0110663	2006	Onshore wind	0.0109398	Spain Onshore wind
2005	Spain	0.0110663	2006	Onshore wind	0.0109398	Spain Onshore wind
2006	Spain	0.0110663	2006	Onshore wind	0.0102208	Spain Onshore wind
2007	Spain	0.0110663	2006	Onshore wind	0.00896008	Spain Onshore wind
2008	Spain	0.0110663	2006	Onshore wind	0.00742694	Spain Onshore wind
2009	Spain	0.0110663	2006	Onshore wind	0.00587552	Spain Onshore wind
2010	Spain	0.0110663	2006	Onshore wind	0.00447894	Spain Onshore wind
2011	Spain	0.0110663	2006	Onshore wind	0.00331874	Spain Onshore wind
2012	Spain	0.0110663	2006	Onshore wind	0.00240768	Spain Onshore wind
2013	Spain	0.0110663	2006	Onshore wind	0.00172009	Spain Onshore wind
2014	Spain	0.0110663	2006	Onshore wind	0.00121542	Spain Onshore wind
2015	Spain	0.0110663	2006	Onshore wind	8.52162358255082×10^-04	Spain Onshore wind
2016	Spain	0.0110663	2006	Onshore wind	5.94214687910724×10^-04	Spain Onshore wind
2017	Spain	0.0110663	2006	Onshore wind	4.12769921145598×10^-04	Spain Onshore wind
2018	Spain	0.0110663	2006	Onshore wind	2.85970631598617×10^-04	Spain Onshore wind
2019	Spain	0.0110663	2006	Onshore wind	1.97759289774488×10^-04	Spain Onshore wind
2020	Spain	0.0110663	2006	Onshore wind	1.36584178929325×10^-04	Spain Onshore wind
2021	Spain	0.0110663	2006	Onshore wind	9.42502715740451×10^-05	Spain Onshore wind
2022	Spain	0.0110663	2006	Onshore wind	6.49982522988729×10^-05	Spain Onshore wind
2023	Spain	0.0110663	2006	Onshore wind	4.48063180580882×10^-05	Spain Onshore wind
2024	Spain	0.0110663	2006	Onshore wind	3.08781816130282×10^-05	Spain Onshore wind
1991	Finland	0.0172997	2020	Onshore wind	1.22264766275937×10^-07	Finland Onshore wind
1992	Finland	0.0172997	2020	Onshore wind	2.01631068799073×10^-07	Finland Onshore wind
1993	Finland	0.0172997	2020	Onshore wind	3.32516286981944×10^-07	Finland Onshore wind
1994	Finland	0.0172997	2020	Onshore wind	5.48361939542656×10^-07	Finland Onshore wind
1995	Finland	0.0172997	2020	Onshore wind	9.04315323777345×10^-07	Finland Onshore wind
1996	Finland	0.0172997	2020	Onshore wind	1.49131544514279×10^-06	Finland Onshore wind
1997	Finland	0.0172997	2020	Onshore wind	2.45931556851312×10^-06	Finland Onshore wind
1998	Finland	0.0172997	2020	Onshore wind	4.05556112086773×10^-06	Finland Onshore wind
1999	Finland	0.0172997	2020	Onshore wind	6.68766277560931×10^-06	Finland Onshore wind
2000	Finland	0.0172997	2020	Onshore wind	1.10274700404973×10^-05	Finland Onshore wind
2001	Finland	0.0172997	2020	Onshore wind	1.8181985472132×10^-05	Finland Onshore wind
2002	Finland	0.0172997	2020	Onshore wind	2.99741726835609×10^-05	Finland Onshore wind
2003	Finland	0.0172997	2020	Onshore wind	4.94031889415494×10^-05	Finland Onshore wind
2004	Finland	0.0172997	2020	Onshore wind	8.13956231159584×10^-05	Finland Onshore wind
2005	Finland	0.0172997	2020	Onshore wind	1.34023428819217×10^-04	Finland Onshore wind
2006	Finland	0.0172997	2020	Onshore wind	2.20455959722897×10^-04	Finland Onshore wind
2007	Finland	0.0172997	2020	Onshore wind	3.62027714925498×10^-04	Finland Onshore wind
2008	Finland	0.0172997	2020	Onshore wind	5.92895533600433×10^-04	Finland Onshore wind
2009	Finland	0.0172997	2020	Onshore wind	9.66669026011063×10^-04	Finland Onshore wind
2010	Finland	0.0172997	2020	Onshore wind	0.00156468	Finland Onshore wind
2011	Finland	0.0172997	2020	Onshore wind	0.0025031	Finland Onshore wind
2012	Finland	0.0172997	2020	Onshore wind	0.00393019	Finland Onshore wind
2013	Finland	0.0172997	2020	Onshore wind	0.00599334	Finland Onshore wind
2014	Finland	0.0172997	2020	Onshore wind	0.00874446	Finland Onshore wind
2015	Finland	0.0172997	2020	Onshore wind	0.0119694	Finland Onshore wind
2016	Finland	0.0172997	2020	Onshore wind	0.0150278	Finland Onshore wind
2017	Finland	0.0172997	2020	Onshore wind	0.0169477	Finland Onshore wind
2018	Finland	0.0172997	2020	Onshore wind	0.0169477	Finland Onshore wind
2019	Finland	0.0172997	2020	Onshore wind	0.0150278	Finland Onshore wind
2020	Finland	0.0172997	2020	Onshore wind	0.0119694	Finland Onshore wind
2021	Finland	0.0172997	2020	Onshore wind	0.00874446	Finland Onshore wind
2022	Finland	0.0172997	2020	Onshore wind	0.00599334	Finland Onshore wind
2023	Finland	0.0172997	2020	Onshore wind	0.00393019	Finland Onshore wind
2024	Finland	0.0172997	2020	Onshore wind	0.0025031	Finland Onshore wind
1991	France	0.00412277	2011	Onshore wind	2.34201402573345×10^-07	France Onshore wind
1992	France	0.00412277	2011	Onshore wind	4.28518783154096×10^-07	France Onshore wind
1993	France	0.00412277	2011	Onshore wind	7.840458947122×10^-07	France Onshore wind
1994	France	0.00412277	2011	Onshore wind	1.43448859404848×10^-06	France Onshore wind
1995	France	0.00412277	2011	Onshore wind	2.62436009851864×10^-06	France Onshore wind
1996	France	0.00412277	2011	Onshore wind	4.80060721020156×10^-06	France Onshore wind
1997	France	0.00412277	2011	Onshore wind	8.77952287869706×10^-06	France Onshore wind
1998	France	0.00412277	2011	Onshore wind	1.60496822235081×10^-05	France Onshore wind
1999	France	0.00412277	2011	Onshore wind	2.93180033805279×10^-05	France Onshore wind
2000	France	0.00412277	2011	Onshore wind	5.34815709488369×10^-05	France Onshore wind
2001	France	0.00412277	2011	Onshore wind	9.73157943990241×10^-05	France Onshore wind
2002	France	0.00412277	2011	Onshore wind	1.76270686923996×10^-04	France Onshore wind
2003	France	0.00412277	2011	Onshore wind	3.1665962211383×10^-04	France Onshore wind
2004	France	0.00412277	2011	Onshore wind	5.60515392153309×10^-04	France Onshore wind
2005	France	0.00412277	2011	Onshore wind	9.66687883507287×10^-04	France Onshore wind
2006	France	0.00412277	2011	Onshore wind	0.00159471	France Onshore wind
2007	France	0.00412277	2011	Onshore wind	0.00244727	France Onshore wind
2008	France	0.00412277	2011	Onshore wind	0.00336811	France Onshore wind
2009	France	0.00412277	2011	Onshore wind	0.00400177	France Onshore wind
2010	France	0.00412277	2011	Onshore wind	0.00400177	France Onshore wind
2011	France	0.00412277	2011	Onshore wind	0.00336811	France Onshore wind
2012	France	0.00412277	2011	Onshore wind	0.00244727	France Onshore wind
2013	France	0.00412277	2011	Onshore wind	0.00159471	France Onshore wind
2014	France	0.00412277	2011	Onshore wind	9.66687883507286×10^-04	France Onshore wind
2015	France	0.00412277	2011	Onshore wind	5.60515392153311×10^-04	France Onshore wind
2016	France	0.00412277	2011	Onshore wind	3.1665962211383×10^-04	France Onshore wind
2017	France	0.00412277	2011	Onshore wind	1.76270686923996×10^-04	France Onshore wind
2018	France	0.00412277	2011	Onshore wind	9.73157943990194×10^-05	France Onshore wind
2019	France	0.00412277	2011	Onshore wind	5.34815709488379×10^-05	France Onshore wind
2020	France	0.00412277	2011	Onshore wind	2.93180033805324×10^-05	France Onshore wind
2021	France	0.00412277	2011	Onshore wind	1.60496822235075×10^-05	France Onshore wind
2022	France	0.00412277	2011	Onshore wind	8.77952287869216×10^-06	France Onshore wind
2023	France	0.00412277	2011	Onshore wind	4.80060721020498×10^-06	France Onshore wind
2024	France	0.00412277	2011	Onshore wind	2.62436009851666×10^-06	France Onshore wind
1991	United Kingdom	0.00802188	2016	Onshore wind	6.93151896726487×10^-06	United Kingdom Onshore wind
1992	United Kingdom	0.00802188	2016	Onshore wind	1.00869094142651×10^-05	United Kingdom Onshore wind
1993	United Kingdom	0.00802188	2016	Onshore wind	1.4677376903822×10^-05	United Kingdom Onshore wind
1994	United Kingdom	0.00802188	2016	Onshore wind	2.13541099482845×10^-05	United Kingdom Onshore wind
1995	United Kingdom	0.00802188	2016	Onshore wind	3.10621234572215×10^-05	United Kingdom Onshore wind
1996	United Kingdom	0.00802188	2016	Onshore wind	4.51709844355054×10^-05	United Kingdom Onshore wind
1997	United Kingdom	0.00802188	2016	Onshore wind	6.56616289793654×10^-05	United Kingdom Onshore wind
1998	United Kingdom	0.00802188	2016	Onshore wind	9.53910162525471×10^-05	United Kingdom Onshore wind
1999	United Kingdom	0.00802188	2016	Onshore wind	1.38462140460056×10^-04	United Kingdom Onshore wind
2000	United Kingdom	0.00802188	2016	Onshore wind	2.00730964442928×10^-04	United Kingdom Onshore wind
2001	United Kingdom	0.00802188	2016	Onshore wind	2.90478994151383×10^-04	United Kingdom Onshore wind
2002	United Kingdom	0.00802188	2016	Onshore wind	4.19259111130732×10^-04	United Kingdom Onshore wind
2003	United Kingdom	0.00802188	2016	Onshore wind	6.02860084232996×10^-04	United Kingdom Onshore wind
2004	United Kingdom	0.00802188	2016	Onshore wind	8.62190580027521×10^-04	United Kingdom Onshore wind
2005	United Kingdom	0.00802188	2016	Onshore wind	0.00122359	United Kingdom Onshore wind
2006	United Kingdom	0.00802188	2016	Onshore wind	0.00171759	United Kingdom Onshore wind
2007	United Kingdom	0.00802188	2016	Onshore wind	0.00237437	United Kingdom Onshore wind
2008	United Kingdom	0.00802188	2016	Onshore wind	0.00321369	United Kingdom Onshore wind
2009	United Kingdom	0.00802188	2016	Onshore wind	0.00422757	United Kingdom Onshore wind
2010	United Kingdom	0.00802188	2016	Onshore wind	0.00535771	United Kingdom Onshore wind
2011	United Kingdom	0.00802188	2016	Onshore wind	0.00647796	United Kingdom Onshore wind
2012	United Kingdom	0.00802188	2016	Onshore wind	0.00740144	United Kingdom Onshore wind
2013	United Kingdom	0.00802188	2016	Onshore wind	0.007929	United Kingdom Onshore wind
2014	United Kingdom	0.00802188	2016	Onshore wind	0.007929	United Kingdom Onshore wind
2015	United Kingdom	0.00802188	2016	Onshore wind	0.00740144	United Kingdom Onshore wind
2016	United Kingdom	0.00802188	2016	Onshore wind	0.00647796	United Kingdom Onshore wind
2017	United Kingdom	0.00802188	2016	Onshore wind	0.00535771	United Kingdom Onshore wind
2018	United Kingdom	0.00802188	2016	Onshore wind	0.00422757	United Kingdom Onshore wind
2019	United Kingdom	0.00802188	2016	Onshore wind	0.00321369	United Kingdom Onshore wind
2020	United Kingdom	0.00802188	2016	Onshore wind	0.00237437	United Kingdom Onshore wind
2021	United Kingdom	0.00802188	2016	Onshore wind	0.00171759	United Kingdom Onshore wind
2022	United Kingdom	0.00802188	2016	Onshore wind	0.00122359	United Kingdom Onshore wind
2023	United Kingdom	0.00802188	2016	Onshore wind	8.62190580027511×10^-04	United Kingdom Onshore wind
2024	United Kingdom	0.00802188	2016	Onshore wind	6.02860084232992×10^-04	United Kingdom Onshore wind
1991	Greece	0.00736631	2014	Onshore wind	3.21358038492475×10^-04	Greece Onshore wind
1992	Greece	0.00736631	2014	Onshore wind	3.9055494683541×10^-04	Greece Onshore wind
1993	Greece	0.00736631	2014	Onshore wind	4.74146143341424×10^-04	Greece Onshore wind
1994	Greece	0.00736631	2014	Onshore wind	5.74884230304959×10^-04	Greece Onshore wind
1995	Greece	0.00736631	2014	Onshore wind	6.95932907155094×10^-04	Greece Onshore wind
1996	Greece	0.00736631	2014	Onshore wind	8.40871930446104×10^-04	Greece Onshore wind
1997	Greece	0.00736631	2014	Onshore wind	0.00101367	Greece Onshore wind
1998	Greece	0.00736631	2014	Onshore wind	0.0012186	Greece Onshore wind
1999	Greece	0.00736631	2014	Onshore wind	0.00146011	Greece Onshore wind
2000	Greece	0.00736631	2014	Onshore wind	0.00174253	Greece Onshore wind
2001	Greece	0.00736631	2014	Onshore wind	0.00206974	Greece Onshore wind
2002	Greece	0.00736631	2014	Onshore wind	0.00244456	Greece Onshore wind
2003	Greece	0.00736631	2014	Onshore wind	0.00286813	Greece Onshore wind
2004	Greece	0.00736631	2014	Onshore wind	0.00333893	Greece Onshore wind
2005	Greece	0.00736631	2014	Onshore wind	0.0038519	Greece Onshore wind
2006	Greece	0.00736631	2014	Onshore wind	0.00439743	Greece Onshore wind
2007	Greece	0.00736631	2014	Onshore wind	0.00496065	Greece Onshore wind
2008	Greece	0.00736631	2014	Onshore wind	0.00552122	Greece Onshore wind
2009	Greece	0.00736631	2014	Onshore wind	0.00605388	Greece Onshore wind
2010	Greece	0.00736631	2014	Onshore wind	0.00652998	Greece Onshore wind
2011	Greece	0.00736631	2014	Onshore wind	0.00692013	Greece Onshore wind
2012	Greece	0.00736631	2014	Onshore wind	0.00719759	Greece Onshore wind
2013	Greece	0.00736631	2014	Onshore wind	0.00734188	Greece Onshore wind
2014	Greece	0.00736631	2014	Onshore wind	0.00734188	Greece Onshore wind
2015	Greece	0.00736631	2014	Onshore wind	0.00719759	Greece Onshore wind
2016	Greece	0.00736631	2014	Onshore wind	0.00692013	Greece Onshore wind
2017	Greece	0.00736631	2014	Onshore wind	0.00652998	Greece Onshore wind
2018	Greece	0.00736631	2014	Onshore wind	0.00605388	Greece Onshore wind
2019	Greece	0.00736631	2014	Onshore wind	0.00552122	Greece Onshore wind
2020	Greece	0.00736631	2014	Onshore wind	0.00496065	Greece Onshore wind
2021	Greece	0.00736631	2014	Onshore wind	0.00439743	Greece Onshore wind
2022	Greece	0.00736631	2014	Onshore wind	0.0038519	Greece Onshore wind
2023	Greece	0.00736631	2014	Onshore wind	0.00333893	Greece Onshore wind
2024	Greece	0.00736631	2014	Onshore wind	0.00286813	Greece Onshore wind
1991	Croatia	0.0144961	2016	Onshore wind	2.22737597337953×10^-07	Croatia Onshore wind
1992	Croatia	0.0144961	2016	Onshore wind	3.78839487064774×10^-07	Croatia Onshore wind
1993	Croatia	0.0144961	2016	Onshore wind	6.44340265972504×10^-07	Croatia Onshore wind
1994	Croatia	0.0144961	2016	Onshore wind	1.09590384724659×10^-06	Croatia Onshore wind
1995	Croatia	0.0144961	2016	Onshore wind	1.86390931764574×10^-06	Croatia Onshore wind
1996	Croatia	0.0144961	2016	Onshore wind	3.17007002356406×10^-06	Croatia Onshore wind
1997	Croatia	0.0144961	2016	Onshore wind	5.39136701615594×10^-06	Croatia Onshore wind
1998	Croatia	0.0144961	2016	Onshore wind	9.16864318064611×10^-06	Croatia Onshore wind
1999	Croatia	0.0144961	2016	Onshore wind	1.55908809904473×10^-05	Croatia Onshore wind
2000	Croatia	0.0144961	2016	Onshore wind	2.65074056136474×10^-05	Croatia Onshore wind
2001	Croatia	0.0144961	2016	Onshore wind	4.50553589773792×10^-05	Croatia Onshore wind
2002	Croatia	0.0144961	2016	Onshore wind	7.65466631473195×10^-05	Croatia Onshore wind
2003	Croatia	0.0144961	2016	Onshore wind	1.29947318095252×10^-04	Croatia Onshore wind
2004	Croatia	0.0144961	2016	Onshore wind	2.203096200886×10^-04	Croatia Onshore wind
2005	Croatia	0.0144961	2016	Onshore wind	3.72670787079068×10^-04	Croatia Onshore wind
2006	Croatia	0.0144961	2016	Onshore wind	6.28015689195982×10^-04	Croatia Onshore wind
2007	Croatia	0.0144961	2016	Onshore wind	0.00105158	Croatia Onshore wind
2008	Croatia	0.0144961	2016	Onshore wind	0.00174216	Croatia Onshore wind
2009	Croatia	0.0144961	2016	Onshore wind	0.00283586	Croatia Onshore wind
2010	Croatia	0.0144961	2016	Onshore wind	0.00448648	Croatia Onshore wind
2011	Croatia	0.0144961	2016	Onshore wind	0.00678743	Croatia Onshore wind
2012	Croatia	0.0144961	2016	Onshore wind	0.00960395	Croatia Onshore wind
2013	Croatia	0.0144961	2016	Onshore wind	0.0123774	Croatia Onshore wind
2014	Croatia	0.0144961	2016	Onshore wind	0.0141647	Croatia Onshore wind
2015	Croatia	0.0144961	2016	Onshore wind	0.0141647	Croatia Onshore wind
2016	Croatia	0.0144961	2016	Onshore wind	0.0123774	Croatia Onshore wind
2017	Croatia	0.0144961	2016	Onshore wind	0.00960395	Croatia Onshore wind
2018	Croatia	0.0144961	2016	Onshore wind	0.00678743	Croatia Onshore wind
2019	Croatia	0.0144961	2016	Onshore wind	0.00448648	Croatia Onshore wind
2020	Croatia	0.0144961	2016	Onshore wind	0.00283586	Croatia Onshore wind
2021	Croatia	0.0144961	2016	Onshore wind	0.00174216	Croatia Onshore wind
2022	Croatia	0.0144961	2016	Onshore wind	0.00105158	Croatia Onshore wind
2023	Croatia	0.0144961	2016	Onshore wind	6.28015689195974×10^-04	Croatia Onshore wind
2024	Croatia	0.0144961	2016	Onshore wind	3.72670787079074×10^-04	Croatia Onshore wind
1991	Ireland	0.0189256	2012	Onshore wind	2.07385393967562×10^-04	Ireland Onshore wind
1992	Ireland	0.0189256	2012	Onshore wind	2.76010198904505×10^-04	Ireland Onshore wind
1993	Ireland	0.0189256	2012	Onshore wind	3.67118622192513×10^-04	Ireland Onshore wind
1994	Ireland	0.0189256	2012	Onshore wind	4.87903976303404×10^-04	Ireland Onshore wind
1995	Ireland	0.0189256	2012	Onshore wind	6.47728145107472×10^-04	Ireland Onshore wind
1996	Ireland	0.0189256	2012	Onshore wind	8.58673286036335×10^-04	Ireland Onshore wind
1997	Ireland	0.0189256	2012	Onshore wind	0.00113615	Ireland Onshore wind
1998	Ireland	0.0189256	2012	Onshore wind	0.00149953	Ireland Onshore wind
1999	Ireland	0.0189256	2012	Onshore wind	0.00197255	Ireland Onshore wind
2000	Ireland	0.0189256	2012	Onshore wind	0.0025835	Ireland Onshore wind
2001	Ireland	0.0189256	2012	Onshore wind	0.00336441	Ireland Onshore wind
2002	Ireland	0.0189256	2012	Onshore wind	0.00434891	Ireland Onshore wind
2003	Ireland	0.0189256	2012	Onshore wind	0.00556782	Ireland Onshore wind
2004	Ireland	0.0189256	2012	Onshore wind	0.00704144	Ireland Onshore wind
2005	Ireland	0.0189256	2012	Onshore wind	0.0087682	Ireland Onshore wind
2006	Ireland	0.0189256	2012	Onshore wind	0.0107102	Ireland Onshore wind
2007	Ireland	0.0189256	2012	Onshore wind	0.0127789	Ireland Onshore wind
2008	Ireland	0.0189256	2012	Onshore wind	0.0148271	Ireland Onshore wind
2009	Ireland	0.0189256	2012	Onshore wind	0.016656	Ireland Onshore wind
2010	Ireland	0.0189256	2012	Onshore wind	0.0180442	Ireland Onshore wind
2011	Ireland	0.0189256	2012	Onshore wind	0.0187961	Ireland Onshore wind
2012	Ireland	0.0189256	2012	Onshore wind	0.0187961	Ireland Onshore wind
2013	Ireland	0.0189256	2012	Onshore wind	0.0180442	Ireland Onshore wind
2014	Ireland	0.0189256	2012	Onshore wind	0.016656	Ireland Onshore wind
2015	Ireland	0.0189256	2012	Onshore wind	0.0148271	Ireland Onshore wind
2016	Ireland	0.0189256	2012	Onshore wind	0.0127789	Ireland Onshore wind
2017	Ireland	0.0189256	2012	Onshore wind	0.0107102	Ireland Onshore wind
2018	Ireland	0.0189256	2012	Onshore wind	0.0087682	Ireland Onshore wind
2019	Ireland	0.0189256	2012	Onshore wind	0.00704144	Ireland Onshore wind
2020	Ireland	0.0189256	2012	Onshore wind	0.00556782	Ireland Onshore wind
2021	Ireland	0.0189256	2012	Onshore wind	0.00434891	Ireland Onshore wind
2022	Ireland	0.0189256	2012	Onshore wind	0.00336441	Ireland Onshore wind
2023	Ireland	0.0189256	2012	Onshore wind	0.0025835	Ireland Onshore wind
2024	Ireland	0.0189256	2012	Onshore wind	0.00197255	Ireland Onshore wind
1991	India	0.00256519	2011	Onshore wind	1.95917798968429×10^-05	India Onshore wind
1992	India	0.00256519	2011	Onshore wind	2.85856491738105×10^-05	India Onshore wind
1993	India	0.00256519	2011	Onshore wind	4.16740095723703×10^-05	India Onshore wind
1994	India	0.00256519	2011	Onshore wind	6.06823295413565×10^-05	India Onshore wind
1995	India	0.00256519	2011	Onshore wind	8.82067525646306×10^-05	India Onshore wind
1996	India	0.00256519	2011	Onshore wind	1.27891287404144×10^-04	India Onshore wind
1997	India	0.00256519	2011	Onshore wind	1.84750417308728×10^-04	India Onshore wind
1998	India	0.00256519	2011	Onshore wind	2.65477762118118×10^-04	India Onshore wind
1999	India	0.00256519	2011	Onshore wind	3.78588291997574×10^-04	India Onshore wind
2000	India	0.00256519	2011	Onshore wind	5.34075354269239×10^-04	India Onshore wind
2001	India	0.00256519	2011	Onshore wind	7.42022500829842×10^-04	India Onshore wind
2002	India	0.00256519	2011	Onshore wind	0.00100939	India Onshore wind
2003	India	0.00256519	2011	Onshore wind	0.00133436	India Onshore wind
2004	India	0.00256519	2011	Onshore wind	0.00169875	India Onshore wind
2005	India	0.00256519	2011	Onshore wind	0.0020619	India Onshore wind
2006	India	0.00256519	2011	Onshore wind	0.00236257	India Onshore wind
2007	India	0.00256519	2011	Onshore wind	0.00253483	India Onshore wind
2008	India	0.00256519	2011	Onshore wind	0.00253483	India Onshore wind
2009	India	0.00256519	2011	Onshore wind	0.00236257	India Onshore wind
2010	India	0.00256519	2011	Onshore wind	0.0020619	India Onshore wind
2011	India	0.00256519	2011	Onshore wind	0.00169875	India Onshore wind
2012	India	0.00256519	2011	Onshore wind	0.00133436	India Onshore wind
2013	India	0.00256519	2011	Onshore wind	0.00100939	India Onshore wind
2014	India	0.00256519	2011	Onshore wind	7.42022500829841×10^-04	India Onshore wind
2015	India	0.00256519	2011	Onshore wind	5.34075354269237×10^-04	India Onshore wind
2016	India	0.00256519	2011	Onshore wind	3.78588291997571×10^-04	India Onshore wind
2017	India	0.00256519	2011	Onshore wind	2.65477762118122×10^-04	India Onshore wind
2018	India	0.00256519	2011	Onshore wind	1.84750417308727×10^-04	India Onshore wind
2019	India	0.00256519	2011	Onshore wind	1.27891287404144×10^-04	India Onshore wind
2020	India	0.00256519	2011	Onshore wind	8.82067525646325×10^-05	India Onshore wind
2021	India	0.00256519	2011	Onshore wind	6.06823295413554×10^-05	India Onshore wind
2022	India	0.00256519	2011	Onshore wind	4.16740095723692×10^-05	India Onshore wind
2023	India	0.00256519	2011	Onshore wind	2.85856491738096×10^-05	India Onshore wind
2024	India	0.00256519	2011	Onshore wind	1.95917798968479×10^-05	India Onshore wind
1991	Italy	0.00574599	2011	Onshore wind	1.12477254605592×10^-05	Italy Onshore wind
1992	Italy	0.00574599	2011	Onshore wind	1.66241839936967×10^-05	Italy Onshore wind
1993	Italy	0.00574599	2011	Onshore wind	2.45650344944174×10^-05	Italy Onshore wind
1994	Italy	0.00574599	2011	Onshore wind	3.6286806335609×10^-05	Italy Onshore wind
1995	Italy	0.00574599	2011	Onshore wind	5.35753415881016×10^-05	Italy Onshore wind
1996	Italy	0.00574599	2011	Onshore wind	7.90430167212601×10^-05	Italy Onshore wind
1997	Italy	0.00574599	2011	Onshore wind	1.16491304189549×10^-04	Italy Onshore wind
1998	Italy	0.00574599	2011	Onshore wind	1.71408809058835×10^-04	Italy Onshore wind
1999	Italy	0.00574599	2011	Onshore wind	2.51627044019005×10^-04	Italy Onshore wind
2000	Italy	0.00574599	2011	Onshore wind	3.68121880435959×10^-04	Italy Onshore wind
2001	Italy	0.00574599	2011	Onshore wind	5.35855949129606×10^-04	Italy Onshore wind
2002	Italy	0.00574599	2011	Onshore wind	7.74350973262707×10^-04	Italy Onshore wind
2003	Italy	0.00574599	2011	Onshore wind	0.00110728	Italy Onshore wind
2004	Italy	0.00574599	2011	Onshore wind	0.00155977	Italy Onshore wind
2005	Italy	0.00574599	2011	Onshore wind	0.00215135	Italy Onshore wind
2006	Italy	0.00574599	2011	Onshore wind	0.0028826	Italy Onshore wind
2007	Italy	0.00574599	2011	Onshore wind	0.0037161	Italy Onshore wind
2008	Italy	0.00574599	2011	Onshore wind	0.00455924	Italy Onshore wind
2009	Italy	0.00574599	2011	Onshore wind	0.0052658	Italy Onshore wind
2010	Italy	0.00574599	2011	Onshore wind	0.00567383	Italy Onshore wind
2011	Italy	0.00574599	2011	Onshore wind	0.00567383	Italy Onshore wind
2012	Italy	0.00574599	2011	Onshore wind	0.0052658	Italy Onshore wind
2013	Italy	0.00574599	2011	Onshore wind	0.00455924	Italy Onshore wind
2014	Italy	0.00574599	2011	Onshore wind	0.0037161	Italy Onshore wind
2015	Italy	0.00574599	2011	Onshore wind	0.0028826	Italy Onshore wind
2016	Italy	0.00574599	2011	Onshore wind	0.00215135	Italy Onshore wind
2017	Italy	0.00574599	2011	Onshore wind	0.00155977	Italy Onshore wind
2018	Italy	0.00574599	2011	Onshore wind	0.00110728	Italy Onshore wind
2019	Italy	0.00574599	2011	Onshore wind	7.743509732627×10^-04	Italy Onshore wind
2020	Italy	0.00574599	2011	Onshore wind	5.35855949129617×10^-04	Italy Onshore wind
2021	Italy	0.00574599	2011	Onshore wind	3.68121880435959×10^-04	Italy Onshore wind
2022	Italy	0.00574599	2011	Onshore wind	2.51627044019008×10^-04	Italy Onshore wind
2023	Italy	0.00574599	2011	Onshore wind	1.71408809058832×10^-04	Italy Onshore wind
2024	Italy	0.00574599	2011	Onshore wind	1.16491304189552×10^-04	Italy Onshore wind
1991	Jordan	0.0148855	2021	Onshore wind	1.59483213891835×10^-08	Jordan Onshore wind
1992	Jordan	0.0148855	2021	Onshore wind	2.66476796571185×10^-08	Jordan Onshore wind
1993	Jordan	0.0148855	2021	Onshore wind	4.45249778222492×10^-08	Jordan Onshore wind
1994	Jordan	0.0148855	2021	Onshore wind	7.43957019695784×10^-08	Jordan Onshore wind
1995	Jordan	0.0148855	2021	Onshore wind	1.24305882568022×10^-07	Jordan Onshore wind
1996	Jordan	0.0148855	2021	Onshore wind	2.07699292740995×10^-07	Jordan Onshore wind
1997	Jordan	0.0148855	2021	Onshore wind	3.47038390078851×10^-07	Jordan Onshore wind
1998	Jordan	0.0148855	2021	Onshore wind	5.79853961783498×10^-07	Jordan Onshore wind
1999	Jordan	0.0148855	2021	Onshore wind	9.68851931139373×10^-07	Jordan Onshore wind
2000	Jordan	0.0148855	2021	Onshore wind	1.61879665911619×10^-06	Jordan Onshore wind
2001	Jordan	0.0148855	2021	Onshore wind	2.7047098930312×10^-06	Jordan Onshore wind
2002	Jordan	0.0148855	2021	Onshore wind	4.51895710948641×10^-06	Jordan Onshore wind
2003	Jordan	0.0148855	2021	Onshore wind	7.54983750091788×10^-06	Jordan Onshore wind
2004	Jordan	0.0148855	2021	Onshore wind	1.26126595921409×10^-05	Jordan Onshore wind
2005	Jordan	0.0148855	2021	Onshore wind	2.10680870034323×10^-05	Jordan Onshore wind
2006	Jordan	0.0148855	2021	Onshore wind	3.51851124621531×10^-05	Jordan Onshore wind
2007	Jordan	0.0148855	2021	Onshore wind	5.87423781883605×10^-05	Jordan Onshore wind
2008	Jordan	0.0148855	2021	Onshore wind	9.80185552962041×10^-05	Jordan Onshore wind
2009	Jordan	0.0148855	2021	Onshore wind	1.63407379369917×10^-04	Jordan Onshore wind
2010	Jordan	0.0148855	2021	Onshore wind	2.72006563967879×10^-04	Jordan Onshore wind
2011	Jordan	0.0148855	2021	Onshore wind	4.51644018912702×10^-04	Jordan Onshore wind
2012	Jordan	0.0148855	2021	Onshore wind	7.46798423885516×10^-04	Jordan Onshore wind
2013	Jordan	0.0148855	2021	Onshore wind	0.00122637	Jordan Onshore wind
2014	Jordan	0.0148855	2021	Onshore wind	0.00199133	Jordan Onshore wind
2015	Jordan	0.0148855	2021	Onshore wind	0.003175	Jordan Onshore wind
2016	Jordan	0.0148855	2021	Onshore wind	0.00491787	Jordan Onshore wind
2017	Jordan	0.0148855	2021	Onshore wind	0.00728616	Jordan Onshore wind
2018	Jordan	0.0148855	2021	Onshore wind	0.0101136	Jordan Onshore wind
2019	Jordan	0.0148855	2021	Onshore wind	0.0128379	Jordan Onshore wind
2020	Jordan	0.0148855	2021	Onshore wind	0.014567	Jordan Onshore wind
2021	Jordan	0.0148855	2021	Onshore wind	0.014567	Jordan Onshore wind
2022	Jordan	0.0148855	2021	Onshore wind	0.0128379	Jordan Onshore wind
2023	Jordan	0.0148855	2021	Onshore wind	0.0101136	Jordan Onshore wind
2024	Jordan	0.0148855	2021	Onshore wind	0.00728616	Jordan Onshore wind
1991	Luxembourg	0.0758428	2018	Onshore wind	1.39781528654789×10^-11	Luxembourg Onshore wind
1992	Luxembourg	0.0758428	2018	Onshore wind	3.55974853501386×10^-11	Luxembourg Onshore wind
1993	Luxembourg	0.0758428	2018	Onshore wind	9.06543929765892×10^-11	Luxembourg Onshore wind
1994	Luxembourg	0.0758428	2018	Onshore wind	2.30865154663997×10^-10	Luxembourg Onshore wind
1995	Luxembourg	0.0758428	2018	Onshore wind	5.87933113954303×10^-10	Luxembourg Onshore wind
1996	Luxembourg	0.0758428	2018	Onshore wind	1.4972607955421×10^-09	Luxembourg Onshore wind
1997	Luxembourg	0.0758428	2018	Onshore wind	3.81300153772931×10^-09	Luxembourg Onshore wind
1998	Luxembourg	0.0758428	2018	Onshore wind	9.71038606104811×10^-09	Luxembourg Onshore wind
1999	Luxembourg	0.0758428	2018	Onshore wind	2.47289675717778×10^-08	Luxembourg Onshore wind
2000	Luxembourg	0.0758428	2018	Onshore wind	6.29760478063093×10^-08	Luxembourg Onshore wind
2001	Luxembourg	0.0758428	2018	Onshore wind	1.60377942512349×10^-07	Luxembourg Onshore wind
2002	Luxembourg	0.0758428	2018	Onshore wind	4.08426028020941×10^-07	Luxembourg Onshore wind
2003	Luxembourg	0.0758428	2018	Onshore wind	1.04011415514914×10^-06	Luxembourg Onshore wind
2004	Luxembourg	0.0758428	2018	Onshore wind	2.64877826904676×10^-06	Luxembourg Onshore wind
2005	Luxembourg	0.0758428	2018	Onshore wind	6.74532015875829×10^-06	Luxembourg Onshore wind
2006	Luxembourg	0.0758428	2018	Onshore wind	1.71767141477828×10^-05	Luxembourg Onshore wind
2007	Luxembourg	0.0758428	2018	Onshore wind	4.37348962551301×10^-05	Luxembourg Onshore wind
2008	Luxembourg	0.0758428	2018	Onshore wind	1.11324324364905×10^-04	Luxembourg Onshore wind
2009	Luxembourg	0.0758428	2018	Onshore wind	2.83159585543921×10^-04	Luxembourg Onshore wind
2010	Luxembourg	0.0758428	2018	Onshore wind	7.18881061897405×10^-04	Luxembourg Onshore wind
2011	Luxembourg	0.0758428	2018	Onshore wind	0.00181642	Luxembourg Onshore wind
2012	Luxembourg	0.0758428	2018	Onshore wind	0.00453492	Luxembourg Onshore wind
2013	Luxembourg	0.0758428	2018	Onshore wind	0.0109912	Luxembourg Onshore wind
2014	Luxembourg	0.0758428	2018	Onshore wind	0.024828	Luxembourg Onshore wind
2015	Luxembourg	0.0758428	2018	Onshore wind	0.0481495	Luxembourg Onshore wind
2016	Luxembourg	0.0758428	2018	Onshore wind	0.0707635	Luxembourg Onshore wind
2017	Luxembourg	0.0758428	2018	Onshore wind	0.0707635	Luxembourg Onshore wind
2018	Luxembourg	0.0758428	2018	Onshore wind	0.0481495	Luxembourg Onshore wind
2019	Luxembourg	0.0758428	2018	Onshore wind	0.024828	Luxembourg Onshore wind
2020	Luxembourg	0.0758428	2018	Onshore wind	0.0109912	Luxembourg Onshore wind
2021	Luxembourg	0.0758428	2018	Onshore wind	0.00453492	Luxembourg Onshore wind
2022	Luxembourg	0.0758428	2018	Onshore wind	0.00181642	Luxembourg Onshore wind
2023	Luxembourg	0.0758428	2018	Onshore wind	7.18881061897381×10^-04	Luxembourg Onshore wind
2024	Luxembourg	0.0758428	2018	Onshore wind	2.83159585543924×10^-04	Luxembourg Onshore wind
1991	Mexico	0.00610956	2016	Onshore wind	6.8984061909068×10^-08	Mexico Onshore wind
1992	Mexico	0.00610956	2016	Onshore wind	1.18881893501916×10^-07	Mexico Onshore wind
1993	Mexico	0.00610956	2016	Onshore wind	2.04871407110552×10^-07	Mexico Onshore wind
1994	Mexico	0.00610956	2016	Onshore wind	3.53056914849092×10^-07	Mexico Onshore wind
1995	Mexico	0.00610956	2016	Onshore wind	6.08420992366477×10^-07	Mexico Onshore wind
1996	Mexico	0.00610956	2016	Onshore wind	1.04847222928856×10^-06	Mexico Onshore wind
1997	Mexico	0.00610956	2016	Onshore wind	1.80675007788995×10^-06	Mexico Onshore wind
1998	Mexico	0.00610956	2016	Onshore wind	3.11328771414028×10^-06	Mexico Onshore wind
1999	Mexico	0.00610956	2016	Onshore wind	5.36421300976527×10^-06	Mexico Onshore wind
2000	Mexico	0.00610956	2016	Onshore wind	9.24130855417158×10^-06	Mexico Onshore wind
2001	Mexico	0.00610956	2016	Onshore wind	1.59169103108034×10^-05	Mexico Onshore wind
2002	Mexico	0.00610956	2016	Onshore wind	2.74036321562059×10^-05	Mexico Onshore wind
2003	Mexico	0.00610956	2016	Onshore wind	4.71470611738615×10^-05	Mexico Onshore wind
2004	Mexico	0.00610956	2016	Onshore wind	8.10177523251923×10^-05	Mexico Onshore wind
2005	Mexico	0.00610956	2016	Onshore wind	1.38934775299221×10^-04	Mexico Onshore wind
2006	Mexico	0.00610956	2016	Onshore wind	2.37415142674135×10^-04	Mexico Onshore wind
2007	Mexico	0.00610956	2016	Onshore wind	4.03263543521047×10^-04	Mexico Onshore wind
2008	Mexico	0.00610956	2016	Onshore wind	6.78006489591632×10^-04	Mexico Onshore wind
2009	Mexico	0.00610956	2016	Onshore wind	0.00112059	Mexico Onshore wind
2010	Mexico	0.00610956	2016	Onshore wind	0.00180071	Mexico Onshore wind
2011	Mexico	0.00610956	2016	Onshore wind	0.00276679	Mexico Onshore wind
2012	Mexico	0.00610956	2016	Onshore wind	0.00397144	Mexico Onshore wind
2013	Mexico	0.00610956	2016	Onshore wind	0.00517718	Mexico Onshore wind
2014	Mexico	0.00610956	2016	Onshore wind	0.00596309	Mexico Onshore wind
2015	Mexico	0.00610956	2016	Onshore wind	0.00596309	Mexico Onshore wind
2016	Mexico	0.00610956	2016	Onshore wind	0.00517718	Mexico Onshore wind
2017	Mexico	0.00610956	2016	Onshore wind	0.00397144	Mexico Onshore wind
2018	Mexico	0.00610956	2016	Onshore wind	0.00276679	Mexico Onshore wind
2019	Mexico	0.00610956	2016	Onshore wind	0.00180071	Mexico Onshore wind
2020	Mexico	0.00610956	2016	Onshore wind	0.00112059	Mexico Onshore wind
2021	Mexico	0.00610956	2016	Onshore wind	6.78006489591626×10^-04	Mexico Onshore wind
2022	Mexico	0.00610956	2016	Onshore wind	4.03263543521056×10^-04	Mexico Onshore wind
2023	Mexico	0.00610956	2016	Onshore wind	2.37415142674127×10^-04	Mexico Onshore wind
2024	Mexico	0.00610956	2016	Onshore wind	1.38934775299228×10^-04	Mexico Onshore wind
1991	Netherlands	0.00378853	2009	Onshore wind	1.38528077644263×10^-04	Netherlands Onshore wind
1992	Netherlands	0.00378853	2009	Onshore wind	1.89956534915574×10^-04	Netherlands Onshore wind
1993	Netherlands	0.00378853	2009	Onshore wind	2.5978728924031×10^-04	Netherlands Onshore wind
1994	Netherlands	0.00378853	2009	Onshore wind	3.54002051194624×10^-04	Netherlands Onshore wind
1995	Netherlands	0.00378853	2009	Onshore wind	4.80007270147935×10^-04	Netherlands Onshore wind
1996	Netherlands	0.00378853	2009	Onshore wind	6.46521181555669×10^-04	Netherlands Onshore wind
1997	Netherlands	0.00378853	2009	Onshore wind	8.6299179873826×10^-04	Netherlands Onshore wind
1998	Netherlands	0.00378853	2009	Onshore wind	0.0011382	Netherlands Onshore wind
1999	Netherlands	0.00378853	2009	Onshore wind	0.00147763	Netherlands Onshore wind
2000	Netherlands	0.00378853	2009	Onshore wind	0.00187944	Netherlands Onshore wind
2001	Netherlands	0.00378853	2009	Onshore wind	0.00232926	Netherlands Onshore wind
2002	Netherlands	0.00378853	2009	Onshore wind	0.00279562	Netherlands Onshore wind
2003	Netherlands	0.00378853	2009	Onshore wind	0.00322904	Netherlands Onshore wind
2004	Netherlands	0.00378853	2009	Onshore wind	0.00356844	Netherlands Onshore wind
2005	Netherlands	0.00378853	2009	Onshore wind	0.00375597	Netherlands Onshore wind
2006	Netherlands	0.00378853	2009	Onshore wind	0.00375597	Netherlands Onshore wind
2007	Netherlands	0.00378853	2009	Onshore wind	0.00356844	Netherlands Onshore wind
2008	Netherlands	0.00378853	2009	Onshore wind	0.00322904	Netherlands Onshore wind
2009	Netherlands	0.00378853	2009	Onshore wind	0.00279562	Netherlands Onshore wind
2010	Netherlands	0.00378853	2009	Onshore wind	0.00232926	Netherlands Onshore wind
2011	Netherlands	0.00378853	2009	Onshore wind	0.00187944	Netherlands Onshore wind
2012	Netherlands	0.00378853	2009	Onshore wind	0.00147763	Netherlands Onshore wind
2013	Netherlands	0.00378853	2009	Onshore wind	0.0011382	Netherlands Onshore wind
2014	Netherlands	0.00378853	2009	Onshore wind	8.62991798738264×10^-04	Netherlands Onshore wind
2015	Netherlands	0.00378853	2009	Onshore wind	6.4652118155567×10^-04	Netherlands Onshore wind
2016	Netherlands	0.00378853	2009	Onshore wind	4.80007270147936×10^-04	Netherlands Onshore wind
2017	Netherlands	0.00378853	2009	Onshore wind	3.54002051194624×10^-04	Netherlands Onshore wind
2018	Netherlands	0.00378853	2009	Onshore wind	2.5978728924031×10^-04	Netherlands Onshore wind
2019	Netherlands	0.00378853	2009	Onshore wind	1.89956534915575×10^-04	Netherlands Onshore wind
2020	Netherlands	0.00378853	2009	Onshore wind	1.38528077644258×10^-04	Netherlands Onshore wind
2021	Netherlands	0.00378853	2009	Onshore wind	1.00827825642746×10^-04	Netherlands Onshore wind
2022	Netherlands	0.00378853	2009	Onshore wind	7.32842639529982×10^-05	Netherlands Onshore wind
2023	Netherlands	0.00378853	2009	Onshore wind	5.32103312753524×10^-05	Netherlands Onshore wind
2024	Netherlands	0.00378853	2009	Onshore wind	3.86062815802002×10^-05	Netherlands Onshore wind
1991	Norway	0.0211541	2022	Onshore wind	3.04323611406237×10^-08	Norway Onshore wind
1992	Norway	0.0211541	2022	Onshore wind	4.95174592317728×10^-08	Norway Onshore wind
1993	Norway	0.0211541	2022	Onshore wind	8.05714039122801×10^-08	Norway Onshore wind
1994	Norway	0.0211541	2022	Onshore wind	1.31100185310357×10^-07	Norway Onshore wind
1995	Norway	0.0211541	2022	Onshore wind	2.13316941589546×10^-07	Norway Onshore wind
1996	Norway	0.0211541	2022	Onshore wind	3.47093796356679×10^-07	Norway Onshore wind
1997	Norway	0.0211541	2022	Onshore wind	5.64764612575684×10^-07	Norway Onshore wind
1998	Norway	0.0211541	2022	Onshore wind	9.18938977262451×10^-07	Norway Onshore wind
1999	Norway	0.0211541	2022	Onshore wind	1.49521465155434×10^-06	Norway Onshore wind
2000	Norway	0.0211541	2022	Onshore wind	2.43285728028582×10^-06	Norway Onshore wind
2001	Norway	0.0211541	2022	Onshore wind	3.95843543722276×10^-06	Norway Onshore wind
2002	Norway	0.0211541	2022	Onshore wind	6.44051334921196×10^-06	Norway Onshore wind
2003	Norway	0.0211541	2022	Onshore wind	1.04785480572931×10^-05	Norway Onshore wind
2004	Norway	0.0211541	2022	Onshore wind	1.70472851112776×10^-05	Norway Onshore wind
2005	Norway	0.0211541	2022	Onshore wind	2.77310435451314×10^-05	Norway Onshore wind
2006	Norway	0.0211541	2022	Onshore wind	4.5103168045175×10^-05	Norway Onshore wind
2007	Norway	0.0211541	2022	Onshore wind	7.33387980363023×10^-05	Norway Onshore wind
2008	Norway	0.0211541	2022	Onshore wind	1.1919966161811×10^-04	Norway Onshore wind
2009	Norway	0.0211541	2022	Onshore wind	1.93604206811934×10^-04	Norway Onshore wind
2010	Norway	0.0211541	2022	Onshore wind	3.14097890497408×10^-04	Norway Onshore wind
2011	Norway	0.0211541	2022	Onshore wind	5.08652655749555×10^-04	Norway Onshore wind
2012	Norway	0.0211541	2022	Onshore wind	8.21282631150105×10^-04	Norway Onshore wind
2013	Norway	0.0211541	2022	Onshore wind	0.00131975	Norway Onshore wind
2014	Norway	0.0211541	2022	Onshore wind	0.00210457	Norway Onshore wind
2015	Norway	0.0211541	2022	Onshore wind	0.00331546	Norway Onshore wind
2016	Norway	0.0211541	2022	Onshore wind	0.00512408	Norway Onshore wind
2017	Norway	0.0211541	2022	Onshore wind	0.00768978	Norway Onshore wind
2018	Norway	0.0211541	2022	Onshore wind	0.0110454	Norway Onshore wind
2019	Norway	0.0211541	2022	Onshore wind	0.0149061	Norway Onshore wind
2020	Norway	0.0211541	2022	Onshore wind	0.0185091	Norway Onshore wind
2021	Norway	0.0211541	2022	Onshore wind	0.020746	Norway Onshore wind
2022	Norway	0.0211541	2022	Onshore wind	0.020746	Norway Onshore wind
2023	Norway	0.0211541	2022	Onshore wind	0.0185091	Norway Onshore wind
2024	Norway	0.0211541	2022	Onshore wind	0.0149061	Norway Onshore wind
1991	New Zealand	0.00452571	2008	Onshore wind	1.25999976200897×10^-06	New Zealand Onshore wind
1992	New Zealand	0.00452571	2008	Onshore wind	2.33870903140023×10^-06	New Zealand Onshore wind
1993	New Zealand	0.00452571	2008	Onshore wind	4.34046433017552×10^-06	New Zealand Onshore wind
1994	New Zealand	0.00452571	2008	Onshore wind	8.05399435923×10^-06	New Zealand Onshore wind
1995	New Zealand	0.00452571	2008	Onshore wind	1.4939256495771×10^-05	New Zealand Onshore wind
1996	New Zealand	0.00452571	2008	Onshore wind	2.76920182096731×10^-05	New Zealand Onshore wind
1997	New Zealand	0.00452571	2008	Onshore wind	5.1267135788134×10^-05	New Zealand Onshore wind
1998	New Zealand	0.00452571	2008	Onshore wind	9.46939277275451×10^-05	New Zealand Onshore wind
1999	New Zealand	0.00452571	2008	Onshore wind	1.74163606373725×10^-04	New Zealand Onshore wind
2000	New Zealand	0.00452571	2008	Onshore wind	3.17833897222527×10^-04	New Zealand Onshore wind
2001	New Zealand	0.00452571	2008	Onshore wind	5.71836467739154×10^-04	New Zealand Onshore wind
2002	New Zealand	0.00452571	2008	Onshore wind	0.001003	New Zealand Onshore wind
2003	New Zealand	0.00452571	2008	Onshore wind	0.00168326	New Zealand Onshore wind
2004	New Zealand	0.00452571	2008	Onshore wind	0.00262584	New Zealand Onshore wind
2005	New Zealand	0.00452571	2008	Onshore wind	0.00366316	New Zealand Onshore wind
2006	New Zealand	0.00452571	2008	Onshore wind	0.0043867	New Zealand Onshore wind
2007	New Zealand	0.00452571	2008	Onshore wind	0.0043867	New Zealand Onshore wind
2008	New Zealand	0.00452571	2008	Onshore wind	0.00366316	New Zealand Onshore wind
2009	New Zealand	0.00452571	2008	Onshore wind	0.00262584	New Zealand Onshore wind
2010	New Zealand	0.00452571	2008	Onshore wind	0.00168326	New Zealand Onshore wind
2011	New Zealand	0.00452571	2008	Onshore wind	0.001003	New Zealand Onshore wind
2012	New Zealand	0.00452571	2008	Onshore wind	5.71836467739152×10^-04	New Zealand Onshore wind
2013	New Zealand	0.00452571	2008	Onshore wind	3.17833897222522×10^-04	New Zealand Onshore wind
2014	New Zealand	0.00452571	2008	Onshore wind	1.74163606373727×10^-04	New Zealand Onshore wind
2015	New Zealand	0.00452571	2008	Onshore wind	9.46939277275474×10^-05	New Zealand Onshore wind
2016	New Zealand	0.00452571	2008	Onshore wind	5.12671357881314×10^-05	New Zealand Onshore wind
2017	New Zealand	0.00452571	2008	Onshore wind	2.76920182096761×10^-05	New Zealand Onshore wind
2018	New Zealand	0.00452571	2008	Onshore wind	1.49392564957676×10^-05	New Zealand Onshore wind
2019	New Zealand	0.00452571	2008	Onshore wind	8.05399435922782×10^-06	New Zealand Onshore wind
2020	New Zealand	0.00452571	2008	Onshore wind	4.34046433017699×10^-06	New Zealand Onshore wind
2021	New Zealand	0.00452571	2008	Onshore wind	2.3387090314006×10^-06	New Zealand Onshore wind
2022	New Zealand	0.00452571	2008	Onshore wind	1.25999976201274×10^-06	New Zealand Onshore wind
2023	New Zealand	0.00452571	2008	Onshore wind	6.78797282323979×10^-07	New Zealand Onshore wind
2024	New Zealand	0.00452571	2008	Onshore wind	3.6567599606338×10^-07	New Zealand Onshore wind
1991	Poland	0.0103119	2014	Onshore wind	5.20295140136697×10^-08	Poland Onshore wind
1992	Poland	0.0103119	2014	Onshore wind	9.52195431404157×10^-08	Poland Onshore wind
1993	Poland	0.0103119	2014	Onshore wind	1.74261576899142×10^-07	Poland Onshore wind
1994	Poland	0.0103119	2014	Onshore wind	3.18915599124202×10^-07	Poland Onshore wind
1995	Poland	0.0103119	2014	Onshore wind	5.83642998552866×10^-07	Poland Onshore wind
1996	Poland	0.0103119	2014	Onshore wind	1.06810520166705×10^-06	Poland Onshore wind
1997	Poland	0.0103119	2014	Onshore wind	1.95466373324444×10^-06	Poland Onshore wind
1998	Poland	0.0103119	2014	Onshore wind	3.5769602455802×10^-06	Poland Onshore wind
1999	Poland	0.0103119	2014	Onshore wind	6.54526076236458×10^-06	Poland Onshore wind
2000	Poland	0.0103119	2014	Onshore wind	1.19752980262457×10^-05	Poland Onshore wind
2001	Poland	0.0103119	2014	Onshore wind	2.19052339310336×10^-05	Poland Onshore wind
2002	Poland	0.0103119	2014	Onshore wind	4.00525858188232×10^-05	Poland Onshore wind
2003	Poland	0.0103119	2014	Onshore wind	7.31789491222246×10^-05	Poland Onshore wind
2004	Poland	0.0103119	2014	Onshore wind	1.33519411675011×10^-04	Poland Onshore wind
2005	Poland	0.0103119	2014	Onshore wind	2.43003951598099×10^-04	Poland Onshore wind
2006	Poland	0.0103119	2014	Onshore wind	4.40252421001542×10^-04	Poland Onshore wind
2007	Poland	0.0103119	2014	Onshore wind	7.91058640927222×10^-04	Poland Onshore wind
2008	Poland	0.0103119	2014	Onshore wind	0.00140056	Poland Onshore wind
2009	Poland	0.0103119	2014	Onshore wind	0.00241602	Poland Onshore wind
2010	Poland	0.0103119	2014	Onshore wind	0.00398658	Poland Onshore wind
2011	Poland	0.0103119	2014	Onshore wind	0.00611924	Poland Onshore wind
2012	Poland	0.0103119	2014	Onshore wind	0.0084233	Poland Onshore wind
2013	Poland	0.0103119	2014	Onshore wind	0.0100091	Poland Onshore wind
2014	Poland	0.0103119	2014	Onshore wind	0.0100091	Poland Onshore wind
2015	Poland	0.0103119	2014	Onshore wind	0.0084233	Poland Onshore wind
2016	Poland	0.0103119	2014	Onshore wind	0.00611924	Poland Onshore wind
2017	Poland	0.0103119	2014	Onshore wind	0.00398658	Poland Onshore wind
2018	Poland	0.0103119	2014	Onshore wind	0.00241602	Poland Onshore wind
2019	Poland	0.0103119	2014	Onshore wind	0.00140056	Poland Onshore wind
2020	Poland	0.0103119	2014	Onshore wind	7.91058640927211×10^-04	Poland Onshore wind
2021	Poland	0.0103119	2014	Onshore wind	4.40252421001555×10^-04	Poland Onshore wind
2022	Poland	0.0103119	2014	Onshore wind	2.43003951598098×10^-04	Poland Onshore wind
2023	Poland	0.0103119	2014	Onshore wind	1.33519411675012×10^-04	Poland Onshore wind
2024	Poland	0.0103119	2014	Onshore wind	7.31789491222185×10^-05	Poland Onshore wind
1991	Portugal	0.0340944	2009	Onshore wind	3.21058587912236×10^-06	Portugal Onshore wind
1992	Portugal	0.0340944	2009	Onshore wind	6.13077831662765×10^-06	Portugal Onshore wind
1993	Portugal	0.0340944	2009	Onshore wind	1.17065636212077×10^-05	Portugal Onshore wind
1994	Portugal	0.0340944	2009	Onshore wind	2.23516620772543×10^-05	Portugal Onshore wind
1995	Portugal	0.0340944	2009	Onshore wind	4.26703692976615×10^-05	Portugal Onshore wind
1996	Portugal	0.0340944	2009	Onshore wind	8.14368868344497×10^-05	Portugal Onshore wind
1997	Portugal	0.0340944	2009	Onshore wind	1.55340058773455×10^-04	Portugal Onshore wind
1998	Portugal	0.0340944	2009	Onshore wind	2.96007326517396×10^-04	Portugal Onshore wind
1999	Portugal	0.0340944	2009	Onshore wind	5.6295943926998×10^-04	Portugal Onshore wind
2000	Portugal	0.0340944	2009	Onshore wind	0.00106671	Portugal Onshore wind
2001	Portugal	0.0340944	2009	Onshore wind	0.00200716	Portugal Onshore wind
2002	Portugal	0.0340944	2009	Onshore wind	0.00372756	Portugal Onshore wind
2003	Portugal	0.0340944	2009	Onshore wind	0.00675696	Portugal Onshore wind
2004	Portugal	0.0340944	2009	Onshore wind	0.0117274	Portugal Onshore wind
2005	Portugal	0.0340944	2009	Onshore wind	0.0188971	Portugal Onshore wind
2006	Portugal	0.0340944	2009	Onshore wind	0.0270852	Portugal Onshore wind
2007	Portugal	0.0340944	2009	Onshore wind	0.0329531	Portugal Onshore wind
2008	Portugal	0.0340944	2009	Onshore wind	0.0329531	Portugal Onshore wind
2009	Portugal	0.0340944	2009	Onshore wind	0.0270852	Portugal Onshore wind
2010	Portugal	0.0340944	2009	Onshore wind	0.0188971	Portugal Onshore wind
2011	Portugal	0.0340944	2009	Onshore wind	0.0117274	Portugal Onshore wind
2012	Portugal	0.0340944	2009	Onshore wind	0.00675696	Portugal Onshore wind
2013	Portugal	0.0340944	2009	Onshore wind	0.00372756	Portugal Onshore wind
2014	Portugal	0.0340944	2009	Onshore wind	0.00200716	Portugal Onshore wind
2015	Portugal	0.0340944	2009	Onshore wind	0.00106671	Portugal Onshore wind
2016	Portugal	0.0340944	2009	Onshore wind	5.62959439269983×10^-04	Portugal Onshore wind
2017	Portugal	0.0340944	2009	Onshore wind	2.96007326517411×10^-04	Portugal Onshore wind
2018	Portugal	0.0340944	2009	Onshore wind	1.55340058773462×10^-04	Portugal Onshore wind
2019	Portugal	0.0340944	2009	Onshore wind	8.14368868344295×10^-05	Portugal Onshore wind
2020	Portugal	0.0340944	2009	Onshore wind	4.26703692976704×10^-05	Portugal Onshore wind
2021	Portugal	0.0340944	2009	Onshore wind	2.23516620772302×10^-05	Portugal Onshore wind
2022	Portugal	0.0340944	2009	Onshore wind	1.17065636212055×10^-05	Portugal Onshore wind
2023	Portugal	0.0340944	2009	Onshore wind	6.13077831662645×10^-06	Portugal Onshore wind
2024	Portugal	0.0340944	2009	Onshore wind	3.21058587912648×10^-06	Portugal Onshore wind
1991	Sweden	0.0127733	2014	Onshore wind	1.19689503061824×10^-06	Sweden Onshore wind
1992	Sweden	0.0127733	2014	Onshore wind	1.96612825287281×10^-06	Sweden Onshore wind
1993	Sweden	0.0127733	2014	Onshore wind	3.22967667316711×10^-06	Sweden Onshore wind
1994	Sweden	0.0127733	2014	Onshore wind	5.3050827196065×10^-06	Sweden Onshore wind
1995	Sweden	0.0127733	2014	Onshore wind	8.71369049558158×10^-06	Sweden Onshore wind
1996	Sweden	0.0127733	2014	Onshore wind	1.43111352930221×10^-05	Sweden Onshore wind
1997	Sweden	0.0127733	2014	Onshore wind	2.35008524451727×10^-05	Sweden Onshore wind
1998	Sweden	0.0127733	2014	Onshore wind	3.85825236878531×10^-05	Sweden Onshore wind
1999	Sweden	0.0127733	2014	Onshore wind	6.33183166178588×10^-05	Sweden Onshore wind
2000	Sweden	0.0127733	2014	Onshore wind	1.03846519370492×10^-04	Sweden Onshore wind
2001	Sweden	0.0127733	2014	Onshore wind	1.70138157716114×10^-04	Sweden Onshore wind
2002	Sweden	0.0127733	2014	Onshore wind	2.78272248675826×10^-04	Sweden Onshore wind
2003	Sweden	0.0127733	2014	Onshore wind	4.53864040461011×10^-04	Sweden Onshore wind
2004	Sweden	0.0127733	2014	Onshore wind	7.36895882726801×10^-04	Sweden Onshore wind
2005	Sweden	0.0127733	2014	Onshore wind	0.00118764	Sweden Onshore wind
2006	Sweden	0.0127733	2014	Onshore wind	0.00189152	Sweden Onshore wind
2007	Sweden	0.0127733	2014	Onshore wind	0.0029564	Sweden Onshore wind
2008	Sweden	0.0127733	2014	Onshore wind	0.00448751	Sweden Onshore wind
2009	Sweden	0.0127733	2014	Onshore wind	0.00651778	Sweden Onshore wind
2010	Sweden	0.0127733	2014	Onshore wind	0.00888487	Sweden Onshore wind
2011	Sweden	0.0127733	2014	Onshore wind	0.0111192	Sweden Onshore wind
2012	Sweden	0.0127733	2014	Onshore wind	0.0125174	Sweden Onshore wind
2013	Sweden	0.0127733	2014	Onshore wind	0.0125174	Sweden Onshore wind
2014	Sweden	0.0127733	2014	Onshore wind	0.0111192	Sweden Onshore wind
2015	Sweden	0.0127733	2014	Onshore wind	0.00888487	Sweden Onshore wind
2016	Sweden	0.0127733	2014	Onshore wind	0.00651778	Sweden Onshore wind
2017	Sweden	0.0127733	2014	Onshore wind	0.00448751	Sweden Onshore wind
2018	Sweden	0.0127733	2014	Onshore wind	0.0029564	Sweden Onshore wind
2019	Sweden	0.0127733	2014	Onshore wind	0.00189152	Sweden Onshore wind
2020	Sweden	0.0127733	2014	Onshore wind	0.00118764	Sweden Onshore wind
2021	Sweden	0.0127733	2014	Onshore wind	7.36895882726796×10^-04	Sweden Onshore wind
2022	Sweden	0.0127733	2014	Onshore wind	4.53864040461008×10^-04	Sweden Onshore wind
2023	Sweden	0.0127733	2014	Onshore wind	2.78272248675826×10^-04	Sweden Onshore wind
2024	Sweden	0.0127733	2014	Onshore wind	1.70138157716104×10^-04	Sweden Onshore wind
1991	Tunisia	0.00441974	2015	Onshore wind	9.21331907165787×10^-08	Tunisia Onshore wind
1992	Tunisia	0.00441974	2015	Onshore wind	1.58288506440307×10^-07	Tunisia Onshore wind
1993	Tunisia	0.00441974	2015	Onshore wind	2.71944487749097×10^-07	Tunisia Onshore wind
1994	Tunisia	0.00441974	2015	Onshore wind	4.67204516028872×10^-07	Tunisia Onshore wind
1995	Tunisia	0.00441974	2015	Onshore wind	8.02650994024316×10^-07	Tunisia Onshore wind
1996	Tunisia	0.00441974	2015	Onshore wind	1.37890498489773×10^-06	Tunisia Onshore wind
1997	Tunisia	0.00441974	2015	Onshore wind	2.36876027196567×10^-06	Tunisia Onshore wind
1998	Tunisia	0.00441974	2015	Onshore wind	4.06885399632004×10^-06	Tunisia Onshore wind
1999	Tunisia	0.00441974	2015	Onshore wind	6.98814093748107×10^-06	Tunisia Onshore wind
2000	Tunisia	0.00441974	2015	Onshore wind	1.19990172296447×10^-05	Tunisia Onshore wind
2001	Tunisia	0.00441974	2015	Onshore wind	2.05943703352849×10^-05	Tunisia Onshore wind
2002	Tunisia	0.00441974	2015	Onshore wind	3.53216057509486×10^-05	Tunisia Onshore wind
2003	Tunisia	0.00441974	2015	Onshore wind	6.0506110057916×10^-05	Tunisia Onshore wind
2004	Tunisia	0.00441974	2015	Onshore wind	1.03429679277792×10^-04	Tunisia Onshore wind
2005	Tunisia	0.00441974	2015	Onshore wind	1.76169958411239×10^-04	Tunisia Onshore wind
2006	Tunisia	0.00441974	2015	Onshore wind	2.98240068119313×10^-04	Tunisia Onshore wind
2007	Tunisia	0.00441974	2015	Onshore wind	4.99711192693593×10^-04	Tunisia Onshore wind
2008	Tunisia	0.00441974	2015	Onshore wind	8.22981306212014×10^-04	Tunisia Onshore wind
2009	Tunisia	0.00441974	2015	Onshore wind	0.00131767	Tunisia Onshore wind
2010	Tunisia	0.00441974	2015	Onshore wind	0.00201727	Tunisia Onshore wind
2011	Tunisia	0.00441974	2015	Onshore wind	0.00288587	Tunisia Onshore wind
2012	Tunisia	0.00441974	2015	Onshore wind	0.00375195	Tunisia Onshore wind
2013	Tunisia	0.00441974	2015	Onshore wind	0.00431494	Tunisia Onshore wind
2014	Tunisia	0.00441974	2015	Onshore wind	0.00431494	Tunisia Onshore wind
2015	Tunisia	0.00441974	2015	Onshore wind	0.00375195	Tunisia Onshore wind
2016	Tunisia	0.00441974	2015	Onshore wind	0.00288587	Tunisia Onshore wind
2017	Tunisia	0.00441974	2015	Onshore wind	0.00201727	Tunisia Onshore wind
2018	Tunisia	0.00441974	2015	Onshore wind	0.00131767	Tunisia Onshore wind
2019	Tunisia	0.00441974	2015	Onshore wind	8.22981306212018×10^-04	Tunisia Onshore wind
2020	Tunisia	0.00441974	2015	Onshore wind	4.9971119269359×10^-04	Tunisia Onshore wind
2021	Tunisia	0.00441974	2015	Onshore wind	2.98240068119307×10^-04	Tunisia Onshore wind
2022	Tunisia	0.00441974	2015	Onshore wind	0.00017617	Tunisia Onshore wind
2023	Tunisia	0.00441974	2015	Onshore wind	1.03429679277796×10^-04	Tunisia Onshore wind
2024	Tunisia	0.00441974	2015	Onshore wind	6.0506110057916×10^-05	Tunisia Onshore wind
1991	Turkey	0.00642026	2015	Onshore wind	2.0276818945287×10^-06	Turkey Onshore wind
1992	Turkey	0.00642026	2015	Onshore wind	3.08631688601693×10^-06	Turkey Onshore wind
1993	Turkey	0.00642026	2015	Onshore wind	4.69745070743987×10^-06	Turkey Onshore wind
1994	Turkey	0.00642026	2015	Onshore wind	7.14916083999717×10^-06	Turkey Onshore wind
1995	Turkey	0.00642026	2015	Onshore wind	1.08793751160402×10^-05	Turkey Onshore wind
1996	Turkey	0.00642026	2015	Onshore wind	1.65533520094696×10^-05	Turkey Onshore wind
1997	Turkey	0.00642026	2015	Onshore wind	2.51806065386265×10^-05	Turkey Onshore wind
1998	Turkey	0.00642026	2015	Onshore wind	3.82905525686903×10^-05	Turkey Onshore wind
1999	Turkey	0.00642026	2015	Onshore wind	5.81944707910953×10^-05	Turkey Onshore wind
2000	Turkey	0.00642026	2015	Onshore wind	8.83718942350822×10^-05	Turkey Onshore wind
2001	Turkey	0.00642026	2015	Onshore wind	1.34030491327287×10^-04	Turkey Onshore wind
2002	Turkey	0.00642026	2015	Onshore wind	2.02894268582989×10^-04	Turkey Onshore wind
2003	Turkey	0.00642026	2015	Onshore wind	3.0626000568395×10^-04	Turkey Onshore wind
2004	Turkey	0.00642026	2015	Onshore wind	4.60290373016052×10^-04	Turkey Onshore wind
2005	Turkey	0.00642026	2015	Onshore wind	6.87310034199301×10^-04	Turkey Onshore wind
2006	Turkey	0.00642026	2015	Onshore wind	0.00101641	Turkey Onshore wind
2007	Turkey	0.00642026	2015	Onshore wind	0.00148176	Turkey Onshore wind
2008	Turkey	0.00642026	2015	Onshore wind	0.0021158	Turkey Onshore wind
2009	Turkey	0.00642026	2015	Onshore wind	0.00293326	Turkey Onshore wind
2010	Turkey	0.00642026	2015	Onshore wind	0.00390443	Turkey Onshore wind
2011	Turkey	0.00642026	2015	Onshore wind	0.00492493	Turkey Onshore wind
2012	Turkey	0.00642026	2015	Onshore wind	0.00580725	Turkey Onshore wind
2013	Turkey	0.00642026	2015	Onshore wind	0.00632745	Turkey Onshore wind
2014	Turkey	0.00642026	2015	Onshore wind	0.00632745	Turkey Onshore wind
2015	Turkey	0.00642026	2015	Onshore wind	0.00580725	Turkey Onshore wind
2016	Turkey	0.00642026	2015	Onshore wind	0.00492493	Turkey Onshore wind
2017	Turkey	0.00642026	2015	Onshore wind	0.00390443	Turkey Onshore wind
2018	Turkey	0.00642026	2015	Onshore wind	0.00293326	Turkey Onshore wind
2019	Turkey	0.00642026	2015	Onshore wind	0.0021158	Turkey Onshore wind
2020	Turkey	0.00642026	2015	Onshore wind	0.00148176	Turkey Onshore wind
2021	Turkey	0.00642026	2015	Onshore wind	0.00101641	Turkey Onshore wind
2022	Turkey	0.00642026	2015	Onshore wind	6.873100341993×10^-04	Turkey Onshore wind
2023	Turkey	0.00642026	2015	Onshore wind	4.60290373016051×10^-04	Turkey Onshore wind
2024	Turkey	0.00642026	2015	Onshore wind	3.06260005683963×10^-04	Turkey Onshore wind
1991	Ukraine	0.0026307	2022	Onshore wind	5.18534372351796×10^-08	Ukraine Onshore wind
1992	Ukraine	0.0026307	2022	Onshore wind	8.08908802308437×10^-08	Ukraine Onshore wind
1993	Ukraine	0.0026307	2022	Onshore wind	1.26188625059748×10^-07	Ukraine Onshore wind
1994	Ukraine	0.0026307	2022	Onshore wind	1.96851499393221×10^-07	Ukraine Onshore wind
1995	Ukraine	0.0026307	2022	Onshore wind	3.07081692660768×10^-07	Ukraine Onshore wind
1996	Ukraine	0.0026307	2022	Onshore wind	4.79031359693975×10^-07	Ukraine Onshore wind
1997	Ukraine	0.0026307	2022	Onshore wind	7.47249934572166×10^-07	Ukraine Onshore wind
1998	Ukraine	0.0026307	2022	Onshore wind	1.16561525650191×10^-06	Ukraine Onshore wind
1999	Ukraine	0.0026307	2022	Onshore wind	1.81812987064559×10^-06	Ukraine Onshore wind
2000	Ukraine	0.0026307	2022	Onshore wind	2.83572373097946×10^-06	Ukraine Onshore wind
2001	Ukraine	0.0026307	2022	Onshore wind	4.42237034323608×10^-06	Ukraine Onshore wind
2002	Ukraine	0.0026307	2022	Onshore wind	6.89559457932775×10^-06	Ukraine Onshore wind
2003	Ukraine	0.0026307	2022	Onshore wind	1.07490985758747×10^-05	Ukraine Onshore wind
2004	Ukraine	0.0026307	2022	Onshore wind	1.67490861633048×10^-05	Ukraine Onshore wind
2005	Ukraine	0.0026307	2022	Onshore wind	2.60812133578232×10^-05	Ukraine Onshore wind
2006	Ukraine	0.0026307	2022	Onshore wind	4.05718496636751×10^-05	Ukraine Onshore wind
2007	Ukraine	0.0026307	2022	Onshore wind	6.30141500207205×10^-05	Ukraine Onshore wind
2008	Ukraine	0.0026307	2022	Onshore wind	9.76314788980949×10^-05	Ukraine Onshore wind
2009	Ukraine	0.0026307	2022	Onshore wind	1.50694752011513×10^-04	Ukraine Onshore wind
2010	Ukraine	0.0026307	2022	Onshore wind	2.31244919368688×10^-04	Ukraine Onshore wind
2011	Ukraine	0.0026307	2022	Onshore wind	3.51692846636754×10^-04	Ukraine Onshore wind
2012	Ukraine	0.0026307	2022	Onshore wind	5.27671221968462×10^-04	Ukraine Onshore wind
2013	Ukraine	0.0026307	2022	Onshore wind	7.75806856706921×10^-04	Ukraine Onshore wind
2014	Ukraine	0.0026307	2022	Onshore wind	0.00110727	Ukraine Onshore wind
2015	Ukraine	0.0026307	2022	Onshore wind	0.00151519	Ukraine Onshore wind
2016	Ukraine	0.0026307	2022	Onshore wind	0.00195817	Ukraine Onshore wind
2017	Ukraine	0.0026307	2022	Onshore wind	0.00235181	Ukraine Onshore wind
2018	Ukraine	0.0026307	2022	Onshore wind	0.00258819	Ukraine Onshore wind
2019	Ukraine	0.0026307	2022	Onshore wind	0.00258819	Ukraine Onshore wind
2020	Ukraine	0.0026307	2022	Onshore wind	0.00235181	Ukraine Onshore wind
2021	Ukraine	0.0026307	2022	Onshore wind	0.00195817	Ukraine Onshore wind
2022	Ukraine	0.0026307	2022	Onshore wind	0.00151519	Ukraine Onshore wind
2023	Ukraine	0.0026307	2022	Onshore wind	0.00110727	Ukraine Onshore wind
2024	Ukraine	0.0026307	2022	Onshore wind	7.75806856706921×10^-04	Ukraine Onshore wind
1991	United States	0.00563031	2011	Onshore wind	2.18729162945224×10^-06	United States Onshore wind
1992	United States	0.00563031	2011	Onshore wind	3.51428704664613×10^-06	United States Onshore wind
1993	United States	0.00563031	2011	Onshore wind	5.64593830280113×10^-06	United States Onshore wind
1994	United States	0.00563031	2011	Onshore wind	9.06951756601209×10^-06	United States Onshore wind
1995	United States	0.00563031	2011	Onshore wind	1.45663446837989×10^-05	United States Onshore wind
1996	United States	0.00563031	2011	Onshore wind	2.3387609315235×10^-05	United States Onshore wind
1997	United States	0.00563031	2011	Onshore wind	3.75327621923921×10^-05	United States Onshore wind
1998	United States	0.00563031	2011	Onshore wind	6.01862628825368×10^-05	United States Onshore wind
1999	United States	0.00563031	2011	Onshore wind	9.63923563425711×10^-05	United States Onshore wind
2000	United States	0.00563031	2011	Onshore wind	1.5407092213448×10^-04	United States Onshore wind
2001	United States	0.00563031	2011	Onshore wind	2.4547857300085×10^-04	United States Onshore wind
2002	United States	0.00563031	2011	Onshore wind	3.89136172285331×10^-04	United States Onshore wind
2003	United States	0.00563031	2011	Onshore wind	6.11926916406787×10^-04	United States Onshore wind
2004	United States	0.00563031	2011	Onshore wind	9.50214939671894×10^-04	United States Onshore wind
2005	United States	0.00563031	2011	Onshore wind	0.00144701	United States Onshore wind
2006	United States	0.00563031	2011	Onshore wind	0.00213935	United States Onshore wind
2007	United States	0.00563031	2011	Onshore wind	0.0030286	United States Onshore wind
2008	United States	0.00563031	2011	Onshore wind	0.00403416	United States Onshore wind
2009	United States	0.00563031	2011	Onshore wind	0.0049588	United States Onshore wind
2010	United States	0.00563031	2011	Onshore wind	0.00552708	United States Onshore wind
2011	United States	0.00563031	2011	Onshore wind	0.00552708	United States Onshore wind
2012	United States	0.00563031	2011	Onshore wind	0.0049588	United States Onshore wind
2013	United States	0.00563031	2011	Onshore wind	0.00403416	United States Onshore wind
2014	United States	0.00563031	2011	Onshore wind	0.0030286	United States Onshore wind
2015	United States	0.00563031	2011	Onshore wind	0.00213935	United States Onshore wind
2016	United States	0.00563031	2011	Onshore wind	0.00144701	United States Onshore wind
2017	United States	0.00563031	2011	Onshore wind	9.50214939671901×10^-04	United States Onshore wind
2018	United States	0.00563031	2011	Onshore wind	6.11926916406783×10^-04	United States Onshore wind
2019	United States	0.00563031	2011	Onshore wind	3.8913617228533×10^-04	United States Onshore wind
2020	United States	0.00563031	2011	Onshore wind	2.45478573000855×10^-04	United States Onshore wind
2021	United States	0.00563031	2011	Onshore wind	1.54070922134479×10^-04	United States Onshore wind
2022	United States	0.00563031	2011	Onshore wind	9.63923563425673×10^-05	United States Onshore wind
2023	United States	0.00563031	2011	Onshore wind	6.01862628825389×10^-05	United States Onshore wind
2024	United States	0.00563031	2011	Onshore wind	3.75327621923854×10^-05	United States Onshore wind
1991	Austria	0.00409287	2015	Solar PV	6.69233622113596×10^-12	Austria Solar PV
1992	Austria	0.00409287	2015	Solar PV	1.75220242530633×10^-11	Austria Solar PV
1993	Austria	0.00409287	2015	Solar PV	4.58765553721013×10^-11	Austria Solar PV
1994	Austria	0.00409287	2015	Solar PV	1.20115021513407×10^-10	Austria Solar PV
1995	Austria	0.00409287	2015	Solar PV	3.14487826043286×10^-10	Austria Solar PV
1996	Austria	0.00409287	2015	Solar PV	8.23399000341477×10^-10	Austria Solar PV
1997	Austria	0.00409287	2015	Solar PV	2.15584128930553×10^-09	Austria Solar PV
1998	Austria	0.00409287	2015	Solar PV	5.64446926148626×10^-09	Austria Solar PV
1999	Austria	0.00409287	2015	Solar PV	1.47784578385756×10^-08	Austria Solar PV
2000	Austria	0.00409287	2015	Solar PV	3.86931669957346×10^-08	Austria Solar PV
2001	Austria	0.00409287	2015	Solar PV	1.0130648084672×10^-07	Austria Solar PV
2002	Austria	0.00409287	2015	Solar PV	2.65237176648162×10^-07	Austria Solar PV
2003	Austria	0.00409287	2015	Solar PV	6.94410724087003×10^-07	Austria Solar PV
2004	Austria	0.00409287	2015	Solar PV	1.81785313861641×10^-06	Austria Solar PV
2005	Austria	0.00409287	2015	Solar PV	4.75770363852935×10^-06	Austria Solar PV
2006	Austria	0.00409287	2015	Solar PV	1.24441261978223×10^-05	Austria Solar PV
2007	Austria	0.00409287	2015	Solar PV	3.24953689461983×10^-05	Austria Solar PV
2008	Austria	0.00409287	2015	Solar PV	8.44942327014276×10^-05	Austria Solar PV
2009	Austria	0.00409287	2015	Solar PV	2.17287529129991×10^-04	Austria Solar PV
2010	Austria	0.00409287	2015	Solar PV	5.43262519454086×10^-04	Austria Solar PV
2011	Austria	0.00409287	2015	Solar PV	0.00126772	Austria Solar PV
2012	Austria	0.00409287	2015	Solar PV	0.00253564	Austria Solar PV
2013	Austria	0.00409287	2015	Solar PV	0.00380367	Austria Solar PV
2014	Austria	0.00409287	2015	Solar PV	0.00380367	Austria Solar PV
2015	Austria	0.00409287	2015	Solar PV	0.00253564	Austria Solar PV
2016	Austria	0.00409287	2015	Solar PV	0.00126772	Austria Solar PV
2017	Austria	0.00409287	2015	Solar PV	5.43262519454087×10^-04	Austria Solar PV
2018	Austria	0.00409287	2015	Solar PV	2.17287529129993×10^-04	Austria Solar PV
2019	Austria	0.00409287	2015	Solar PV	8.44942327014285×10^-05	Austria Solar PV
2020	Austria	0.00409287	2015	Solar PV	3.24953689461935×10^-05	Austria Solar PV
2021	Austria	0.00409287	2015	Solar PV	1.24441261978234×10^-05	Austria Solar PV
2022	Austria	0.00409287	2015	Solar PV	4.75770363853045×10^-06	Austria Solar PV
2023	Austria	0.00409287	2015	Solar PV	1.81785313861649×10^-06	Austria Solar PV
2024	Austria	0.00409287	2015	Solar PV	6.94410724089156×10^-07	Austria Solar PV
1991	Australia	0.004899	2015	Solar PV	6.55379757749593×10^-08	Australia Solar PV
1992	Australia	0.004899	2015	Solar PV	1.14843486886645×10^-07	Australia Solar PV
1993	Australia	0.004899	2015	Solar PV	2.01241724203102×10^-07	Australia Solar PV
1994	Australia	0.004899	2015	Solar PV	3.52636070042784×10^-07	Australia Solar PV
1995	Australia	0.004899	2015	Solar PV	6.17917159657661×10^-07	Australia Solar PV
1996	Australia	0.004899	2015	Solar PV	1.08274129673307×10^-06	Australia Solar PV
1997	Australia	0.004899	2015	Solar PV	1.89715686495756×10^-06	Australia Solar PV
1998	Australia	0.004899	2015	Solar PV	3.32394564253136×10^-06	Australia Solar PV
1999	Australia	0.004899	2015	Solar PV	5.82312023495779×10^-06	Australia Solar PV
2000	Australia	0.004899	2015	Solar PV	1.019933994465×10^-05	Australia Solar PV
2001	Australia	0.004899	2015	Solar PV	1.7858236557026×10^-05	Australia Solar PV
2002	Australia	0.004899	2015	Solar PV	3.12494812819899×10^-05	Australia Solar PV
2003	Australia	0.004899	2015	Solar PV	5.46245953940945×10^-05	Australia Solar PV
2004	Australia	0.004899	2015	Solar PV	9.5308567889418×10^-05	Australia Solar PV
2005	Australia	0.004899	2015	Solar PV	1.65759259499137×10^-04	Australia Solar PV
2006	Australia	0.004899	2015	Solar PV	2.86678685665082×10^-04	Australia Solar PV
2007	Australia	0.004899	2015	Solar PV	4.91045699487984×10^-04	Australia Solar PV
2008	Australia	0.004899	2015	Solar PV	8.27359157314504×10^-04	Australia Solar PV
2009	Australia	0.004899	2015	Solar PV	0.00135606	Australia Solar PV
2010	Australia	0.004899	2015	Solar PV	0.00212514	Australia Solar PV
2011	Australia	0.004899	2015	Solar PV	0.00310704	Australia Solar PV
2012	Australia	0.004899	2015	Solar PV	0.0041106	Australia Solar PV
2013	Australia	0.004899	2015	Solar PV	0.00477446	Australia Solar PV
2014	Australia	0.004899	2015	Solar PV	0.00477446	Australia Solar PV
2015	Australia	0.004899	2015	Solar PV	0.0041106	Australia Solar PV
2016	Australia	0.004899	2015	Solar PV	0.00310704	Australia Solar PV
2017	Australia	0.004899	2015	Solar PV	0.00212514	Australia Solar PV
2018	Australia	0.004899	2015	Solar PV	0.00135606	Australia Solar PV
2019	Australia	0.004899	2015	Solar PV	8.27359157314501×10^-04	Australia Solar PV
2020	Australia	0.004899	2015	Solar PV	4.91045699487984×10^-04	Australia Solar PV
2021	Australia	0.004899	2015	Solar PV	2.86678685665079×10^-04	Australia Solar PV
2022	Australia	0.004899	2015	Solar PV	1.65759259499146×10^-04	Australia Solar PV
2023	Australia	0.004899	2015	Solar PV	9.53085678894183×10^-05	Australia Solar PV
2024	Australia	0.004899	2015	Solar PV	5.46245953940913×10^-05	Australia Solar PV
1991	Canada	0.00117417	2017	Solar PV	1.11378728359624×10^-10	Canada Solar PV
1992	Canada	0.00117417	2017	Solar PV	2.35341677598048×10^-10	Canada Solar PV
1993	Canada	0.00117417	2017	Solar PV	4.97273605346541×10^-10	Canada Solar PV
1994	Canada	0.00117417	2017	Solar PV	1.05073189322813×10^-09	Canada Solar PV
1995	Canada	0.00117417	2017	Solar PV	2.22018059393473×10^-09	Canada Solar PV
1996	Canada	0.00117417	2017	Solar PV	4.6912052857446×10^-09	Canada Solar PV
1997	Canada	0.00117417	2017	Solar PV	9.91242790278463×10^-09	Canada Solar PV
1998	Canada	0.00117417	2017	Solar PV	2.09447181621811×10^-08	Canada Solar PV
1999	Canada	0.00117417	2017	Solar PV	4.42554360524036×10^-08	Canada Solar PV
2000	Canada	0.00117417	2017	Solar PV	9.35090635856761×10^-08	Canada Solar PV
2001	Canada	0.00117417	2017	Solar PV	1.97574178622938×10^-07	Canada Solar PV
2002	Canada	0.00117417	2017	Solar PV	4.17430571337089×10^-07	Canada Solar PV
2003	Canada	0.00117417	2017	Solar PV	8.81842393985332×10^-07	Canada Solar PV
2004	Canada	0.00117417	2017	Solar PV	1.86250599681038×10^-06	Canada Solar PV
2005	Canada	0.00117417	2017	Solar PV	3.93181590972104×10^-06	Canada Solar PV
2006	Canada	0.00117417	2017	Solar PV	8.29168737583814×10^-06	Canada Solar PV
2007	Canada	0.00117417	2017	Solar PV	1.74483017821603×10^-05	Canada Solar PV
2008	Canada	0.00117417	2017	Solar PV	3.65501164778393×10^-05	Canada Solar PV
2009	Canada	0.00117417	2017	Solar PV	7.58399774073951×10^-05	Canada Solar PV
2010	Canada	0.00117417	2017	Solar PV	1.54308296993655×10^-04	Canada Solar PV
2011	Canada	0.00117417	2017	Solar PV	3.01801133121083×10^-04	Canada Solar PV
2012	Canada	0.00117417	2017	Solar PV	5.47144147252706×10^-04	Canada Solar PV
2013	Canada	0.00117417	2017	Solar PV	8.67907338239634×10^-04	Canada Solar PV
2014	Canada	0.00117417	2017	Solar PV	0.00112231	Canada Solar PV
2015	Canada	0.00117417	2017	Solar PV	0.00112231	Canada Solar PV
2016	Canada	0.00117417	2017	Solar PV	8.67907338239634×10^-04	Canada Solar PV
2017	Canada	0.00117417	2017	Solar PV	5.47144147252707×10^-04	Canada Solar PV
2018	Canada	0.00117417	2017	Solar PV	3.01801133121083×10^-04	Canada Solar PV
2019	Canada	0.00117417	2017	Solar PV	1.54308296993655×10^-04	Canada Solar PV
2020	Canada	0.00117417	2017	Solar PV	7.58399774073949×10^-05	Canada Solar PV
2021	Canada	0.00117417	2017	Solar PV	3.65501164778393×10^-05	Canada Solar PV
2022	Canada	0.00117417	2017	Solar PV	1.74483017821607×10^-05	Canada Solar PV
2023	Canada	0.00117417	2017	Solar PV	8.29168737583735×10^-06	Canada Solar PV
2024	Canada	0.00117417	2017	Solar PV	3.93181590972215×10^-06	Canada Solar PV
1991	Switzerland	0.00570097	2017	Solar PV	1.24198211440519×10^-08	Switzerland Solar PV
1992	Switzerland	0.00570097	2017	Solar PV	2.18768437003631×10^-08	Switzerland Solar PV
1993	Switzerland	0.00570097	2017	Solar PV	3.85348528328606×10^-08	Switzerland Solar PV
1994	Switzerland	0.00570097	2017	Solar PV	6.7876939076249×10^-08	Switzerland Solar PV
1995	Switzerland	0.00570097	2017	Solar PV	1.19561105121268×10^-07	Switzerland Solar PV
1996	Switzerland	0.00570097	2017	Solar PV	2.10598877931681×10^-07	Switzerland Solar PV
1997	Switzerland	0.00570097	2017	Solar PV	3.70953501385765×10^-07	Switzerland Solar PV
1998	Switzerland	0.00570097	2017	Solar PV	6.53398483278575×10^-07	Switzerland Solar PV
1999	Switzerland	0.00570097	2017	Solar PV	1.15087553941356×10^-06	Switzerland Solar PV
2000	Switzerland	0.00570097	2017	Solar PV	2.02704684358085×10^-06	Switzerland Solar PV
2001	Switzerland	0.00570097	2017	Solar PV	3.57004032412944×10^-06	Switzerland Solar PV
2002	Switzerland	0.00570097	2017	Solar PV	6.28689940617027×10^-06	Switzerland Solar PV
2003	Switzerland	0.00570097	2017	Solar PV	1.10692702811702×10^-05	Switzerland Solar PV
2004	Switzerland	0.00570097	2017	Solar PV	1.94831433505346×10^-05	Switzerland Solar PV
2005	Switzerland	0.00570097	2017	Solar PV	3.42727039843111×10^-05	Switzerland Solar PV
2006	Switzerland	0.00570097	2017	Solar PV	6.02277754898569×10^-05	Switzerland Solar PV
2007	Switzerland	0.00570097	2017	Solar PV	1.0565031366099×10^-04	Switzerland Solar PV
2008	Switzerland	0.00570097	2017	Solar PV	1.84751122403831×10^-04	Switzerland Solar PV
2009	Switzerland	0.00570097	2017	Solar PV	3.21315727122508×10^-04	Switzerland Solar PV
2010	Switzerland	0.00570097	2017	Solar PV	5.53555125492713×10^-04	Switzerland Solar PV
2011	Switzerland	0.00570097	2017	Solar PV	9.38259381823711×10^-04	Switzerland Solar PV
2012	Switzerland	0.00570097	2017	Solar PV	0.0015473	Switzerland Solar PV
2013	Switzerland	0.00570097	2017	Solar PV	0.00243979	Switzerland Solar PV
2014	Switzerland	0.00570097	2017	Solar PV	0.00358768	Switzerland Solar PV
2015	Switzerland	0.00570097	2017	Solar PV	0.0047686	Switzerland Solar PV
2016	Switzerland	0.00570097	2017	Solar PV	0.00555343	Switzerland Solar PV
2017	Switzerland	0.00570097	2017	Solar PV	0.00555343	Switzerland Solar PV
2018	Switzerland	0.00570097	2017	Solar PV	0.0047686	Switzerland Solar PV
2019	Switzerland	0.00570097	2017	Solar PV	0.00358768	Switzerland Solar PV
2020	Switzerland	0.00570097	2017	Solar PV	0.00243979	Switzerland Solar PV
2021	Switzerland	0.00570097	2017	Solar PV	0.0015473	Switzerland Solar PV
2022	Switzerland	0.00570097	2017	Solar PV	9.38259381823708×10^-04	Switzerland Solar PV
2023	Switzerland	0.00570097	2017	Solar PV	5.53555125492718×10^-04	Switzerland Solar PV
2024	Switzerland	0.00570097	2017	Solar PV	3.21315727122504×10^-04	Switzerland Solar PV
1991	China	0.00678237	2019	Solar PV	2.75501136123739×10^-10	China Solar PV
1992	China	0.00678237	2019	Solar PV	5.52187817420553×10^-10	China Solar PV
1993	China	0.00678237	2019	Solar PV	1.10675180328439×10^-09	China Solar PV
1994	China	0.00678237	2019	Solar PV	2.21826607383768×10^-09	China Solar PV
1995	China	0.00678237	2019	Solar PV	4.44607719509282×10^-09	China Solar PV
1996	China	0.00678237	2019	Solar PV	8.91128402811707×10^-09	China Solar PV
1997	China	0.00678237	2019	Solar PV	1.78609034983491×10^-08	China Solar PV
1998	China	0.00678237	2019	Solar PV	3.57986181275718×10^-08	China Solar PV
1999	China	0.00678237	2019	Solar PV	7.17510897456495×10^-08	China Solar PV
2000	China	0.00678237	2019	Solar PV	1.43810149596262×10^-07	China Solar PV
2001	China	0.00678237	2019	Solar PV	2.88235962039509×10^-07	China Solar PV
2002	China	0.00678237	2019	Solar PV	5.77699461201406×10^-07	China Solar PV
2003	China	0.00678237	2019	Solar PV	1.15783341839791×10^-06	China Solar PV
2004	China	0.00678237	2019	Solar PV	2.32044243291955×10^-06	China Solar PV
2005	China	0.00678237	2019	Solar PV	4.65003946034035×10^-06	China Solar PV
2006	China	0.00678237	2019	Solar PV	9.31675276963519×10^-06	China Solar PV
2007	China	0.00678237	2019	Solar PV	1.86602056143732×10^-05	China Solar PV
2008	China	0.00678237	2019	Solar PV	3.73470006656627×10^-05	China Solar PV
2009	China	0.00678237	2019	Solar PV	7.46396708296469×10^-05	China Solar PV
2010	China	0.00678237	2019	Solar PV	1.48742429680118×10^-04	China Solar PV
2011	China	0.00678237	2019	Solar PV	2.94723585799315×10^-04	China Solar PV
2012	China	0.00678237	2019	Solar PV	5.77410301448963×10^-04	China Solar PV
2013	China	0.00678237	2019	Solar PV	0.00110659	China Solar PV
2014	China	0.00678237	2019	Solar PV	0.0020339	China Solar PV
2015	China	0.00678237	2019	Solar PV	0.0034663	China Solar PV
2016	China	0.00678237	2019	Solar PV	0.00521065	China Solar PV
2017	China	0.00678237	2019	Solar PV	0.00652172	China Solar PV
2018	China	0.00678237	2019	Solar PV	0.00652172	China Solar PV
2019	China	0.00678237	2019	Solar PV	0.00521065	China Solar PV
2020	China	0.00678237	2019	Solar PV	0.0034663	China Solar PV
2021	China	0.00678237	2019	Solar PV	0.0020339	China Solar PV
2022	China	0.00678237	2019	Solar PV	0.00110659	China Solar PV
2023	China	0.00678237	2019	Solar PV	5.77410301448963×10^-04	China Solar PV
2024	China	0.00678237	2019	Solar PV	2.94723585799316×10^-04	China Solar PV
1991	Germany	0.0116506	2013	Solar PV	1.94025420357689×10^-09	Germany Solar PV
1992	Germany	0.0116506	2013	Solar PV	4.45133904652178×10^-09	Germany Solar PV
1993	Germany	0.0116506	2013	Solar PV	1.02122785509336×10^-08	Germany Solar PV
1994	Germany	0.0116506	2013	Solar PV	2.34290394071632×10^-08	Germany Solar PV
1995	Germany	0.0116506	2013	Solar PV	5.37509292325549×10^-08	Germany Solar PV
1996	Germany	0.0116506	2013	Solar PV	1.23315224365663×10^-07	Germany Solar PV
1997	Germany	0.0116506	2013	Solar PV	2.82908271259092×10^-07	Germany Solar PV
1998	Germany	0.0116506	2013	Solar PV	6.4903859677363×10^-07	Germany Solar PV
1999	Germany	0.0116506	2013	Solar PV	1.48897041857743×10^-06	Germany Solar PV
2000	Germany	0.0116506	2013	Solar PV	3.41570380615504×10^-06	Germany Solar PV
2001	Germany	0.0116506	2013	Solar PV	7.83475139997528×10^-06	Germany Solar PV
2002	Germany	0.0116506	2013	Solar PV	1.79662560225023×10^-05	Germany Solar PV
2003	Germany	0.0116506	2013	Solar PV	4.11748152922722×10^-05	Germany Solar PV
2004	Germany	0.0116506	2013	Solar PV	9.4235387643497×10^-05	Germany Solar PV
2005	Germany	0.0116506	2013	Solar PV	2.15002413580417×10^-04	Germany Solar PV
2006	Germany	0.0116506	2013	Solar PV	4.87070411102647×10^-04	Germany Solar PV
2007	Germany	0.0116506	2013	Solar PV	0.0010859	Germany Solar PV
2008	Germany	0.0116506	2013	Solar PV	0.00233695	Germany Solar PV
2009	Germany	0.0116506	2013	Solar PV	0.00466808	Germany Solar PV
2010	Germany	0.0116506	2013	Solar PV	0.00807618	Germany Solar PV
2011	Germany	0.0116506	2013	Solar PV	0.0110243	Germany Solar PV
2012	Germany	0.0116506	2013	Solar PV	0.0110243	Germany Solar PV
2013	Germany	0.0116506	2013	Solar PV	0.00807618	Germany Solar PV
2014	Germany	0.0116506	2013	Solar PV	0.00466808	Germany Solar PV
2015	Germany	0.0116506	2013	Solar PV	0.00233695	Germany Solar PV
2016	Germany	0.0116506	2013	Solar PV	0.0010859	Germany Solar PV
2017	Germany	0.0116506	2013	Solar PV	4.87070411102644×10^-04	Germany Solar PV
2018	Germany	0.0116506	2013	Solar PV	2.15002413580419×10^-04	Germany Solar PV
2019	Germany	0.0116506	2013	Solar PV	9.42353876434987×10^-05	Germany Solar PV
2020	Germany	0.0116506	2013	Solar PV	4.11748152922692×10^-05	Germany Solar PV
2021	Germany	0.0116506	2013	Solar PV	1.796625602251×10^-05	Germany Solar PV
2022	Germany	0.0116506	2013	Solar PV	7.83475139997519×10^-06	Germany Solar PV
2023	Germany	0.0116506	2013	Solar PV	3.41570380615192×10^-06	Germany Solar PV
2024	Germany	0.0116506	2013	Solar PV	1.48897041857277×10^-06	Germany Solar PV
1991	Denmark	0.00373627	2021	Solar PV	5.12156029650842×10^-05	Denmark Solar PV
1992	Denmark	0.00373627	2021	Solar PV	6.19799248272974×10^-05	Denmark Solar PV
1993	Denmark	0.00373627	2021	Solar PV	7.49835319360603×10^-05	Denmark Solar PV
1994	Denmark	0.00373627	2021	Solar PV	9.06815103211994×10^-05	Denmark Solar PV
1995	Denmark	0.00373627	2021	Solar PV	1.09616440069352×10^-04	Denmark Solar PV
1996	Denmark	0.00373627	2021	Solar PV	1.32432886530286×10^-04	Denmark Solar PV
1997	Denmark	0.00373627	2021	Solar PV	1.59893174961581×10^-04	Denmark Solar PV
1998	Denmark	0.00373627	2021	Solar PV	1.92893966416582×10^-04	Denmark Solar PV
1999	Denmark	0.00373627	2021	Solar PV	2.32482758532913×10^-04	Denmark Solar PV
2000	Denmark	0.00373627	2021	Solar PV	2.79872864135967×10^-04	Denmark Solar PV
2001	Denmark	0.00373627	2021	Solar PV	3.36454621750923×10^-04	Denmark Solar PV
2002	Denmark	0.00373627	2021	Solar PV	4.03799514486014×10^-04	Denmark Solar PV
2003	Denmark	0.00373627	2021	Solar PV	4.83652482375895×10^-04	Denmark Solar PV
2004	Denmark	0.00373627	2021	Solar PV	5.77906017097495×10^-04	Denmark Solar PV
2005	Denmark	0.00373627	2021	Solar PV	6.88547726799073×10^-04	Denmark Solar PV
2006	Denmark	0.00373627	2021	Solar PV	8.17571214240991×10^-04	Denmark Solar PV
2007	Denmark	0.00373627	2021	Solar PV	9.66838841504776×10^-04	Denmark Solar PV
2008	Denmark	0.00373627	2021	Solar PV	0.00113789	Denmark Solar PV
2009	Denmark	0.00373627	2021	Solar PV	0.00133165	Denmark Solar PV
2010	Denmark	0.00373627	2021	Solar PV	0.00154816	Denmark Solar PV
2011	Denmark	0.00373627	2021	Solar PV	0.00178611	Denmark Solar PV
2012	Denmark	0.00373627	2021	Solar PV	0.00204248	Denmark Solar PV
2013	Denmark	0.00373627	2021	Solar PV	0.00231215	Denmark Solar PV
2014	Denmark	0.00373627	2021	Solar PV	0.00258765	Denmark Solar PV
2015	Denmark	0.00373627	2021	Solar PV	0.00285918	Denmark Solar PV
2016	Denmark	0.00373627	2021	Solar PV	0.00311488	Denmark Solar PV
2017	Denmark	0.00373627	2021	Solar PV	0.00334167	Denmark Solar PV
2018	Denmark	0.00373627	2021	Solar PV	0.00352633	Denmark Solar PV
2019	Denmark	0.00373627	2021	Solar PV	0.00365704	Denmark Solar PV
2020	Denmark	0.00373627	2021	Solar PV	0.00372481	Denmark Solar PV
2021	Denmark	0.00373627	2021	Solar PV	0.00372481	Denmark Solar PV
2022	Denmark	0.00373627	2021	Solar PV	0.00365704	Denmark Solar PV
2023	Denmark	0.00373627	2021	Solar PV	0.00352633	Denmark Solar PV
2024	Denmark	0.00373627	2021	Solar PV	0.00334167	Denmark Solar PV
1991	Spain	0.00613473	2020	Solar PV	7.936367045794×10^-06	Spain Solar PV
1992	Spain	0.00613473	2020	Solar PV	1.17452467725893×10^-05	Spain Solar PV
1993	Spain	0.00613473	2020	Solar PV	1.73794854104855×10^-05	Spain Solar PV
1994	Spain	0.00613473	2020	Solar PV	2.57107393783786×10^-05	Spain Solar PV
1995	Spain	0.00613473	2020	Solar PV	3.80231907231633×10^-05	Spain Solar PV
1996	Spain	0.00613473	2020	Solar PV	5.62043732043523×10^-05	Spain Solar PV
1997	Spain	0.00613473	2020	Solar PV	8.30190338203152×10^-05	Spain Solar PV
1998	Spain	0.00613473	2020	Solar PV	1.22495895134921×10^-04	Spain Solar PV
1999	Spain	0.00613473	2020	Solar PV	1.80460171667398×10^-04	Spain Solar PV
2000	Spain	0.00613473	2020	Solar PV	2.65236850687046×10^-04	Spain Solar PV
2001	Spain	0.00613473	2020	Solar PV	3.88513938658586×10^-04	Spain Solar PV
2002	Spain	0.00613473	2020	Solar PV	5.66256946030021×10^-04	Spain Solar PV
2003	Spain	0.00613473	2020	Solar PV	8.19346158884902×10^-04	Spain Solar PV
2004	Spain	0.00613473	2020	Solar PV	0.00117318	Spain Solar PV
2005	Spain	0.00613473	2020	Solar PV	0.00165485	Spain Solar PV
2006	Spain	0.00613473	2020	Solar PV	0.00228559	Spain Solar PV
2007	Spain	0.00613473	2020	Solar PV	0.00306655	Spain Solar PV
2008	Spain	0.00613473	2020	Solar PV	0.00395817	Spain Solar PV
2009	Spain	0.00613473	2020	Solar PV	0.00486141	Spain Solar PV
2010	Spain	0.00613473	2020	Solar PV	0.00561925	Spain Solar PV
2011	Spain	0.00613473	2020	Solar PV	0.00605725	Spain Solar PV
2012	Spain	0.00613473	2020	Solar PV	0.00605725	Spain Solar PV
2013	Spain	0.00613473	2020	Solar PV	0.00561925	Spain Solar PV
2014	Spain	0.00613473	2020	Solar PV	0.00486141	Spain Solar PV
2015	Spain	0.00613473	2020	Solar PV	0.00395817	Spain Solar PV
2016	Spain	0.00613473	2020	Solar PV	0.00306655	Spain Solar PV
2017	Spain	0.00613473	2020	Solar PV	0.00228559	Spain Solar PV
2018	Spain	0.00613473	2020	Solar PV	0.00165485	Spain Solar PV
2019	Spain	0.00613473	2020	Solar PV	0.00117318	Spain Solar PV
2020	Spain	0.00613473	2020	Solar PV	8.1934615888489×10^-04	Spain Solar PV
2021	Spain	0.00613473	2020	Solar PV	5.66256946030026×10^-04	Spain Solar PV
2022	Spain	0.00613473	2020	Solar PV	3.88513938658595×10^-04	Spain Solar PV
2023	Spain	0.00613473	2020	Solar PV	2.65236850687044×10^-04	Spain Solar PV
2024	Spain	0.00613473	2020	Solar PV	1.80460171667396×10^-04	Spain Solar PV
1991	Finland	0.00115812	2022	Solar PV	6.35225476212723×10^-11	Finland Solar PV
1992	Finland	0.00115812	2022	Solar PV	1.15063126250444×10^-10	Finland Solar PV
1993	Finland	0.00115812	2022	Solar PV	2.08422414910639×10^-10	Finland Solar PV
1994	Finland	0.00115812	2022	Solar PV	3.77531038748659×10^-10	Finland Solar PV
1995	Finland	0.00115812	2022	Solar PV	6.83850038824321×10^-10	Finland Solar PV
1996	Finland	0.00115812	2022	Solar PV	1.23870828078749×10^-09	Finland Solar PV
1997	Finland	0.00115812	2022	Solar PV	2.24376370669451×10^-09	Finland Solar PV
1998	Finland	0.00115812	2022	Solar PV	4.06429328458411×10^-09	Finland Solar PV
1999	Finland	0.00115812	2022	Solar PV	7.36194680904816×10^-09	Finland Solar PV
2000	Finland	0.00115812	2022	Solar PV	1.33352080141908×10^-08	Finland Solar PV
2001	Finland	0.00115812	2022	Solar PV	2.41549408630464×10^-08	Finland Solar PV
2002	Finland	0.00115812	2022	Solar PV	4.37532651465844×10^-08	Finland Solar PV
2003	Finland	0.00115812	2022	Solar PV	7.92523026644396×10^-08	Finland Solar PV
2004	Finland	0.00115812	2022	Solar PV	1.43551505633518×10^-07	Finland Solar PV
2005	Finland	0.00115812	2022	Solar PV	2.6001209235988×10^-07	Finland Solar PV
2006	Finland	0.00115812	2022	Solar PV	4.70935146920663×10^-07	Finland Solar PV
2007	Finland	0.00115812	2022	Solar PV	8.52895126212112×10^-07	Finland Solar PV
2008	Finland	0.00115812	2022	Solar PV	1.54443752525696×10^-06	Finland Solar PV
2009	Finland	0.00115812	2022	Solar PV	2.79599729816859×10^-06	Finland Solar PV
2010	Finland	0.00115812	2022	Solar PV	5.05949403636023×10^-06	Finland Solar PV
2011	Finland	0.00115812	2022	Solar PV	9.14792744696494×10^-06	Finland Solar PV
2012	Finland	0.00115812	2022	Solar PV	1.6515707817989×10^-05	Finland Solar PV
2013	Finland	0.00115812	2022	Solar PV	2.97382107231115×10^-05	Finland Solar PV
2014	Finland	0.00115812	2022	Solar PV	5.32907328649015×10^-05	Finland Solar PV
2015	Finland	0.00115812	2022	Solar PV	9.46818727516103×10^-05	Finland Solar PV
2016	Finland	0.00115812	2022	Solar PV	1.65688151168676×10^-04	Finland Solar PV
2017	Finland	0.00115812	2022	Solar PV	2.82389012256536×10^-04	Finland Solar PV
2018	Finland	0.00115812	2022	Solar PV	4.60295045978434×10^-04	Finland Solar PV
2019	Finland	0.00115812	2022	Solar PV	6.98367889070161×10^-04	Finland Solar PV
2020	Finland	0.00115812	2022	Solar PV	9.52183774506945×10^-04	Finland Solar PV
2021	Finland	0.00115812	2022	Solar PV	0.00112522	Finland Solar PV
2022	Finland	0.00115812	2022	Solar PV	0.00112522	Finland Solar PV
2023	Finland	0.00115812	2022	Solar PV	9.52183774506944×10^-04	Finland Solar PV
2024	Finland	0.00115812	2022	Solar PV	6.98367889070162×10^-04	Finland Solar PV
1991	France	0.00234804	2018	Solar PV	3.29281031331767×10^-07	France Solar PV
1992	France	0.00234804	2018	Solar PV	5.09657155315773×10^-07	France Solar PV
1993	France	0.00234804	2018	Solar PV	7.88824251761608×10^-07	France Solar PV
1994	France	0.00234804	2018	Solar PV	1.22086603846954×10^-06	France Solar PV
1995	France	0.00234804	2018	Solar PV	1.88944185622221×10^-06	France Solar PV
1996	France	0.00234804	2018	Solar PV	2.92391425608581×10^-06	France Solar PV
1997	France	0.00234804	2018	Solar PV	4.52420705431571×10^-06	France Solar PV
1998	France	0.00234804	2018	Solar PV	6.99903078450183×10^-06	France Solar PV
1999	France	0.00234804	2018	Solar PV	1.08244503753872×10^-05	France Solar PV
2000	France	0.00234804	2018	Solar PV	1.67331098411533×10^-05	France Solar PV
2001	France	0.00234804	2018	Solar PV	2.58489408990924×10^-05	France Solar PV
2002	France	0.00234804	2018	Solar PV	3.9887628457852×10^-05	France Solar PV
2003	France	0.00234804	2018	Solar PV	6.14479871247566×10^-05	France Solar PV
2004	France	0.00234804	2018	Solar PV	9.44189490145288×10^-05	France Solar PV
2005	France	0.00234804	2018	Solar PV	1.44508718763149×10^-04	France Solar PV
2006	France	0.00234804	2018	Solar PV	2.19838828835361×10^-04	France Solar PV
2007	France	0.00234804	2018	Solar PV	3.31381568250698×10^-04	France Solar PV
2008	France	0.00234804	2018	Solar PV	4.92671183480262×10^-04	France Solar PV
2009	France	0.00234804	2018	Solar PV	7.176332733488×10^-04	France Solar PV
2010	France	0.00234804	2018	Solar PV	0.00101477	France Solar PV
2011	France	0.00234804	2018	Solar PV	0.00137635	France Solar PV
2012	France	0.00234804	2018	Solar PV	0.00176488	France Solar PV
2013	France	0.00234804	2018	Solar PV	0.00210711	France Solar PV
2014	France	0.00234804	2018	Solar PV	0.0023114	France Solar PV
2015	France	0.00234804	2018	Solar PV	0.0023114	France Solar PV
2016	France	0.00234804	2018	Solar PV	0.00210711	France Solar PV
2017	France	0.00234804	2018	Solar PV	0.00176488	France Solar PV
2018	France	0.00234804	2018	Solar PV	0.00137635	France Solar PV
2019	France	0.00234804	2018	Solar PV	0.00101477	France Solar PV
2020	France	0.00234804	2018	Solar PV	7.17633273348801×10^-04	France Solar PV
2021	France	0.00234804	2018	Solar PV	4.92671183480262×10^-04	France Solar PV
2022	France	0.00234804	2018	Solar PV	3.31381568250695×10^-04	France Solar PV
2023	France	0.00234804	2018	Solar PV	2.19838828835361×10^-04	France Solar PV
2024	France	0.00234804	2018	Solar PV	1.44508718763151×10^-04	France Solar PV
1991	United Kingdom	0.00965997	2017	Solar PV	3.99261285478112×10^-13	United Kingdom Solar PV
1992	United Kingdom	0.00965997	2017	Solar PV	1.1231544969177×10^-12	United Kingdom Solar PV
1993	United Kingdom	0.00965997	2017	Solar PV	3.15952502718277×10^-12	United Kingdom Solar PV
1994	United Kingdom	0.00965997	2017	Solar PV	8.88800109220496×10^-12	United Kingdom Solar PV
1995	United Kingdom	0.00965997	2017	Solar PV	2.50026705562409×10^-11	United Kingdom Solar PV
1996	United Kingdom	0.00965997	2017	Solar PV	7.03345473780361×10^-11	United Kingdom Solar PV
1997	United Kingdom	0.00965997	2017	Solar PV	1.97856805770285×10^-10	United Kingdom Solar PV
1998	United Kingdom	0.00965997	2017	Solar PV	5.565872894537×10^-10	United Kingdom Solar PV
1999	United Kingdom	0.00965997	2017	Solar PV	1.56572526394903×10^-09	United Kingdom Solar PV
2000	United Kingdom	0.00965997	2017	Solar PV	4.40451191775341×10^-09	United Kingdom Solar PV
2001	United Kingdom	0.00965997	2017	Solar PV	1.23902449934214×10^-08	United Kingdom Solar PV
2002	United Kingdom	0.00965997	2017	Solar PV	3.48547236870085×10^-08	United Kingdom Solar PV
2003	United Kingdom	0.00965997	2017	Solar PV	9.8048826191752×10^-08	United Kingdom Solar PV
2004	United Kingdom	0.00965997	2017	Solar PV	2.75816569291566×10^-07	United Kingdom Solar PV
2005	United Kingdom	0.00965997	2017	Solar PV	7.75872619505181×10^-07	United Kingdom Solar PV
2006	United Kingdom	0.00965997	2017	Solar PV	2.18242000580907×10^-06	United Kingdom Solar PV
2007	United Kingdom	0.00965997	2017	Solar PV	6.13795777917905×10^-06	United Kingdom Solar PV
2008	United Kingdom	0.00965997	2017	Solar PV	1.72557618474685×10^-05	United Kingdom Solar PV
2009	United Kingdom	0.00965997	2017	Solar PV	4.84564591902109×10^-05	United Kingdom Solar PV
2010	United Kingdom	0.00965997	2017	Solar PV	1.35639772845791×10^-04	United Kingdom Solar PV
2011	United Kingdom	0.00965997	2017	Solar PV	3.76326237609665×10^-04	United Kingdom Solar PV
2012	United Kingdom	0.00965997	2017	Solar PV	0.00101888	United Kingdom Solar PV
2013	United Kingdom	0.00965997	2017	Solar PV	0.00258526	United Kingdom Solar PV
2014	United Kingdom	0.00965997	2017	Solar PV	0.0056063	United Kingdom Solar PV
2015	United Kingdom	0.00965997	2017	Solar PV	0.00888196	United Kingdom Solar PV
2016	United Kingdom	0.00965997	2017	Solar PV	0.00888196	United Kingdom Solar PV
2017	United Kingdom	0.00965997	2017	Solar PV	0.0056063	United Kingdom Solar PV
2018	United Kingdom	0.00965997	2017	Solar PV	0.00258526	United Kingdom Solar PV
2019	United Kingdom	0.00965997	2017	Solar PV	0.00101888	United Kingdom Solar PV
2020	United Kingdom	0.00965997	2017	Solar PV	3.76326237609664×10^-04	United Kingdom Solar PV
2021	United Kingdom	0.00965997	2017	Solar PV	1.35639772845794×10^-04	United Kingdom Solar PV
2022	United Kingdom	0.00965997	2017	Solar PV	4.8456459190209×10^-05	United Kingdom Solar PV
2023	United Kingdom	0.00965997	2017	Solar PV	1.72557618474678×10^-05	United Kingdom Solar PV
2024	United Kingdom	0.00965997	2017	Solar PV	6.13795777918563×10^-06	United Kingdom Solar PV
1991	Israel	0.015565	2023	Solar PV	2.17510517944015×10^-07	Israel Solar PV
1992	Israel	0.015565	2023	Solar PV	3.2418993063327×10^-07	Israel Solar PV
1993	Israel	0.015565	2023	Solar PV	4.83190114811501×10^-07	Israel Solar PV
1994	Israel	0.015565	2023	Solar PV	7.20170715908792×10^-07	Israel Solar PV
1995	Israel	0.015565	2023	Solar PV	1.07337439660554×10^-06	Israel Solar PV
1996	Israel	0.015565	2023	Solar PV	1.59979581708091×10^-06	Israel Solar PV
1997	Israel	0.015565	2023	Solar PV	2.3843732027667×10^-06	Israel Solar PV
1998	Israel	0.015565	2023	Solar PV	3.5536812259472×10^-06	Israel Solar PV
1999	Israel	0.015565	2023	Solar PV	5.29632462435474×10^-06	Israel Solar PV
2000	Israel	0.015565	2023	Solar PV	7.8933005847215×10^-06	Israel Solar PV
2001	Israel	0.015565	2023	Solar PV	1.17631782821026×10^-05	Israel Solar PV
2002	Israel	0.015565	2023	Solar PV	1.7529272041415×10^-05	Israel Solar PV
2003	Israel	0.015565	2023	Solar PV	2.61193937848302×10^-05	Israel Solar PV
2004	Israel	0.015565	2023	Solar PV	3.89137173228616×10^-05	Israel Solar PV
2005	Israel	0.015565	2023	Solar PV	5.79633632676376×10^-05	Israel Solar PV
2006	Israel	0.015565	2023	Solar PV	8.63122058046189×10^-05	Israel Solar PV
2007	Israel	0.015565	2023	Solar PV	1.28467710508077×10^-04	Israel Solar PV
2008	Israel	0.015565	2023	Solar PV	1.91083313288165×10^-04	Israel Solar PV
2009	Israel	0.015565	2023	Solar PV	2.83932965950016×10^-04	Israel Solar PV
2010	Israel	0.015565	2023	Solar PV	4.21271022778163×10^-04	Israel Solar PV
2011	Israel	0.015565	2023	Solar PV	6.23659181798503×10^-04	Israel Solar PV
2012	Israel	0.015565	2023	Solar PV	9.20264249418008×10^-04	Israel Solar PV
2013	Israel	0.015565	2023	Solar PV	0.0013514	Israel Solar PV
2014	Israel	0.015565	2023	Solar PV	0.00197052	Israel Solar PV
2015	Israel	0.015565	2023	Solar PV	0.00284386	Israel Solar PV
2016	Israel	0.015565	2023	Solar PV	0.00404384	Israel Solar PV
2017	Israel	0.015565	2023	Solar PV	0.00563055	Israel Solar PV
2018	Israel	0.015565	2023	Solar PV	0.00761463	Israel Solar PV
2019	Israel	0.015565	2023	Solar PV	0.00990176	Israel Solar PV
2020	Israel	0.015565	2023	Solar PV	0.0122392	Israel Solar PV
2021	Israel	0.015565	2023	Solar PV	0.0142146	Israel Solar PV
2022	Israel	0.015565	2023	Solar PV	0.0153617	Israel Solar PV
2023	Israel	0.015565	2023	Solar PV	0.0153617	Israel Solar PV
2024	Israel	0.015565	2023	Solar PV	0.0142146	Israel Solar PV
1991	India	0.00745488	2019	Solar PV	2.27623550766546×10^-09	India Solar PV
1992	India	0.00745488	2019	Solar PV	4.13295678415741×10^-09	India Solar PV
1993	India	0.00745488	2019	Solar PV	7.50420153623725×10^-09	India Solar PV
1994	India	0.00745488	2019	Solar PV	1.36253614409829×10^-08	India Solar PV
1995	India	0.00745488	2019	Solar PV	2.47395288489231×10^-08	India Solar PV
1996	India	0.00745488	2019	Solar PV	4.49194619312187×10^-08	India Solar PV
1997	India	0.00745488	2019	Solar PV	8.15599916716049×10^-08	India Solar PV
1998	India	0.00745488	2019	Solar PV	1.48087671312283×10^-07	India Solar PV
1999	India	0.00745488	2019	Solar PV	2.68880314660061×10^-07	India Solar PV
2000	India	0.00745488	2019	Solar PV	4.8819818097842×10^-07	India Solar PV
2001	India	0.00745488	2019	Solar PV	8.86396314193754×10^-07	India Solar PV
2002	India	0.00745488	2019	Solar PV	1.60934807887581×10^-06	India Solar PV
2003	India	0.00745488	2019	Solar PV	2.92182597827579×10^-06	India Solar PV
2004	India	0.00745488	2019	Solar PV	5.30428194480857×10^-06	India Solar PV
2005	India	0.00745488	2019	Solar PV	9.62809955040266×10^-06	India Solar PV
2006	India	0.00745488	2019	Solar PV	1.7472246838834×10^-05	India Solar PV
2007	India	0.00745488	2019	Solar PV	3.1693119418777×10^-05	India Solar PV
2008	India	0.00745488	2019	Solar PV	5.74424681938806×10^-05	India Solar PV
2009	India	0.00745488	2019	Solar PV	1.03960998200683×10^-04	India Solar PV
2010	India	0.00745488	2019	Solar PV	1.87657919784382×10^-04	India Solar PV
2011	India	0.00745488	2019	Solar PV	3.37136774433651×10^-04	India Solar PV
2012	India	0.00745488	2019	Solar PV	6.00559982222784×10^-04	India Solar PV
2013	India	0.00745488	2019	Solar PV	0.0010538	India Solar PV
2014	India	0.00745488	2019	Solar PV	0.00180106	India Solar PV
2015	India	0.00745488	2019	Solar PV	0.00294407	India Solar PV
2016	India	0.00745488	2019	Solar PV	0.00447882	India Solar PV
2017	India	0.00745488	2019	Solar PV	0.00612009	India Solar PV
2018	India	0.00745488	2019	Solar PV	0.00724145	India Solar PV
2019	India	0.00745488	2019	Solar PV	0.00724145	India Solar PV
2020	India	0.00745488	2019	Solar PV	0.00612009	India Solar PV
2021	India	0.00745488	2019	Solar PV	0.00447882	India Solar PV
2022	India	0.00745488	2019	Solar PV	0.00294407	India Solar PV
2023	India	0.00745488	2019	Solar PV	0.00180106	India Solar PV
2024	India	0.00745488	2019	Solar PV	0.0010538	India Solar PV
1991	Italy	0.00648325	2024	Solar PV	2.45289503952361×10^-04	Italy Solar PV
1992	Italy	0.00648325	2024	Solar PV	2.97627002267601×10^-04	Italy Solar PV
1993	Italy	0.00648325	2024	Solar PV	3.60806347733507×10^-04	Italy Solar PV
1994	Italy	0.00648325	2024	Solar PV	4.36919488762118×10^-04	Italy Solar PV
1995	Italy	0.00648325	2024	Solar PV	5.28389308538589×10^-04	Italy Solar PV
1996	Italy	0.00648325	2024	Solar PV	6.37986923655287×10^-04	Italy Solar PV
1997	Italy	0.00648325	2024	Solar PV	7.6883066915938×10^-04	Italy Solar PV
1998	Italy	0.00648325	2024	Solar PV	9.24355334827345×10^-04	Italy Solar PV
1999	Italy	0.00648325	2024	Solar PV	0.00110824	Italy Solar PV
2000	Italy	0.00648325	2024	Solar PV	0.00132425	Italy Solar PV
2001	Italy	0.00648325	2024	Solar PV	0.00157604	Italy Solar PV
2002	Italy	0.00648325	2024	Solar PV	0.00186679	Italy Solar PV
2003	Italy	0.00648325	2024	Solar PV	0.00219875	Italy Solar PV
2004	Italy	0.00648325	2024	Solar PV	0.00257259	Italy Solar PV
2005	Italy	0.00648325	2024	Solar PV	0.0029867	Italy Solar PV
2006	Italy	0.00648325	2024	Solar PV	0.00343638	Italy Solar PV
2007	Italy	0.00648325	2024	Solar PV	0.00391301	Italy Solar PV
2008	Italy	0.00648325	2024	Solar PV	0.00440353	Italy Solar PV
2009	Italy	0.00648325	2024	Solar PV	0.00489028	Italy Solar PV
2010	Italy	0.00648325	2024	Solar PV	0.00535154	Italy Solar PV
2011	Italy	0.00648325	2024	Solar PV	0.00576284	Italy Solar PV
2012	Italy	0.00648325	2024	Solar PV	0.00609923	Italy Solar PV
2013	Italy	0.00648325	2024	Solar PV	0.00633812	Italy Solar PV
2014	Italy	0.00648325	2024	Solar PV	0.00646224	Italy Solar PV
2015	Italy	0.00648325	2024	Solar PV	0.00646224	Italy Solar PV
2016	Italy	0.00648325	2024	Solar PV	0.00633812	Italy Solar PV
2017	Italy	0.00648325	2024	Solar PV	0.00609923	Italy Solar PV
[truncated: 1,945 more rows]

## Sheet: TMax1
Label	TMax1	Avg.Additions	Country	Technology
Austria Solar PV	2013	0.00932178	Austria	Solar PV
Australia Solar PV	2013	0.0147851	Australia	Solar PV
Canada Solar PV	2014	9.8436373670738×10^-04	Canada	Solar PV
Switzerland Solar PV	2016	0.00663539	Switzerland	Solar PV
China Solar PV	2017	0.00927732	China	Solar PV
Germany Solar PV	2011	0.00890963	Germany	Solar PV
Denmark Solar PV	2020	0.0178163	Denmark	Solar PV
Spain Solar PV	2011	0.0135963	Spain	Solar PV
France Solar PV	2014	0.0030977	France	Solar PV
United Kingdom Solar PV	2015	0.00367642	United Kingdom	Solar PV
India Solar PV	2018	0.00700473	India	Solar PV
Japan Solar PV	2015	0.00736272	Japan	Solar PV
South Korea Solar PV	2018	0.00591084	South Korea	Solar PV
Portugal Solar PV	2013	0.0123251	Portugal	Solar PV
Thailand Solar PV	2017	7.47237864642706×10^-04	Thailand	Solar PV
United States Solar PV	2016	0.00695984	United States	Solar PV
South Africa Solar PV	2018	0.0105441	South Africa	Solar PV
Austria Onshore wind	2017	0.00331696	Austria	Onshore wind
Australia Onshore wind	2010	0.00744693	Australia	Onshore wind
Belgium Onshore wind	2012	0.00678817	Belgium	Onshore wind
Brazil Onshore wind	2016	0.010953	Brazil	Onshore wind
Canada Onshore wind	2010	0.00362562	Canada	Onshore wind
China Onshore wind	2011	0.0053997	China	Onshore wind
Germany Onshore wind	2003	0.00968693	Germany	Onshore wind
Denmark Onshore wind	2000	0.00877888	Denmark	Onshore wind
Spain Onshore wind	2004	0.00923755	Spain	Onshore wind
Finland Onshore wind	2017	0.0183791	Finland	Onshore wind
France Onshore wind	2009	0.00505208	France	Onshore wind
United Kingdom Onshore wind	2013	0.00661048	United Kingdom	Onshore wind
Greece Onshore wind	2013	0.015019	Greece	Onshore wind
Croatia Onshore wind	2014	0.00930836	Croatia	Onshore wind
Ireland Onshore wind	2011	0.0175698	Ireland	Onshore wind
India Onshore wind	2007	0.00170387	India	Onshore wind
Italy Onshore wind	2010	0.00460767	Italy	Onshore wind
Luxembourg Onshore wind	2016	0.0322765	Luxembourg	Onshore wind
Mexico Onshore wind	2014	0.00442355	Mexico	Onshore wind
Netherlands Onshore wind	2005	0.00681451	Netherlands	Onshore wind
New Zealand Onshore wind	2006	0.00386013	New Zealand	Onshore wind
Poland Onshore wind	2013	0.0103895	Poland	Onshore wind
Portugal Onshore wind	2007	0.01232	Portugal	Onshore wind
Sweden Onshore wind	2012	0.0148713	Sweden	Onshore wind
Turkey Onshore wind	2013	0.00744642	Turkey	Onshore wind
United States Onshore wind	2010	0.00584204	United States	Onshore wind

## Sheet: TMax2
Label	TMax2	Avg.Additions	Country	Technology
Australia Solar PV	2022	0.0202571	Australia	Solar PV
United Kingdom Solar PV	2015	0.00367642	United Kingdom	Solar PV
Israel Solar PV	2022	0.0217423	Israel	Solar PV
India Solar PV	2020	0.00698507	India	Solar PV
Italy Solar PV	2014	0.00546426	Italy	Solar PV
Japan Solar PV	2018	0.00721046	Japan	Solar PV
South Korea Solar PV	2020	0.0047767	South Korea	Solar PV
Luxembourg Solar PV	2021	0.0260058	Luxembourg	Solar PV
Netherlands Solar PV	2021	0.0278269	Netherlands	Solar PV
Thailand Solar PV	2015	0.00194844	Thailand	Solar PV
Austria Onshore wind	2015	0.00493592	Austria	Onshore wind
Brazil Onshore wind	2017	0.0104378	Brazil	Onshore wind
Canada Onshore wind	2014	0.00465164	Canada	Onshore wind
China Onshore wind	2019	0.0069922	China	Onshore wind
Denmark Onshore wind	2010	0.0142796	Denmark	Onshore wind
Egypt Onshore wind	2017	0.00252559	Egypt	Onshore wind
Spain Onshore wind	2008	0.00839398	Spain	Onshore wind
France Onshore wind	2020	0.00324996	France	Onshore wind
United Kingdom Onshore wind	2015	0.00574144	United Kingdom	Onshore wind
Croatia Onshore wind	2016	0.00828178	Croatia	Onshore wind
Ireland Onshore wind	2015	0.0172301	Ireland	Onshore wind
India Onshore wind	2012	0.00152798	India	Onshore wind
Italy Onshore wind	2012	0.00411145	Italy	Onshore wind
Luxembourg Onshore wind	2016	0.0322765	Luxembourg	Onshore wind
Mexico Onshore wind	2017	0.00478986	Mexico	Onshore wind
New Zealand Onshore wind	2009	0.00328817	New Zealand	Onshore wind
Poland Onshore wind	2016	0.00924081	Poland	Onshore wind
Portugal Onshore wind	2008	0.0104381	Portugal	Onshore wind
Sweden Onshore wind	2021	0.0242342	Sweden	Onshore wind
Turkey Onshore wind	2018	0.00795552	Turkey	Onshore wind
United States Onshore wind	2018	0.00681613	United States	Onshore wind

## Sheet: takeoff
Country	TO.Year	Technology	Label	TO.Threshold.Add
Argentina	2019	Onshore wind	Argentina Onshore wind	0.0106992
Austria	2004	Onshore wind	Austria Onshore wind	0.0044655
Australia	2005	Onshore wind	Australia Onshore wind	0.00108753
Belgium	2008	Onshore wind	Belgium Onshore wind	0.00165984
Brazil	2012	Onshore wind	Brazil Onshore wind	0.0021601
Canada	2005	Onshore wind	Canada Onshore wind	6.15548327580333×10^-04
Chile	2014	Onshore wind	Chile Onshore wind	0.0051142
China	2008	Onshore wind	China Onshore wind	9.88964797980252×10^-04
Costa Rica	2014	Onshore wind	Costa Rica Onshore wind	0.0102372
Germany	1998	Onshore wind	Germany Onshore wind	0.00171344
Denmark	1991	Onshore wind	Denmark Onshore wind	0.00411957
Dominican Republic	Inf	Onshore wind	Dominican Republic Onshore wind	NA
Egypt	2014	Onshore wind	Egypt Onshore wind	-0.00131587
Spain	2000	Onshore wind	Spain Onshore wind	0.00580764
Finland	2014	Onshore wind	Finland Onshore wind	0.00325053
France	2006	Onshore wind	France Onshore wind	0.00104842
United Kingdom	2007	Onshore wind	United Kingdom Onshore wind	0.002296
Greece	2000	Onshore wind	Greece Onshore wind	0.00257016
Croatia	2011	Onshore wind	Croatia Onshore wind	0.00489318
Ireland	2005	Onshore wind	Ireland Onshore wind	0.00818001
India	2004	Onshore wind	India Onshore wind	0.0013078
Italy	2005	Onshore wind	Italy Onshore wind	9.65888351760143×10^-04
Jamaica	Inf	Onshore wind	Jamaica Onshore wind	NA
Jordan	2015	Onshore wind	Jordan Onshore wind	0.00209864
Kenya	2019	Onshore wind	Kenya Onshore wind	0.0429166
Kuwait	2020	Onshore wind	Kuwait Onshore wind	-1.11825e-05
Lithuania	2016	Onshore wind	Lithuania Onshore wind	0.0569505
Luxembourg	2013	Onshore wind	Luxembourg Onshore wind	0.00831991
Latvia	2018	Onshore wind	Latvia Onshore wind	-0.00307289
Morocco	2013	Onshore wind	Morocco Onshore wind	0.00719951
Moldova	2021	Onshore wind	Moldova Onshore wind	0.00276485
Mongolia	Inf	Onshore wind	Mongolia Onshore wind	NA
Mexico	2010	Onshore wind	Mexico Onshore wind	0.00118338
Netherlands	1999	Onshore wind	Netherlands Onshore wind	5.2733098434999×10^-04
Norway	2017	Onshore wind	Norway Onshore wind	0.00115749
New Zealand	2003	Onshore wind	New Zealand Onshore wind	2.10530108702163×10^-04
Peru	2014	Onshore wind	Peru Onshore wind	0.00189518
Philippines	Inf	Onshore wind	Philippines Onshore wind	NA
Pakistan	2017	Onshore wind	Pakistan Onshore wind	0.00289855
Poland	2009	Onshore wind	Poland Onshore wind	0.00184701
Portugal	2004	Onshore wind	Portugal Onshore wind	0.00423597
Sweden	2008	Onshore wind	Sweden Onshore wind	0.00180425
Tunisia	2009	Onshore wind	Tunisia Onshore wind	0.00116421
Turkey	2009	Onshore wind	Turkey Onshore wind	0.00232074
Taiwan	2020	Onshore wind	Taiwan Onshore wind	2.77738935926534×10^-04
Ukraine	2013	Onshore wind	Ukraine Onshore wind	0.0010093
United States	2006	Onshore wind	United States Onshore wind	0.00122604
Uruguay	2015	Onshore wind	Uruguay Onshore wind	0.0467592
Vietnam	2020	Onshore wind	Vietnam Onshore wind	7.47296417779093×10^-04
South Africa	2015	Onshore wind	South Africa Onshore wind	0.0040351
United Arab Emirates	2019	Solar PV	United Arab Emirates Solar PV	0.00798886
Albania	2022	Solar PV	Albania Solar PV	0.00636979
Armenia	2021	Solar PV	Armenia Solar PV	0.0116432
Angola	2020	Solar PV	Angola Solar PV	-0.000220124
Argentina	2019	Solar PV	Argentina Solar PV	0.00188853
Austria	2010	Solar PV	Austria Solar PV	3.36240965406378×10^-04
Australia	2010	Solar PV	Australia Solar PV	0.00115084
Bosnia & Herzegovina	2021	Solar PV	Bosnia & Herzegovina Solar PV	9.17837890288797×10^-04
Bangladesh	2020	Solar PV	Bangladesh Solar PV	6.59653060300053×10^-04
Belgium	2021	Solar PV	Belgium Solar PV	0.00124982
Bulgaria	2021	Solar PV	Bulgaria Solar PV	7.73289453949186×10^-04
Brazil	2021	Solar PV	Brazil Solar PV	0.00659197
Canada	2011	Solar PV	Canada Solar PV	2.76685926727929×10^-04
Congo - Kinshasa	2021	Solar PV	Congo - Kinshasa Solar PV	0.0243193
Switzerland	2012	Solar PV	Switzerland Solar PV	0.00121779
Chile	2021	Solar PV	Chile Solar PV	0.0195253
China	2014	Solar PV	China Solar PV	0.00116785
Colombia	2021	Solar PV	Colombia Solar PV	0.00121869
Cuba	2019	Solar PV	Cuba Solar PV	0.00111076
Cyprus	2020	Solar PV	Cyprus Solar PV	0.00928522
Germany	2008	Solar PV	Germany Solar PV	0.00166565
Denmark	2013	Solar PV	Denmark Solar PV	0.00492216
Dominican Republic	2020	Solar PV	Dominican Republic Solar PV	0.00783112
Estonia	2020	Solar PV	Estonia Solar PV	0.0134528
Egypt	2020	Solar PV	Egypt Solar PV	0.00643343
Spain	2008	Solar PV	Spain Solar PV	0.0027185
Finland	2017	Solar PV	Finland Solar PV	1.97892816297936×10^-04
France	2011	Solar PV	France Solar PV	0.0013447
United Kingdom	2012	Solar PV	United Kingdom Solar PV	0.00121901
Guinea	Inf	Solar PV	Guinea Solar PV	NA
Greece	2021	Solar PV	Greece Solar PV	0.00825083
Croatia	2021	Solar PV	Croatia Solar PV	0.00158323
Hungary	2019	Solar PV	Hungary Solar PV	0.0120764
Israel	2018	Solar PV	Israel Solar PV	0.0017699
India	2011	Solar PV	India Solar PV	2.43426675436778×10^-04
Italy	2010	Solar PV	Italy Solar PV	0.00210278
Jamaica	Inf	Solar PV	Jamaica Solar PV	NA
Japan	2012	Solar PV	Japan Solar PV	0.00130684
Kenya	2021	Solar PV	Kenya Solar PV	0.00192241
Cambodia	2020	Solar PV	Cambodia Solar PV	0.0100729
South Korea	2013	Solar PV	South Korea Solar PV	5.177975826303×10^-04
Lithuania	2021	Solar PV	Lithuania Solar PV	0.00445471
Luxembourg	2013	Solar PV	Luxembourg Solar PV	0.0106235
North Macedonia	2021	Solar PV	North Macedonia Solar PV	0.00182551
Mali	2020	Solar PV	Mali Solar PV	0.00555326
Mongolia	2019	Solar PV	Mongolia Solar PV	0.0051758
Mexico	2019	Solar PV	Mexico Solar PV	0.00937507
Malaysia	2019	Solar PV	Malaysia Solar PV	0.00206678
Netherlands	2014	Solar PV	Netherlands Solar PV	0.00208736
Nepal	Inf	Solar PV	Nepal Solar PV	NA
Peru	2018	Solar PV	Peru Solar PV	0.00298879
Philippines	Inf	Solar PV	Philippines Solar PV	NA
Pakistan	2021	Solar PV	Pakistan Solar PV	0.0065664
Poland	2021	Solar PV	Poland Solar PV	0.00673682
Puerto Rico	2018	Solar PV	Puerto Rico Solar PV	0.00440593
Portugal	2009	Solar PV	Portugal Solar PV	0.00108006
Romania	2021	Solar PV	Romania Solar PV	4.68006873174633×10^-04
Saudi Arabia	2020	Solar PV	Saudi Arabia Solar PV	1.24702043617×10^-04
Sweden	2021	Solar PV	Sweden Solar PV	0.00213232
Singapore	2021	Solar PV	Singapore Solar PV	0.00150891
Slovenia	2021	Solar PV	Slovenia Solar PV	0.00445199
El Salvador	2020	Solar PV	El Salvador Solar PV	0.0360433
Thailand	2012	Solar PV	Thailand Solar PV	8.95039973068588×10^-04
Tunisia	2021	Solar PV	Tunisia Solar PV	0.00207386
Taiwan	2019	Solar PV	Taiwan Solar PV	0.00348619
Ukraine	2019	Solar PV	Ukraine Solar PV	0.00534381
Uganda	Inf	Solar PV	Uganda Solar PV	NA
United States	2013	Solar PV	United States Solar PV	6.44963078514609×10^-04
Vietnam	2020	Solar PV	Vietnam Solar PV	0.0146823
South Africa	2014	Solar PV	South Africa Solar PV	0.00129844
