# Supplementary material for: Probabilistic projections of global wind and solar power growth based on historical national experience
Source: Nat Energy. 2026 Apr 14;11(5):743–55. doi: 10.1038/s41560-026-02021-w (PMC13215882; doi:10.1038/s41560-026-02021-w)
Supplement: Supplementary file 4 — Statistical source data. [file 41560_2026_2021_MOESM4_ESM.xlsx]

## Sheet: a; empirical data
Year	Global	Technology	Min.Hindcast	Data	Label
2000	0.00202489	Onshore wind	2008	In-sample data	Onshore wind, 2008-2023
2001	0.00246439	Onshore wind	2008	In-sample data	Onshore wind, 2008-2023
2002	0.00324502	Onshore wind	2008	In-sample data	Onshore wind, 2008-2023
2003	0.00380836	Onshore wind	2008	In-sample data	Onshore wind, 2008-2023
2004	0.00476835	Onshore wind	2008	In-sample data	Onshore wind, 2008-2023
2005	0.00562503	Onshore wind	2008	In-sample data	Onshore wind, 2008-2023
2006	0.00693567	Onshore wind	2008	In-sample data	Onshore wind, 2008-2023
2007	0.008526	Onshore wind	2008	In-sample data	Onshore wind, 2008-2023
2008	0.0107885	Onshore wind	2008	In-sample data	Onshore wind, 2008-2023
2009	0.0135598	Onshore wind	2008	Out-of-sample data	Onshore wind, 2008-2023
2010	0.0155144	Onshore wind	2008	Out-of-sample data	Onshore wind, 2008-2023
2011	0.0191019	Onshore wind	2008	Out-of-sample data	Onshore wind, 2008-2023
2012	0.0223673	Onshore wind	2008	Out-of-sample data	Onshore wind, 2008-2023
2013	0.0266261	Onshore wind	2008	Out-of-sample data	Onshore wind, 2008-2023
2014	0.0288449	Onshore wind	2008	Out-of-sample data	Onshore wind, 2008-2023
2015	0.032513	Onshore wind	2008	Out-of-sample data	Onshore wind, 2008-2023
2016	0.0364364	Onshore wind	2008	Out-of-sample data	Onshore wind, 2008-2023
2017	0.0412498	Onshore wind	2008	Out-of-sample data	Onshore wind, 2008-2023
2018	0.0444655	Onshore wind	2008	Out-of-sample data	Onshore wind, 2008-2023
2019	0.0486067	Onshore wind	2008	Out-of-sample data	Onshore wind, 2008-2023
2020	0.0543641	Onshore wind	2008	Out-of-sample data	Onshore wind, 2008-2023
2021	0.0615705	Onshore wind	2008	Out-of-sample data	Onshore wind, 2008-2023
2022	0.0659118	Onshore wind	2008	Out-of-sample data	Onshore wind, 2008-2023
2023	0.0699528	Onshore wind	2008	Out-of-sample data	Onshore wind, 2008-2023
2010	0.00148675	Solar PV	2015	In-sample data	Solar PV, 2015-2024
2011	0.00285953	Solar PV	2015	In-sample data	Solar PV, 2015-2024
2012	0.00432745	Solar PV	2015	In-sample data	Solar PV, 2015-2024
2013	0.00591659	Solar PV	2015	In-sample data	Solar PV, 2015-2024
2014	0.00763137	Solar PV	2015	In-sample data	Solar PV, 2015-2024
2015	0.00997842	Solar PV	2015	In-sample data	Solar PV, 2015-2024
2016	0.0126908	Solar PV	2015	Out-of-sample data	Solar PV, 2015-2024
2017	0.0165034	Solar PV	2015	Out-of-sample data	Solar PV, 2015-2024
2018	0.0203761	Solar PV	2015	Out-of-sample data	Solar PV, 2015-2024
2019	0.0247031	Solar PV	2015	Out-of-sample data	Solar PV, 2015-2024
2020	0.0298966	Solar PV	2015	Out-of-sample data	Solar PV, 2015-2024
2021	0.0362933	Solar PV	2015	Out-of-sample data	Solar PV, 2015-2024
2022	0.0444021	Solar PV	2015	Out-of-sample data	Solar PV, 2015-2024
2023	0.053434	Solar PV	2015	Out-of-sample data	Solar PV, 2015-2024
2024	0.0690991	Solar PV	2015	Out-of-sample data	Solar PV, 2015-2024
1990	0.0021231	Mobiles	2002	In-sample data	Mobiles, 2002-2020
1991	0.00303206	Mobiles	2002	In-sample data	Mobiles, 2002-2020
1992	0.00426315	Mobiles	2002	In-sample data	Mobiles, 2002-2020
1993	0.00616905	Mobiles	2002	In-sample data	Mobiles, 2002-2020
1994	0.00987385	Mobiles	2002	In-sample data	Mobiles, 2002-2020
1995	0.0159011	Mobiles	2002	In-sample data	Mobiles, 2002-2020
1996	0.025052	Mobiles	2002	In-sample data	Mobiles, 2002-2020
1997	0.0366047	Mobiles	2002	In-sample data	Mobiles, 2002-2020
1998	0.0534258	Mobiles	2002	In-sample data	Mobiles, 2002-2020
1999	0.0813631	Mobiles	2002	In-sample data	Mobiles, 2002-2020
2000	0.120726	Mobiles	2002	In-sample data	Mobiles, 2002-2020
2001	0.155156	Mobiles	2002	In-sample data	Mobiles, 2002-2020
2002	0.18561	Mobiles	2002	In-sample data	Mobiles, 2002-2020
2003	0.222774	Mobiles	2002	Out-of-sample data	Mobiles, 2002-2020
2004	0.273807	Mobiles	2002	Out-of-sample data	Mobiles, 2002-2020
2005	0.33875	Mobiles	2002	Out-of-sample data	Mobiles, 2002-2020
2006	0.416393	Mobiles	2002	Out-of-sample data	Mobiles, 2002-2020
2007	0.504741	Mobiles	2002	Out-of-sample data	Mobiles, 2002-2020
2008	0.596223	Mobiles	2002	Out-of-sample data	Mobiles, 2002-2020
2009	0.677867	Mobiles	2002	Out-of-sample data	Mobiles, 2002-2020
2010	0.765032	Mobiles	2002	Out-of-sample data	Mobiles, 2002-2020
2011	0.840933	Mobiles	2002	Out-of-sample data	Mobiles, 2002-2020
2012	0.883137	Mobiles	2002	Out-of-sample data	Mobiles, 2002-2020
2013	0.928388	Mobiles	2002	Out-of-sample data	Mobiles, 2002-2020
2014	0.963844	Mobiles	2002	Out-of-sample data	Mobiles, 2002-2020
2015	0.977432	Mobiles	2002	Out-of-sample data	Mobiles, 2002-2020
2016	1.01019	Mobiles	2002	Out-of-sample data	Mobiles, 2002-2020
2017	1.03147	Mobiles	2002	Out-of-sample data	Mobiles, 2002-2020
2018	1.03314	Mobiles	2002	Out-of-sample data	Mobiles, 2002-2020
2019	1.0686	Mobiles	2002	Out-of-sample data	Mobiles, 2002-2020
2020	1.06463	Mobiles	2002	Out-of-sample data	Mobiles, 2002-2020
1980	0.0182097	CCGT	1987	In-sample data	CCGT, 1987-2020
1981	0.0218952	CCGT	1987	In-sample data	CCGT, 1987-2020
1982	0.0245948	CCGT	1987	In-sample data	CCGT, 1987-2020
1983	0.0263039	CCGT	1987	In-sample data	CCGT, 1987-2020
1984	0.0283353	CCGT	1987	In-sample data	CCGT, 1987-2020
1985	0.0305384	CCGT	1987	In-sample data	CCGT, 1987-2020
1986	0.0324361	CCGT	1987	In-sample data	CCGT, 1987-2020
1987	0.0348624	CCGT	1987	In-sample data	CCGT, 1987-2020
1988	0.0391301	CCGT	1987	Out-of-sample data	CCGT, 1987-2020
1989	0.0464753	CCGT	1987	Out-of-sample data	CCGT, 1987-2020
1990	0.0555916	CCGT	1987	Out-of-sample data	CCGT, 1987-2020
1991	0.0595801	CCGT	1987	Out-of-sample data	CCGT, 1987-2020
1992	0.0695724	CCGT	1987	Out-of-sample data	CCGT, 1987-2020
1993	0.0901108	CCGT	1987	Out-of-sample data	CCGT, 1987-2020
1994	0.108535	CCGT	1987	Out-of-sample data	CCGT, 1987-2020
1995	0.11891	CCGT	1987	Out-of-sample data	CCGT, 1987-2020
1996	0.131445	CCGT	1987	Out-of-sample data	CCGT, 1987-2020
1997	0.141786	CCGT	1987	Out-of-sample data	CCGT, 1987-2020
1998	0.15156	CCGT	1987	Out-of-sample data	CCGT, 1987-2020
1999	0.162345	CCGT	1987	Out-of-sample data	CCGT, 1987-2020
2000	0.175403	CCGT	1987	Out-of-sample data	CCGT, 1987-2020
2001	0.193568	CCGT	1987	Out-of-sample data	CCGT, 1987-2020
2002	0.219676	CCGT	1987	Out-of-sample data	CCGT, 1987-2020
2003	0.251664	CCGT	1987	Out-of-sample data	CCGT, 1987-2020
2004	0.268707	CCGT	1987	Out-of-sample data	CCGT, 1987-2020
2005	0.280057	CCGT	1987	Out-of-sample data	CCGT, 1987-2020
2006	0.291148	CCGT	1987	Out-of-sample data	CCGT, 1987-2020
2007	0.296011	CCGT	1987	Out-of-sample data	CCGT, 1987-2020
2008	0.303163	CCGT	1987	Out-of-sample data	CCGT, 1987-2020
2009	0.310947	CCGT	1987	Out-of-sample data	CCGT, 1987-2020
2010	0.318525	CCGT	1987	Out-of-sample data	CCGT, 1987-2020
2011	0.325677	CCGT	1987	Out-of-sample data	CCGT, 1987-2020
2012	0.330812	CCGT	1987	Out-of-sample data	CCGT, 1987-2020
2013	0.333954	CCGT	1987	Out-of-sample data	CCGT, 1987-2020
2014	0.341839	CCGT	1987	Out-of-sample data	CCGT, 1987-2020
2015	0.345566	CCGT	1987	Out-of-sample data	CCGT, 1987-2020
2016	0.348194	CCGT	1987	Out-of-sample data	CCGT, 1987-2020
2017	0.356462	CCGT	1987	Out-of-sample data	CCGT, 1987-2020
2018	0.366728	CCGT	1987	Out-of-sample data	CCGT, 1987-2020
2019	0.37462	CCGT	1987	Out-of-sample data	CCGT, 1987-2020
2020	0.377647	CCGT	1987	Out-of-sample data	CCGT, 1987-2020
1950	0	Nuclear	1964	In-sample data	Nuclear, 1964-1990
1951	1.42747920305549×10^-06	Nuclear	1964	In-sample data	Nuclear, 1964-1990
1952	1.27667521092191×10^-06	Nuclear	1964	In-sample data	Nuclear, 1964-1990
1953	1.11505702535435×10^-06	Nuclear	1964	In-sample data	Nuclear, 1964-1990
1954	2.53016060924321×10^-05	Nuclear	1964	In-sample data	Nuclear, 1964-1990
1955	2.20645511087371×10^-05	Nuclear	1964	In-sample data	Nuclear, 1964-1990
1956	4.45074597612673×10^-04	Nuclear	1964	In-sample data	Nuclear, 1964-1990
1957	7.81235724846485×10^-04	Nuclear	1964	In-sample data	Nuclear, 1964-1990
1958	8.91705251197389×10^-04	Nuclear	1964	In-sample data	Nuclear, 1964-1990
1959	0.00210097	Nuclear	1964	In-sample data	Nuclear, 1964-1990
1960	0.00292932	Nuclear	1964	In-sample data	Nuclear, 1964-1990
1961	0.00331742	Nuclear	1964	In-sample data	Nuclear, 1964-1990
1962	0.00540296	Nuclear	1964	In-sample data	Nuclear, 1964-1990
1963	0.00567245	Nuclear	1964	In-sample data	Nuclear, 1964-1990
1964	0.00714345	Nuclear	1964	In-sample data	Nuclear, 1964-1990
1965	0.0091078	Nuclear	1964	Out-of-sample data	Nuclear, 1964-1990
1966	0.0096696	Nuclear	1964	Out-of-sample data	Nuclear, 1964-1990
1967	0.0104729	Nuclear	1964	Out-of-sample data	Nuclear, 1964-1990
1968	0.0120277	Nuclear	1964	Out-of-sample data	Nuclear, 1964-1990
1969	0.0143841	Nuclear	1964	Out-of-sample data	Nuclear, 1964-1990
1970	0.0163926	Nuclear	1964	Out-of-sample data	Nuclear, 1964-1990
1971	0.0224443	Nuclear	1964	Out-of-sample data	Nuclear, 1964-1990
1972	0.0284459	Nuclear	1964	Out-of-sample data	Nuclear, 1964-1990
1973	0.0337901	Nuclear	1964	Out-of-sample data	Nuclear, 1964-1990
1974	0.0442402	Nuclear	1964	Out-of-sample data	Nuclear, 1964-1990
1975	0.0504062	Nuclear	1964	Out-of-sample data	Nuclear, 1964-1990
1976	0.0559743	Nuclear	1964	Out-of-sample data	Nuclear, 1964-1990
1977	0.059998	Nuclear	1964	Out-of-sample data	Nuclear, 1964-1990
1978	0.0660004	Nuclear	1964	Out-of-sample data	Nuclear, 1964-1990
1979	0.0693499	Nuclear	1964	Out-of-sample data	Nuclear, 1964-1990
1980	0.0726696	Nuclear	1964	Out-of-sample data	Nuclear, 1964-1990
1981	0.0804477	Nuclear	1964	Out-of-sample data	Nuclear, 1964-1990
1982	0.0823274	Nuclear	1964	Out-of-sample data	Nuclear, 1964-1990
1983	0.0876143	Nuclear	1964	Out-of-sample data	Nuclear, 1964-1990
1984	0.0974055	Nuclear	1964	Out-of-sample data	Nuclear, 1964-1990
1985	0.109098	Nuclear	1964	Out-of-sample data	Nuclear, 1964-1990
1986	0.115718	Nuclear	1964	Out-of-sample data	Nuclear, 1964-1990
1987	0.120389	Nuclear	1964	Out-of-sample data	Nuclear, 1964-1990
1988	0.125171	Nuclear	1964	Out-of-sample data	Nuclear, 1964-1990
1989	0.125299	Nuclear	1964	Out-of-sample data	Nuclear, 1964-1990
1990	0.123878	Nuclear	1964	Out-of-sample data	Nuclear, 1964-1990

## Sheet: a; projections
Year	Value	Model	Technology	Max.Year	Min.Hindcast	Label
1987	0.0340539	Logistic: global fit	CCGT	1987	1987	CCGT, 1987-2020
1988	0.0353647	Logistic: global fit	CCGT	1987	1987	CCGT, 1987-2020
1989	0.0364755	Logistic: global fit	CCGT	1987	1987	CCGT, 1987-2020
1990	0.0374049	Logistic: global fit	CCGT	1987	1987	CCGT, 1987-2020
1991	0.0381744	Logistic: global fit	CCGT	1987	1987	CCGT, 1987-2020
1992	0.038806	Logistic: global fit	CCGT	1987	1987	CCGT, 1987-2020
1993	0.0393207	Logistic: global fit	CCGT	1987	1987	CCGT, 1987-2020
1994	0.0397376	Logistic: global fit	CCGT	1987	1987	CCGT, 1987-2020
1995	0.0400738	Logistic: global fit	CCGT	1987	1987	CCGT, 1987-2020
1996	0.0403438	Logistic: global fit	CCGT	1987	1987	CCGT, 1987-2020
1997	0.04056	Logistic: global fit	CCGT	1987	1987	CCGT, 1987-2020
1998	0.0407326	Logistic: global fit	CCGT	1987	1987	CCGT, 1987-2020
1999	0.0408703	Logistic: global fit	CCGT	1987	1987	CCGT, 1987-2020
2000	0.0409799	Logistic: global fit	CCGT	1987	1987	CCGT, 1987-2020
2001	0.041067	Logistic: global fit	CCGT	1987	1987	CCGT, 1987-2020
2002	0.0411361	Logistic: global fit	CCGT	1987	1987	CCGT, 1987-2020
2003	0.041191	Logistic: global fit	CCGT	1987	1987	CCGT, 1987-2020
2004	0.0412345	Logistic: global fit	CCGT	1987	1987	CCGT, 1987-2020
2005	0.041269	Logistic: global fit	CCGT	1987	1987	CCGT, 1987-2020
2006	0.0412963	Logistic: global fit	CCGT	1987	1987	CCGT, 1987-2020
2007	0.041318	Logistic: global fit	CCGT	1987	1987	CCGT, 1987-2020
2008	0.0413351	Logistic: global fit	CCGT	1987	1987	CCGT, 1987-2020
2009	0.0413487	Logistic: global fit	CCGT	1987	1987	CCGT, 1987-2020
2010	0.0413594	Logistic: global fit	CCGT	1987	1987	CCGT, 1987-2020
2011	0.0413679	Logistic: global fit	CCGT	1987	1987	CCGT, 1987-2020
2012	0.0413747	Logistic: global fit	CCGT	1987	1987	CCGT, 1987-2020
2013	0.04138	Logistic: global fit	CCGT	1987	1987	CCGT, 1987-2020
2014	0.0413842	Logistic: global fit	CCGT	1987	1987	CCGT, 1987-2020
2015	0.0413875	Logistic: global fit	CCGT	1987	1987	CCGT, 1987-2020
2016	0.0413902	Logistic: global fit	CCGT	1987	1987	CCGT, 1987-2020
2017	0.0413923	Logistic: global fit	CCGT	1987	1987	CCGT, 1987-2020
2018	0.0413939	Logistic: global fit	CCGT	1987	1987	CCGT, 1987-2020
2019	0.0413952	Logistic: global fit	CCGT	1987	1987	CCGT, 1987-2020
2020	0.0413963	Logistic: global fit	CCGT	1987	1987	CCGT, 1987-2020
1987	0.0375208	Exponential: global fit	CCGT	1987	1987	CCGT, 1987-2020
1988	0.0417188	Exponential: global fit	CCGT	1987	1987	CCGT, 1987-2020
1989	0.0463866	Exponential: global fit	CCGT	1987	1987	CCGT, 1987-2020
1990	0.0515765	Exponential: global fit	CCGT	1987	1987	CCGT, 1987-2020
1991	0.0573472	Exponential: global fit	CCGT	1987	1987	CCGT, 1987-2020
1992	0.0637635	Exponential: global fit	CCGT	1987	1987	CCGT, 1987-2020
1993	0.0708977	Exponential: global fit	CCGT	1987	1987	CCGT, 1987-2020
1994	0.0788301	Exponential: global fit	CCGT	1987	1987	CCGT, 1987-2020
1995	0.08765	Exponential: global fit	CCGT	1987	1987	CCGT, 1987-2020
1996	0.0974567	Exponential: global fit	CCGT	1987	1987	CCGT, 1987-2020
1997	0.108361	Exponential: global fit	CCGT	1987	1987	CCGT, 1987-2020
1998	0.120485	Exponential: global fit	CCGT	1987	1987	CCGT, 1987-2020
1999	0.133965	Exponential: global fit	CCGT	1987	1987	CCGT, 1987-2020
2000	0.148954	Exponential: global fit	CCGT	1987	1987	CCGT, 1987-2020
2001	0.16562	Exponential: global fit	CCGT	1987	1987	CCGT, 1987-2020
2002	0.18415	Exponential: global fit	CCGT	1987	1987	CCGT, 1987-2020
2003	0.204754	Exponential: global fit	CCGT	1987	1987	CCGT, 1987-2020
2004	0.227663	Exponential: global fit	CCGT	1987	1987	CCGT, 1987-2020
2005	0.253135	Exponential: global fit	CCGT	1987	1987	CCGT, 1987-2020
2006	0.281457	Exponential: global fit	CCGT	1987	1987	CCGT, 1987-2020
2007	0.312948	Exponential: global fit	CCGT	1987	1987	CCGT, 1987-2020
2008	0.347962	Exponential: global fit	CCGT	1987	1987	CCGT, 1987-2020
2009	0.386894	Exponential: global fit	CCGT	1987	1987	CCGT, 1987-2020
2010	0.430181	Exponential: global fit	CCGT	1987	1987	CCGT, 1987-2020
2011	0.478312	Exponential: global fit	CCGT	1987	1987	CCGT, 1987-2020
2012	0.531828	Exponential: global fit	CCGT	1987	1987	CCGT, 1987-2020
2013	0.591332	Exponential: global fit	CCGT	1987	1987	CCGT, 1987-2020
2014	0.657493	Exponential: global fit	CCGT	1987	1987	CCGT, 1987-2020
2015	0.731057	Exponential: global fit	CCGT	1987	1987	CCGT, 1987-2020
2016	0.812852	Exponential: global fit	CCGT	1987	1987	CCGT, 1987-2020
2017	0.903798	Exponential: global fit	CCGT	1987	1987	CCGT, 1987-2020
2018	1.00492	Exponential: global fit	CCGT	1987	1987	CCGT, 1987-2020
2019	1.11736	Exponential: global fit	CCGT	1987	1987	CCGT, 1987-2020
2020	1.24237	Exponential: global fit	CCGT	1987	1987	CCGT, 1987-2020
1987	0.0348624	PROLONG	CCGT	1987	1987	CCGT, 1987-2020
1988	0.040082	PROLONG	CCGT	1987	1987	CCGT, 1987-2020
1989	0.0460035	PROLONG	CCGT	1987	1987	CCGT, 1987-2020
1990	0.0526966	PROLONG	CCGT	1987	1987	CCGT, 1987-2020
1991	0.0602306	PROLONG	CCGT	1987	1987	CCGT, 1987-2020
1992	0.0686715	PROLONG	CCGT	1987	1987	CCGT, 1987-2020
1993	0.0780788	PROLONG	CCGT	1987	1987	CCGT, 1987-2020
1994	0.0885023	PROLONG	CCGT	1987	1987	CCGT, 1987-2020
1995	0.0989882	PROLONG	CCGT	1987	1987	CCGT, 1987-2020
1996	0.110178	PROLONG	CCGT	1987	1987	CCGT, 1987-2020
1997	0.12448	PROLONG	CCGT	1987	1987	CCGT, 1987-2020
1998	0.13267	PROLONG	CCGT	1987	1987	CCGT, 1987-2020
1999	0.147989	PROLONG	CCGT	1987	1987	CCGT, 1987-2020
2000	0.164588	PROLONG	CCGT	1987	1987	CCGT, 1987-2020
2001	0.182465	PROLONG	CCGT	1987	1987	CCGT, 1987-2020
2002	0.201355	PROLONG	CCGT	1987	1987	CCGT, 1987-2020
2003	0.2069	PROLONG	CCGT	1987	1987	CCGT, 1987-2020
2004	0.225322	PROLONG	CCGT	1987	1987	CCGT, 1987-2020
2005	0.238742	PROLONG	CCGT	1987	1987	CCGT, 1987-2020
2006	0.256992	PROLONG	CCGT	1987	1987	CCGT, 1987-2020
2007	0.275379	PROLONG	CCGT	1987	1987	CCGT, 1987-2020
2008	0.2883	PROLONG	CCGT	1987	1987	CCGT, 1987-2020
2009	0.311048	PROLONG	CCGT	1987	1987	CCGT, 1987-2020
2010	0.329696	PROLONG	CCGT	1987	1987	CCGT, 1987-2020
2011	0.346996	PROLONG	CCGT	1987	1987	CCGT, 1987-2020
2012	0.362661	PROLONG	CCGT	1987	1987	CCGT, 1987-2020
2013	0.368675	PROLONG	CCGT	1987	1987	CCGT, 1987-2020
2014	0.373836	PROLONG	CCGT	1987	1987	CCGT, 1987-2020
2015	0.386836	PROLONG	CCGT	1987	1987	CCGT, 1987-2020
2016	0.39816	PROLONG	CCGT	1987	1987	CCGT, 1987-2020
2017	0.398891	PROLONG	CCGT	1987	1987	CCGT, 1987-2020
2018	0.399464	PROLONG	CCGT	1987	1987	CCGT, 1987-2020
2019	0.399914	PROLONG	CCGT	1987	1987	CCGT, 1987-2020
2020	0.400267	PROLONG	CCGT	1987	1987	CCGT, 1987-2020
1987	0.0211844	Logistic: national aggregation	CCGT	1987	1987	CCGT, 1987-2020
1988	0.0219198	Logistic: national aggregation	CCGT	1987	1987	CCGT, 1987-2020
1989	0.0225456	Logistic: national aggregation	CCGT	1987	1987	CCGT, 1987-2020
1990	0.0230713	Logistic: national aggregation	CCGT	1987	1987	CCGT, 1987-2020
1991	0.0235082	Logistic: national aggregation	CCGT	1987	1987	CCGT, 1987-2020
1992	0.0238679	Logistic: national aggregation	CCGT	1987	1987	CCGT, 1987-2020
1993	0.0241619	Logistic: national aggregation	CCGT	1987	1987	CCGT, 1987-2020
1994	0.0244005	Logistic: national aggregation	CCGT	1987	1987	CCGT, 1987-2020
1995	0.0245934	Logistic: national aggregation	CCGT	1987	1987	CCGT, 1987-2020
1996	0.0247486	Logistic: national aggregation	CCGT	1987	1987	CCGT, 1987-2020
1997	0.024873	Logistic: national aggregation	CCGT	1987	1987	CCGT, 1987-2020
1998	0.0249726	Logistic: national aggregation	CCGT	1987	1987	CCGT, 1987-2020
1999	0.025052	Logistic: national aggregation	CCGT	1987	1987	CCGT, 1987-2020
2000	0.0251153	Logistic: national aggregation	CCGT	1987	1987	CCGT, 1987-2020
2001	0.0251657	Logistic: national aggregation	CCGT	1987	1987	CCGT, 1987-2020
2002	0.0252058	Logistic: national aggregation	CCGT	1987	1987	CCGT, 1987-2020
2003	0.0252376	Logistic: national aggregation	CCGT	1987	1987	CCGT, 1987-2020
2004	0.0252629	Logistic: national aggregation	CCGT	1987	1987	CCGT, 1987-2020
2005	0.0252829	Logistic: national aggregation	CCGT	1987	1987	CCGT, 1987-2020
2006	0.0252988	Logistic: national aggregation	CCGT	1987	1987	CCGT, 1987-2020
2007	0.0253114	Logistic: national aggregation	CCGT	1987	1987	CCGT, 1987-2020
2008	0.0253213	Logistic: national aggregation	CCGT	1987	1987	CCGT, 1987-2020
2009	0.0253292	Logistic: national aggregation	CCGT	1987	1987	CCGT, 1987-2020
2010	0.0253355	Logistic: national aggregation	CCGT	1987	1987	CCGT, 1987-2020
2011	0.0253405	Logistic: national aggregation	CCGT	1987	1987	CCGT, 1987-2020
2012	0.0253444	Logistic: national aggregation	CCGT	1987	1987	CCGT, 1987-2020
2013	0.0253475	Logistic: national aggregation	CCGT	1987	1987	CCGT, 1987-2020
2014	0.02535	Logistic: national aggregation	CCGT	1987	1987	CCGT, 1987-2020
2015	0.0253519	Logistic: national aggregation	CCGT	1987	1987	CCGT, 1987-2020
2016	0.0253535	Logistic: national aggregation	CCGT	1987	1987	CCGT, 1987-2020
2017	0.0253547	Logistic: national aggregation	CCGT	1987	1987	CCGT, 1987-2020
2018	0.0253557	Logistic: national aggregation	CCGT	1987	1987	CCGT, 1987-2020
2019	0.0253564	Logistic: national aggregation	CCGT	1987	1987	CCGT, 1987-2020
2020	0.025357	Logistic: national aggregation	CCGT	1987	1987	CCGT, 1987-2020
2002	0.186178	Logistic: global fit	Mobiles	2002	2002	Mobiles, 2002-2020
2003	0.210012	Logistic: global fit	Mobiles	2002	2002	Mobiles, 2002-2020
2004	0.226169	Logistic: global fit	Mobiles	2002	2002	Mobiles, 2002-2020
2005	0.236315	Logistic: global fit	Mobiles	2002	2002	Mobiles, 2002-2020
2006	0.242383	Logistic: global fit	Mobiles	2002	2002	Mobiles, 2002-2020
2007	0.245906	Logistic: global fit	Mobiles	2002	2002	Mobiles, 2002-2020
2008	0.247917	Logistic: global fit	Mobiles	2002	2002	Mobiles, 2002-2020
2009	0.249054	Logistic: global fit	Mobiles	2002	2002	Mobiles, 2002-2020
2010	0.249692	Logistic: global fit	Mobiles	2002	2002	Mobiles, 2002-2020
2011	0.25005	Logistic: global fit	Mobiles	2002	2002	Mobiles, 2002-2020
2012	0.250251	Logistic: global fit	Mobiles	2002	2002	Mobiles, 2002-2020
2013	0.250362	Logistic: global fit	Mobiles	2002	2002	Mobiles, 2002-2020
2014	0.250425	Logistic: global fit	Mobiles	2002	2002	Mobiles, 2002-2020
2015	0.25046	Logistic: global fit	Mobiles	2002	2002	Mobiles, 2002-2020
2016	0.250479	Logistic: global fit	Mobiles	2002	2002	Mobiles, 2002-2020
2017	0.25049	Logistic: global fit	Mobiles	2002	2002	Mobiles, 2002-2020
2018	0.250496	Logistic: global fit	Mobiles	2002	2002	Mobiles, 2002-2020
2019	0.250499	Logistic: global fit	Mobiles	2002	2002	Mobiles, 2002-2020
2020	0.250501	Logistic: global fit	Mobiles	2002	2002	Mobiles, 2002-2020
2002	0.194728	Exponential: global fit	Mobiles	2002	2002	Mobiles, 2002-2020
2003	0.260301	Exponential: global fit	Mobiles	2002	2002	Mobiles, 2002-2020
2004	0.347954	Exponential: global fit	Mobiles	2002	2002	Mobiles, 2002-2020
2005	0.465124	Exponential: global fit	Mobiles	2002	2002	Mobiles, 2002-2020
2006	0.621749	Exponential: global fit	Mobiles	2002	2002	Mobiles, 2002-2020
2007	0.831115	Exponential: global fit	Mobiles	2002	2002	Mobiles, 2002-2020
2008	1.11098	Exponential: global fit	Mobiles	2002	2002	Mobiles, 2002-2020
2009	1.4851	Exponential: global fit	Mobiles	2002	2002	Mobiles, 2002-2020
2010	1.98518	Exponential: global fit	Mobiles	2002	2002	Mobiles, 2002-2020
2011	2.65367	Exponential: global fit	Mobiles	2002	2002	Mobiles, 2002-2020
2012	3.54726	Exponential: global fit	Mobiles	2002	2002	Mobiles, 2002-2020
2013	4.74177	Exponential: global fit	Mobiles	2002	2002	Mobiles, 2002-2020
2014	6.3385	Exponential: global fit	Mobiles	2002	2002	Mobiles, 2002-2020
2015	8.47292	Exponential: global fit	Mobiles	2002	2002	Mobiles, 2002-2020
2016	11.3261	Exponential: global fit	Mobiles	2002	2002	Mobiles, 2002-2020
2017	15.14	Exponential: global fit	Mobiles	2002	2002	Mobiles, 2002-2020
2018	20.2382	Exponential: global fit	Mobiles	2002	2002	Mobiles, 2002-2020
2019	27.0532	Exponential: global fit	Mobiles	2002	2002	Mobiles, 2002-2020
2020	36.1631	Exponential: global fit	Mobiles	2002	2002	Mobiles, 2002-2020
2002	0.18561	PROLONG	Mobiles	2002	2002	Mobiles, 2002-2020
2003	0.232544	PROLONG	Mobiles	2002	2002	Mobiles, 2002-2020
2004	0.287082	PROLONG	Mobiles	2002	2002	Mobiles, 2002-2020
2005	0.351447	PROLONG	Mobiles	2002	2002	Mobiles, 2002-2020
2006	0.411087	PROLONG	Mobiles	2002	2002	Mobiles, 2002-2020
2007	0.465873	PROLONG	Mobiles	2002	2002	Mobiles, 2002-2020
2008	0.516891	PROLONG	Mobiles	2002	2002	Mobiles, 2002-2020
2009	0.570099	PROLONG	Mobiles	2002	2002	Mobiles, 2002-2020
2010	0.657966	PROLONG	Mobiles	2002	2002	Mobiles, 2002-2020
2011	0.693488	PROLONG	Mobiles	2002	2002	Mobiles, 2002-2020
2012	0.778142	PROLONG	Mobiles	2002	2002	Mobiles, 2002-2020
2013	0.802183	PROLONG	Mobiles	2002	2002	Mobiles, 2002-2020
2014	0.868544	PROLONG	Mobiles	2002	2002	Mobiles, 2002-2020
2015	0.876265	PROLONG	Mobiles	2002	2002	Mobiles, 2002-2020
2016	0.890428	PROLONG	Mobiles	2002	2002	Mobiles, 2002-2020
2017	0.94012	PROLONG	Mobiles	2002	2002	Mobiles, 2002-2020
2018	0.950248	PROLONG	Mobiles	2002	2002	Mobiles, 2002-2020
2019	0.957829	PROLONG	Mobiles	2002	2002	Mobiles, 2002-2020
2020	0.963475	PROLONG	Mobiles	2002	2002	Mobiles, 2002-2020
2002	0.170395	Logistic: national aggregation	Mobiles	2002	2002	Mobiles, 2002-2020
2003	0.190511	Logistic: national aggregation	Mobiles	2002	2002	Mobiles, 2002-2020
2004	0.204057	Logistic: national aggregation	Mobiles	2002	2002	Mobiles, 2002-2020
2005	0.212936	Logistic: national aggregation	Mobiles	2002	2002	Mobiles, 2002-2020
2006	0.219317	Logistic: national aggregation	Mobiles	2002	2002	Mobiles, 2002-2020
2007	0.224784	Logistic: national aggregation	Mobiles	2002	2002	Mobiles, 2002-2020
2008	0.230537	Logistic: national aggregation	Mobiles	2002	2002	Mobiles, 2002-2020
2009	0.237133	Logistic: national aggregation	Mobiles	2002	2002	Mobiles, 2002-2020
2010	0.244251	Logistic: national aggregation	Mobiles	2002	2002	Mobiles, 2002-2020
2011	0.250878	Logistic: national aggregation	Mobiles	2002	2002	Mobiles, 2002-2020
2012	0.256149	Logistic: national aggregation	Mobiles	2002	2002	Mobiles, 2002-2020
2013	0.259915	Logistic: national aggregation	Mobiles	2002	2002	Mobiles, 2002-2020
2014	0.262557	Logistic: national aggregation	Mobiles	2002	2002	Mobiles, 2002-2020
2015	0.264565	Logistic: national aggregation	Mobiles	2002	2002	Mobiles, 2002-2020
2016	0.266315	Logistic: national aggregation	Mobiles	2002	2002	Mobiles, 2002-2020
2017	0.268009	Logistic: national aggregation	Mobiles	2002	2002	Mobiles, 2002-2020
2018	0.269694	Logistic: national aggregation	Mobiles	2002	2002	Mobiles, 2002-2020
2019	0.271313	Logistic: national aggregation	Mobiles	2002	2002	Mobiles, 2002-2020
2020	0.272774	Logistic: national aggregation	Mobiles	2002	2002	Mobiles, 2002-2020
1964	0.00707926	Logistic: global fit	Nuclear	1964	1964	Nuclear, 1964-1990
1965	0.00807226	Logistic: global fit	Nuclear	1964	1964	Nuclear, 1964-1990
1966	0.00890468	Logistic: global fit	Nuclear	1964	1964	Nuclear, 1964-1990
1967	0.00956181	Logistic: global fit	Nuclear	1964	1964	Nuclear, 1964-1990
1968	0.0100564	Logistic: global fit	Nuclear	1964	1964	Nuclear, 1964-1990
1969	0.0104154	Logistic: global fit	Nuclear	1964	1964	Nuclear, 1964-1990
1970	0.0106693	Logistic: global fit	Nuclear	1964	1964	Nuclear, 1964-1990
1971	0.0108454	Logistic: global fit	Nuclear	1964	1964	Nuclear, 1964-1990
1972	0.0109661	Logistic: global fit	Nuclear	1964	1964	Nuclear, 1964-1990
1973	0.011048	Logistic: global fit	Nuclear	1964	1964	Nuclear, 1964-1990
1974	0.0111033	Logistic: global fit	Nuclear	1964	1964	Nuclear, 1964-1990
1975	0.0111404	Logistic: global fit	Nuclear	1964	1964	Nuclear, 1964-1990
1976	0.0111653	Logistic: global fit	Nuclear	1964	1964	Nuclear, 1964-1990
1977	0.011182	Logistic: global fit	Nuclear	1964	1964	Nuclear, 1964-1990
1978	0.0111931	Logistic: global fit	Nuclear	1964	1964	Nuclear, 1964-1990
1979	0.0112005	Logistic: global fit	Nuclear	1964	1964	Nuclear, 1964-1990
1980	0.0112055	Logistic: global fit	Nuclear	1964	1964	Nuclear, 1964-1990
1981	0.0112088	Logistic: global fit	Nuclear	1964	1964	Nuclear, 1964-1990
1982	0.011211	Logistic: global fit	Nuclear	1964	1964	Nuclear, 1964-1990
1983	0.0112125	Logistic: global fit	Nuclear	1964	1964	Nuclear, 1964-1990
1984	0.0112135	Logistic: global fit	Nuclear	1964	1964	Nuclear, 1964-1990
1985	0.0112141	Logistic: global fit	Nuclear	1964	1964	Nuclear, 1964-1990
1986	0.0112145	Logistic: global fit	Nuclear	1964	1964	Nuclear, 1964-1990
1987	0.0112148	Logistic: global fit	Nuclear	1964	1964	Nuclear, 1964-1990
1988	0.011215	Logistic: global fit	Nuclear	1964	1964	Nuclear, 1964-1990
1989	0.0112152	Logistic: global fit	Nuclear	1964	1964	Nuclear, 1964-1990
1990	0.0112152	Logistic: global fit	Nuclear	1964	1964	Nuclear, 1964-1990
1964	0.00728879	Exponential: global fit	Nuclear	1964	1964	Nuclear, 1964-1990
1965	0.00915821	Exponential: global fit	Nuclear	1964	1964	Nuclear, 1964-1990
1966	0.0115071	Exponential: global fit	Nuclear	1964	1964	Nuclear, 1964-1990
1967	0.0144584	Exponential: global fit	Nuclear	1964	1964	Nuclear, 1964-1990
1968	0.0181667	Exponential: global fit	Nuclear	1964	1964	Nuclear, 1964-1990
1969	0.0228261	Exponential: global fit	Nuclear	1964	1964	Nuclear, 1964-1990
1970	0.0286805	Exponential: global fit	Nuclear	1964	1964	Nuclear, 1964-1990
1971	0.0360364	Exponential: global fit	Nuclear	1964	1964	Nuclear, 1964-1990
1972	0.045279	Exponential: global fit	Nuclear	1964	1964	Nuclear, 1964-1990
1973	0.0568921	Exponential: global fit	Nuclear	1964	1964	Nuclear, 1964-1990
1974	0.0714838	Exponential: global fit	Nuclear	1964	1964	Nuclear, 1964-1990
1975	0.0898178	Exponential: global fit	Nuclear	1964	1964	Nuclear, 1964-1990
1976	0.112854	Exponential: global fit	Nuclear	1964	1964	Nuclear, 1964-1990
1977	0.141799	Exponential: global fit	Nuclear	1964	1964	Nuclear, 1964-1990
1978	0.178167	Exponential: global fit	Nuclear	1964	1964	Nuclear, 1964-1990
1979	0.223864	Exponential: global fit	Nuclear	1964	1964	Nuclear, 1964-1990
1980	0.28128	Exponential: global fit	Nuclear	1964	1964	Nuclear, 1964-1990
1981	0.353422	Exponential: global fit	Nuclear	1964	1964	Nuclear, 1964-1990
1982	0.444067	Exponential: global fit	Nuclear	1964	1964	Nuclear, 1964-1990
1983	0.557961	Exponential: global fit	Nuclear	1964	1964	Nuclear, 1964-1990
1984	0.701067	Exponential: global fit	Nuclear	1964	1964	Nuclear, 1964-1990
1985	0.880875	Exponential: global fit	Nuclear	1964	1964	Nuclear, 1964-1990
1986	1.1068	Exponential: global fit	Nuclear	1964	1964	Nuclear, 1964-1990
1987	1.39067	Exponential: global fit	Nuclear	1964	1964	Nuclear, 1964-1990
1988	1.74735	Exponential: global fit	Nuclear	1964	1964	Nuclear, 1964-1990
1989	2.19551	Exponential: global fit	Nuclear	1964	1964	Nuclear, 1964-1990
1990	2.75861	Exponential: global fit	Nuclear	1964	1964	Nuclear, 1964-1990
1964	0.00714345	PROLONG	Nuclear	1964	1964	Nuclear, 1964-1990
1965	0.00844406	PROLONG	Nuclear	1964	1964	Nuclear, 1964-1990
1966	0.00997246	PROLONG	Nuclear	1964	1964	Nuclear, 1964-1990
1967	0.011765	PROLONG	Nuclear	1964	1964	Nuclear, 1964-1990
1968	0.0138625	PROLONG	Nuclear	1964	1964	Nuclear, 1964-1990
1969	0.0163103	PROLONG	Nuclear	1964	1964	Nuclear, 1964-1990
1970	0.0191578	PROLONG	Nuclear	1964	1964	Nuclear, 1964-1990
1971	0.0224582	PROLONG	Nuclear	1964	1964	Nuclear, 1964-1990
1972	0.0262674	PROLONG	Nuclear	1964	1964	Nuclear, 1964-1990
1973	0.0306424	PROLONG	Nuclear	1964	1964	Nuclear, 1964-1990
1974	0.0356391	PROLONG	Nuclear	1964	1964	Nuclear, 1964-1990
1975	0.0413093	PROLONG	Nuclear	1964	1964	Nuclear, 1964-1990
1976	0.0476972	PROLONG	Nuclear	1964	1964	Nuclear, 1964-1990
1977	0.054835	PROLONG	Nuclear	1964	1964	Nuclear, 1964-1990
1978	0.062738	PROLONG	Nuclear	1964	1964	Nuclear, 1964-1990
1979	0.0714003	PROLONG	Nuclear	1964	1964	Nuclear, 1964-1990
1980	0.0795238	PROLONG	Nuclear	1964	1964	Nuclear, 1964-1990
1981	0.0846437	PROLONG	Nuclear	1964	1964	Nuclear, 1964-1990
1982	0.0898232	PROLONG	Nuclear	1964	1964	Nuclear, 1964-1990
1983	0.100008	PROLONG	Nuclear	1964	1964	Nuclear, 1964-1990
1984	0.112182	PROLONG	Nuclear	1964	1964	Nuclear, 1964-1990
1985	0.121498	PROLONG	Nuclear	1964	1964	Nuclear, 1964-1990
1986	0.131075	PROLONG	Nuclear	1964	1964	Nuclear, 1964-1990
1987	0.139453	PROLONG	Nuclear	1964	1964	Nuclear, 1964-1990
1988	0.14786	PROLONG	Nuclear	1964	1964	Nuclear, 1964-1990
1989	0.155764	PROLONG	Nuclear	1964	1964	Nuclear, 1964-1990
1990	0.159729	PROLONG	Nuclear	1964	1964	Nuclear, 1964-1990
1964	0.00599156	Logistic: national aggregation	Nuclear	1964	1964	Nuclear, 1964-1990
1965	0.00638822	Logistic: national aggregation	Nuclear	1964	1964	Nuclear, 1964-1990
1966	0.00670026	Logistic: national aggregation	Nuclear	1964	1964	Nuclear, 1964-1990
1967	0.006946	Logistic: national aggregation	Nuclear	1964	1964	Nuclear, 1964-1990
1968	0.00713718	Logistic: national aggregation	Nuclear	1964	1964	Nuclear, 1964-1990
1969	0.00728337	Logistic: national aggregation	Nuclear	1964	1964	Nuclear, 1964-1990
1970	0.00739326	Logistic: national aggregation	Nuclear	1964	1964	Nuclear, 1964-1990
1971	0.00747467	Logistic: national aggregation	Nuclear	1964	1964	Nuclear, 1964-1990
1972	0.00753427	Logistic: national aggregation	Nuclear	1964	1964	Nuclear, 1964-1990
1973	0.00757751	Logistic: national aggregation	Nuclear	1964	1964	Nuclear, 1964-1990
1974	0.00760866	Logistic: national aggregation	Nuclear	1964	1964	Nuclear, 1964-1990
1975	0.007631	Logistic: national aggregation	Nuclear	1964	1964	Nuclear, 1964-1990
1976	0.00764696	Logistic: national aggregation	Nuclear	1964	1964	Nuclear, 1964-1990
1977	0.00765832	Logistic: national aggregation	Nuclear	1964	1964	Nuclear, 1964-1990
1978	0.00766641	Logistic: national aggregation	Nuclear	1964	1964	Nuclear, 1964-1990
1979	0.00767215	Logistic: national aggregation	Nuclear	1964	1964	Nuclear, 1964-1990
1980	0.00767622	Logistic: national aggregation	Nuclear	1964	1964	Nuclear, 1964-1990
1981	0.00767911	Logistic: national aggregation	Nuclear	1964	1964	Nuclear, 1964-1990
1982	0.00768115	Logistic: national aggregation	Nuclear	1964	1964	Nuclear, 1964-1990
1983	0.0076826	Logistic: national aggregation	Nuclear	1964	1964	Nuclear, 1964-1990
1984	0.00768363	Logistic: national aggregation	Nuclear	1964	1964	Nuclear, 1964-1990
1985	0.00768435	Logistic: national aggregation	Nuclear	1964	1964	Nuclear, 1964-1990
1986	0.00768487	Logistic: national aggregation	Nuclear	1964	1964	Nuclear, 1964-1990
1987	0.00768523	Logistic: national aggregation	Nuclear	1964	1964	Nuclear, 1964-1990
1988	0.00768549	Logistic: national aggregation	Nuclear	1964	1964	Nuclear, 1964-1990
1989	0.00768567	Logistic: national aggregation	Nuclear	1964	1964	Nuclear, 1964-1990
1990	0.0076858	Logistic: national aggregation	Nuclear	1964	1964	Nuclear, 1964-1990
2015	0.00986922	Logistic: global fit	Solar PV	2015	2015	Solar PV, 2015-2024
2016	0.0116179	Logistic: global fit	Solar PV	2015	2015	Solar PV, 2015-2024
2017	0.0129874	Logistic: global fit	Solar PV	2015	2015	Solar PV, 2015-2024
2018	0.0139673	Logistic: global fit	Solar PV	2015	2015	Solar PV, 2015-2024
2019	0.014624	Logistic: global fit	Solar PV	2015	2015	Solar PV, 2015-2024
2020	0.015045	Logistic: global fit	Solar PV	2015	2015	Solar PV, 2015-2024
2021	0.0153073	Logistic: global fit	Solar PV	2015	2015	Solar PV, 2015-2024
2022	0.0154678	Logistic: global fit	Solar PV	2015	2015	Solar PV, 2015-2024
2023	0.0155649	Logistic: global fit	Solar PV	2015	2015	Solar PV, 2015-2024
2024	0.0156233	Logistic: global fit	Solar PV	2015	2015	Solar PV, 2015-2024
2015	0.0102226	Exponential: global fit	Solar PV	2015	2015	Solar PV, 2015-2024
2016	0.0139246	Exponential: global fit	Solar PV	2015	2015	Solar PV, 2015-2024
2017	0.0189672	Exponential: global fit	Solar PV	2015	2015	Solar PV, 2015-2024
2018	0.025836	Exponential: global fit	Solar PV	2015	2015	Solar PV, 2015-2024
2019	0.0351921	Exponential: global fit	Solar PV	2015	2015	Solar PV, 2015-2024
2020	0.0479364	Exponential: global fit	Solar PV	2015	2015	Solar PV, 2015-2024
2021	0.0652959	Exponential: global fit	Solar PV	2015	2015	Solar PV, 2015-2024
2022	0.0889418	Exponential: global fit	Solar PV	2015	2015	Solar PV, 2015-2024
2023	0.121151	Exponential: global fit	Solar PV	2015	2015	Solar PV, 2015-2024
2024	0.165024	Exponential: global fit	Solar PV	2015	2015	Solar PV, 2015-2024
2015	0.00997842	PROLONG	Solar PV	2015	2015	Solar PV, 2015-2024
2016	0.0123089	PROLONG	Solar PV	2015	2015	Solar PV, 2015-2024
2017	0.0151455	PROLONG	Solar PV	2015	2015	Solar PV, 2015-2024
2018	0.0185793	PROLONG	Solar PV	2015	2015	Solar PV, 2015-2024
2019	0.0227079	PROLONG	Solar PV	2015	2015	Solar PV, 2015-2024
2020	0.0276322	PROLONG	Solar PV	2015	2015	Solar PV, 2015-2024
2021	0.0334491	PROLONG	Solar PV	2015	2015	Solar PV, 2015-2024
2022	0.040243	PROLONG	Solar PV	2015	2015	Solar PV, 2015-2024
2023	0.048071	PROLONG	Solar PV	2015	2015	Solar PV, 2015-2024
2024	0.0541781	PROLONG	Solar PV	2015	2015	Solar PV, 2015-2024
2015	0.00853653	Logistic: national aggregation	Solar PV	2015	2015	Solar PV, 2015-2024
2016	0.00968805	Logistic: national aggregation	Solar PV	2015	2015	Solar PV, 2015-2024
2017	0.0103513	Logistic: national aggregation	Solar PV	2015	2015	Solar PV, 2015-2024
2018	0.010698	Logistic: national aggregation	Solar PV	2015	2015	Solar PV, 2015-2024
2019	0.0108731	Logistic: national aggregation	Solar PV	2015	2015	Solar PV, 2015-2024
2020	0.0109676	Logistic: national aggregation	Solar PV	2015	2015	Solar PV, 2015-2024
2021	0.0110321	Logistic: national aggregation	Solar PV	2015	2015	Solar PV, 2015-2024
2022	0.0110944	Logistic: national aggregation	Solar PV	2015	2015	Solar PV, 2015-2024
2023	0.0111721	Logistic: national aggregation	Solar PV	2015	2015	Solar PV, 2015-2024
2024	0.0112771	Logistic: national aggregation	Solar PV	2015	2015	Solar PV, 2015-2024
2008	0.0106589	Logistic: global fit	Onshore wind	2008	2008	Onshore wind, 2008-2023
2009	0.0131114	Logistic: global fit	Onshore wind	2008	2008	Onshore wind, 2008-2023
2010	0.0161194	Logistic: global fit	Onshore wind	2008	2008	Onshore wind, 2008-2023
2011	0.0198041	Logistic: global fit	Onshore wind	2008	2008	Onshore wind, 2008-2023
2012	0.0243112	Logistic: global fit	Onshore wind	2008	2008	Onshore wind, 2008-2023
2013	0.0298143	Logistic: global fit	Onshore wind	2008	2008	Onshore wind, 2008-2023
2014	0.0365183	Logistic: global fit	Onshore wind	2008	2008	Onshore wind, 2008-2023
2015	0.0446635	Logistic: global fit	Onshore wind	2008	2008	Onshore wind, 2008-2023
2016	0.0545269	Logistic: global fit	Onshore wind	2008	2008	Onshore wind, 2008-2023
2017	0.0664239	Logistic: global fit	Onshore wind	2008	2008	Onshore wind, 2008-2023
2018	0.0807047	Logistic: global fit	Onshore wind	2008	2008	Onshore wind, 2008-2023
2019	0.0977489	Logistic: global fit	Onshore wind	2008	2008	Onshore wind, 2008-2023
2020	0.117952	Logistic: global fit	Onshore wind	2008	2008	Onshore wind, 2008-2023
2021	0.141705	Logistic: global fit	Onshore wind	2008	2008	Onshore wind, 2008-2023
2022	0.169366	Logistic: global fit	Onshore wind	2008	2008	Onshore wind, 2008-2023
2023	0.201222	Logistic: global fit	Onshore wind	2008	2008	Onshore wind, 2008-2023
2008	0.0106665	Exponential: global fit	Onshore wind	2008	2008	Onshore wind, 2008-2023
2009	0.0131362	Exponential: global fit	Onshore wind	2008	2008	Onshore wind, 2008-2023
2010	0.0161777	Exponential: global fit	Onshore wind	2008	2008	Onshore wind, 2008-2023
2011	0.0199235	Exponential: global fit	Onshore wind	2008	2008	Onshore wind, 2008-2023
2012	0.0245366	Exponential: global fit	Onshore wind	2008	2008	Onshore wind, 2008-2023
2013	0.0302178	Exponential: global fit	Onshore wind	2008	2008	Onshore wind, 2008-2023
2014	0.0372144	Exponential: global fit	Onshore wind	2008	2008	Onshore wind, 2008-2023
2015	0.0458311	Exponential: global fit	Onshore wind	2008	2008	Onshore wind, 2008-2023
2016	0.0564428	Exponential: global fit	Onshore wind	2008	2008	Onshore wind, 2008-2023
2017	0.0695116	Exponential: global fit	Onshore wind	2008	2008	Onshore wind, 2008-2023
2018	0.0856063	Exponential: global fit	Onshore wind	2008	2008	Onshore wind, 2008-2023
2019	0.105428	Exponential: global fit	Onshore wind	2008	2008	Onshore wind, 2008-2023
2020	0.129838	Exponential: global fit	Onshore wind	2008	2008	Onshore wind, 2008-2023
2021	0.159901	Exponential: global fit	Onshore wind	2008	2008	Onshore wind, 2008-2023
2022	0.196924	Exponential: global fit	Onshore wind	2008	2008	Onshore wind, 2008-2023
2023	0.24252	Exponential: global fit	Onshore wind	2008	2008	Onshore wind, 2008-2023
2008	0.0107885	PROLONG	Onshore wind	2008	2008	Onshore wind, 2008-2023
2009	0.0127037	PROLONG	Onshore wind	2008	2008	Onshore wind, 2008-2023
2010	0.0149314	PROLONG	Onshore wind	2008	2008	Onshore wind, 2008-2023
2011	0.0175125	PROLONG	Onshore wind	2008	2008	Onshore wind, 2008-2023
2012	0.0204892	PROLONG	Onshore wind	2008	2008	Onshore wind, 2008-2023
2013	0.0238845	PROLONG	Onshore wind	2008	2008	Onshore wind, 2008-2023
2014	0.0275347	PROLONG	Onshore wind	2008	2008	Onshore wind, 2008-2023
2015	0.031519	PROLONG	Onshore wind	2008	2008	Onshore wind, 2008-2023
2016	0.0358044	PROLONG	Onshore wind	2008	2008	Onshore wind, 2008-2023
2017	0.0403412	PROLONG	Onshore wind	2008	2008	Onshore wind, 2008-2023
2018	0.0453814	PROLONG	Onshore wind	2008	2008	Onshore wind, 2008-2023
2019	0.0509421	PROLONG	Onshore wind	2008	2008	Onshore wind, 2008-2023
2020	0.0570949	PROLONG	Onshore wind	2008	2008	Onshore wind, 2008-2023
2021	0.0628558	PROLONG	Onshore wind	2008	2008	Onshore wind, 2008-2023
2022	0.0697039	PROLONG	Onshore wind	2008	2008	Onshore wind, 2008-2023
2023	0.0780942	PROLONG	Onshore wind	2008	2008	Onshore wind, 2008-2023
2008	0.00685022	Logistic: national aggregation	Onshore wind	2008	2008	Onshore wind, 2008-2023
2009	0.00767929	Logistic: national aggregation	Onshore wind	2008	2008	Onshore wind, 2008-2023
2010	0.00842465	Logistic: national aggregation	Onshore wind	2008	2008	Onshore wind, 2008-2023
2011	0.00910649	Logistic: national aggregation	Onshore wind	2008	2008	Onshore wind, 2008-2023
2012	0.00976019	Logistic: national aggregation	Onshore wind	2008	2008	Onshore wind, 2008-2023
2013	0.0104224	Logistic: national aggregation	Onshore wind	2008	2008	Onshore wind, 2008-2023
2014	0.0111268	Logistic: national aggregation	Onshore wind	2008	2008	Onshore wind, 2008-2023
2015	0.0119037	Logistic: national aggregation	Onshore wind	2008	2008	Onshore wind, 2008-2023
2016	0.0127789	Logistic: national aggregation	Onshore wind	2008	2008	Onshore wind, 2008-2023
2017	0.0137739	Logistic: national aggregation	Onshore wind	2008	2008	Onshore wind, 2008-2023
2018	0.0149045	Logistic: national aggregation	Onshore wind	2008	2008	Onshore wind, 2008-2023
2019	0.0161791	Logistic: national aggregation	Onshore wind	2008	2008	Onshore wind, 2008-2023
2020	0.0175968	Logistic: national aggregation	Onshore wind	2008	2008	Onshore wind, 2008-2023
2021	0.0191463	Logistic: national aggregation	Onshore wind	2008	2008	Onshore wind, 2008-2023
2022	0.0208049	Logistic: national aggregation	Onshore wind	2008	2008	Onshore wind, 2008-2023
2023	0.0225395	Logistic: national aggregation	Onshore wind	2008	2008	Onshore wind, 2008-2023

## Sheet: a; PROLONG ranges
Year	Q1	Q3	Min	Max	Max.Year	Model
2015	0.00997842	0.00997842	0.00997842	0.00997842	2015	PROLONG
2016	0.0118255	0.0129963	0.0114453	0.0140556	2015	PROLONG
2017	0.0139908	0.0168598	0.0131174	0.0195944	2015	PROLONG
2018	0.0165198	0.0217614	0.0150202	0.0269386	2015	PROLONG
2019	0.0194612	0.0279092	0.0171811	0.0363709	2015	PROLONG
2020	0.022865	0.0353248	0.01963	0.0480024	2015	PROLONG
2021	0.0267814	0.0426265	0.0223982	0.061649	2015	PROLONG
2022	0.0312578	0.0523034	0.0255185	0.0767571	2015	PROLONG
2023	0.0363357	0.0631688	0.0290247	0.0924462	2015	PROLONG
2024	0.0420468	0.074969	0.0329504	0.107692	2015	PROLONG
2008	0.0107885	0.0107885	0.0107885	0.0107885	2008	PROLONG
2009	0.0123912	0.0129243	0.0121505	0.0135605	2008	PROLONG
2010	0.0142105	0.015455	0.0136726	0.0169721	2008	PROLONG
2011	0.016269	0.0184419	0.0153706	0.0211313	2008	PROLONG
2012	0.0185895	0.021951	0.0172609	0.0261441	2008	PROLONG
2013	0.0211948	0.0260512	0.0193606	0.0321026	2008	PROLONG
2014	0.0241063	0.0308115	0.0216871	0.0390703	2008	PROLONG
2015	0.0273432	0.0362977	0.0242577	0.0470645	2008	PROLONG
2016	0.0309212	0.0419187	0.0270894	0.0560384	2008	PROLONG
2017	0.0348513	0.0468133	0.0301981	0.0658697	2008	PROLONG
2018	0.0391383	0.0538437	0.0335983	0.0763569	2008	PROLONG
2019	0.043779	0.0623092	0.0373025	0.0872309	2008	PROLONG
2020	0.0487616	0.0705064	0.04132	0.0981793	2008	PROLONG
2021	0.0540643	0.0771414	0.0456569	0.109065	2008	PROLONG
2022	0.0596549	0.0866626	0.0503143	0.120457	2008	PROLONG
2023	0.065491	0.097147	0.0552887	0.131407	2008	PROLONG
2024	0.0707791	0.108143	0.0605706	0.141728	2008	PROLONG
2002	0.18561	0.18561	0.18561	0.18561	2002	PROLONG
2003	0.226515	0.241561	0.216873	0.252903	2002	PROLONG
2004	0.270267	0.306758	0.252282	0.334028	2002	PROLONG
2005	0.312621	0.378851	0.292009	0.429193	2002	PROLONG
2006	0.357098	0.462519	0.336114	0.538971	2002	PROLONG
2007	0.399016	0.548256	0.372933	0.659918	2002	PROLONG
2008	0.453644	0.644293	0.406793	0.789006	2002	PROLONG
2009	0.516153	0.734034	0.445166	0.916462	2002	PROLONG
2010	0.54417	0.782547	0.468549	1.03322	2002	PROLONG
2011	0.602944	0.866123	0.48365	1.12024	2002	PROLONG
2012	0.632183	0.923149	0.495028	1.21665	2002	PROLONG
2013	0.646545	0.974125	0.503494	1.29524	2002	PROLONG
2014	0.663199	1.05316	0.509727	1.39138	2002	PROLONG
2015	0.701125	1.08729	0.514281	1.45719	2002	PROLONG
2016	0.724708	1.14231	0.51759	1.50456	2002	PROLONG
2017	0.726912	1.23151	0.519984	1.54931	2002	PROLONG
2018	0.728377	1.2528	0.521712	1.60669	2002	PROLONG
2019	0.72935	1.25609	0.522957	1.71267	2002	PROLONG
2020	0.729995	1.27694	0.523852	1.79525	2002	PROLONG
1987	0.0348624	0.0348624	0.0348624	0.0348624	1987	PROLONG
1988	0.0394356	0.0413331	0.0389195	0.0434465	1987	PROLONG
1989	0.0445387	0.0488882	0.0434045	0.0538124	1987	PROLONG
1990	0.0502143	0.057664	0.048352	0.0661626	1987	PROLONG
1991	0.0565034	0.0677969	0.0537968	0.0806439	1987	PROLONG
1992	0.0634438	0.0788163	0.0597733	0.0973097	1987	PROLONG
1993	0.0710686	0.0891591	0.066315	0.116084	1987	PROLONG
1994	0.0794037	0.102511	0.073453	0.13673	1987	PROLONG
1995	0.0884663	0.117113	0.0812153	0.158845	1987	PROLONG
1996	0.0982619	0.132872	0.0896255	0.181874	1987	PROLONG
1997	0.108273	0.149637	0.0986381	0.205162	1987	PROLONG
1998	0.120006	0.167011	0.108142	0.229944	1987	PROLONG
1999	0.131891	0.18317	0.118227	0.254699	1987	PROLONG
2000	0.143043	0.203685	0.128867	0.278719	1987	PROLONG
2001	0.156079	0.222009	0.139869	0.306028	1987	PROLONG
2002	0.164753	0.239985	0.150108	0.339653	1987	PROLONG
2003	0.176843	0.257334	0.15496	0.374041	1987	PROLONG
2004	0.192237	0.275666	0.160066	0.408731	1987	PROLONG
2005	0.20834	0.30115	0.170116	0.444368	1987	PROLONG
2006	0.218151	0.325754	0.180129	0.48381	1987	PROLONG
2007	0.220549	0.350364	0.189195	0.522714	1987	PROLONG
2008	0.232723	0.374702	0.197955	0.560541	1987	PROLONG
2009	0.246815	0.383383	0.203096	0.591307	1987	PROLONG
2010	0.260839	0.392254	0.207378	0.607448	1987	PROLONG
2011	0.274698	0.426266	0.211224	0.621971	1987	PROLONG
2012	0.284949	0.461821	0.213107	0.636959	1987	PROLONG
2013	0.28854	0.47922	0.214697	0.668678	1987	PROLONG
2014	0.291599	0.488192	0.216035	0.698992	1987	PROLONG
2015	0.294196	0.502495	0.217159	0.734704	1987	PROLONG
2016	0.296394	0.523051	0.218101	0.768973	1987	PROLONG
2017	0.29825	0.542433	0.218889	0.794381	1987	PROLONG
2018	0.298597	0.560577	0.219548	0.811656	1987	PROLONG
2019	0.29884	0.572077	0.220099	0.830289	1987	PROLONG
2020	0.299031	0.582145	0.220558	0.858792	1987	PROLONG
1964	0.00714345	0.00714345	0.00714345	0.00714345	1964	PROLONG
1965	0.00822424	0.00882772	0.0080146	0.00924204	1964	PROLONG
1966	0.00946239	0.0108961	0.00898904	0.0119267	1964	PROLONG
1967	0.0108788	0.0134294	0.0100783	0.0153412	1964	PROLONG
1968	0.0124967	0.0165221	0.0112948	0.0196523	1964	PROLONG
1969	0.0143411	0.0202828	0.0126525	0.0250455	1964	PROLONG
1970	0.0164396	0.0248336	0.0141661	0.0317157	1964	PROLONG
1971	0.0188214	0.0303086	0.0158517	0.0398496	1964	PROLONG
1972	0.0215177	0.0368493	0.0177268	0.0496007	1964	PROLONG
1973	0.0245605	0.044598	0.0198097	0.0610552	1964	PROLONG
1974	0.0279827	0.0514223	0.0221201	0.0741952	1964	PROLONG
1975	0.0318169	0.0583254	0.0246786	0.0888666	1964	PROLONG
1976	0.0360941	0.0679546	0.0275067	0.104762	1964	PROLONG
1977	0.0408425	0.0783717	0.0306266	0.121434	1964	PROLONG
1978	0.0460859	0.089406	0.0340607	0.139734	1964	PROLONG
1979	0.051842	0.100836	0.0378315	0.15853	1964	PROLONG
1980	0.05812	0.111386	0.0419609	0.177134	1964	PROLONG
1981	0.0649191	0.117101	0.0464698	0.195105	1964	PROLONG
1982	0.0722265	0.130392	0.0513774	0.216372	1964	PROLONG
1983	0.0800159	0.145347	0.0567004	0.242274	1964	PROLONG
1984	0.0882468	0.15501	0.0624521	0.268368	1964	PROLONG
1985	0.0917709	0.163776	0.068642	0.294124	1964	PROLONG
1986	0.0927308	0.171588	0.0752743	0.31902	1964	PROLONG
1987	0.09765	0.178442	0.0823474	0.343053	1964	PROLONG
1988	0.108559	0.18437	0.089853	0.367274	1964	PROLONG
1989	0.112537	0.2047	0.0949414	0.392304	1964	PROLONG
1990	0.121247	0.2279	0.0968412	0.407479	1964	PROLONG
1991	0.12487	0.252666	0.100737	0.418159	1964	PROLONG
1992	0.131148	0.270527	0.106014	0.427797	1964	PROLONG
1993	0.139612	0.27188	0.111281	0.436506	1964	PROLONG
1994	0.14006	0.272926	0.115599	0.448956	1964	PROLONG
1995	0.149353	0.285427	0.117273	0.47088	1964	PROLONG
1996	0.158713	0.303345	0.118851	0.491399	1964	PROLONG
1997	0.168077	0.32076	0.120337	0.508878	1964	PROLONG
1998	0.17046	0.32994	0.121559	0.514813	1964	PROLONG
1999	0.170939	0.33178	0.12175	0.524573	1964	PROLONG
2000	0.171328	0.335379	0.121904	0.533494	1964	PROLONG
2001	0.171641	0.36244	0.122027	0.541641	1964	PROLONG
2002	0.171895	0.390443	0.122127	0.562722	1964	PROLONG
2003	0.1721	0.399017	0.122207	0.583398	1964	PROLONG
2004	0.172265	0.403255	0.122271	0.602772	1964	PROLONG
2005	0.17386	0.406893	0.122323	0.620786	1964	PROLONG
2006	0.173878	0.410006	0.122364	0.633007	1964	PROLONG
2007	0.173891	0.412665	0.122397	0.638649	1964	PROLONG
2008	0.173901	0.420654	0.122424	0.646682	1964	PROLONG
2009	0.173909	0.436518	0.122446	0.656592	1964	PROLONG
2010	0.173914	0.451658	0.122463	0.665798	1964	PROLONG
2011	0.173919	0.45209	0.122477	0.674345	1964	PROLONG
2012	0.173922	0.452114	0.122488	0.682342	1964	PROLONG
2013	0.173925	0.452132	0.122497	0.703825	1964	PROLONG
2014	0.173927	0.452146	0.122504	0.724298	1964	PROLONG
2015	0.173929	0.452157	0.12251	0.743704	1964	PROLONG
2016	0.173965	0.452166	0.122515	0.762006	1964	PROLONG
2017	0.174254	0.452172	0.122518	0.768932	1964	PROLONG
2018	0.174505	0.452177	0.122521	0.773427	1964	PROLONG
2019	0.174723	0.45218	0.122524	0.777358	1964	PROLONG
2020	0.174912	0.452183	0.122526	0.780788	1964	PROLONG

## Sheet: b; PROLONG median
Year	Value	Max.Year	Model	Technology	Projection
2014	0.00763137	2014	PROLONG	Solar PV	PROLONG: median
2015	0.00944119	2014	PROLONG	Solar PV	PROLONG: median
2016	0.0116581	2014	PROLONG	Solar PV	PROLONG: median
2017	0.0143621	2014	PROLONG	Solar PV	PROLONG: median
2018	0.0176435	2014	PROLONG	Solar PV	PROLONG: median
2019	0.0216006	2014	PROLONG	Solar PV	PROLONG: median
2020	0.0263369	2014	PROLONG	Solar PV	PROLONG: median
2021	0.0319552	2014	PROLONG	Solar PV	PROLONG: median
2022	0.0385489	2014	PROLONG	Solar PV	PROLONG: median
2023	0.0461913	2014	PROLONG	Solar PV	PROLONG: median
2024	0.0549219	2014	PROLONG	Solar PV	PROLONG: median
2025	0.0647072	2014	PROLONG	Solar PV	PROLONG: median
2026	0.0698255	2014	PROLONG	Solar PV	PROLONG: median
2027	0.0768753	2014	PROLONG	Solar PV	PROLONG: median
2028	0.0829001	2014	PROLONG	Solar PV	PROLONG: median
2029	0.0963545	2014	PROLONG	Solar PV	PROLONG: median
2030	0.10225	2014	PROLONG	Solar PV	PROLONG: median
2031	0.114281	2014	PROLONG	Solar PV	PROLONG: median
2032	0.122407	2014	PROLONG	Solar PV	PROLONG: median
2033	0.129808	2014	PROLONG	Solar PV	PROLONG: median
2034	0.136421	2014	PROLONG	Solar PV	PROLONG: median
2035	0.138866	2014	PROLONG	Solar PV	PROLONG: median
2036	0.144447	2014	PROLONG	Solar PV	PROLONG: median
2037	0.151558	2014	PROLONG	Solar PV	PROLONG: median
2038	0.160566	2014	PROLONG	Solar PV	PROLONG: median
2039	0.175961	2014	PROLONG	Solar PV	PROLONG: median
2040	0.180141	2014	PROLONG	Solar PV	PROLONG: median
2041	0.183571	2014	PROLONG	Solar PV	PROLONG: median
2042	0.184148	2014	PROLONG	Solar PV	PROLONG: median
2043	0.184587	2014	PROLONG	Solar PV	PROLONG: median
2044	0.18778	2014	PROLONG	Solar PV	PROLONG: median
2045	0.191042	2014	PROLONG	Solar PV	PROLONG: median
2046	0.197545	2014	PROLONG	Solar PV	PROLONG: median
2047	0.204407	2014	PROLONG	Solar PV	PROLONG: median
2048	0.210746	2014	PROLONG	Solar PV	PROLONG: median
2049	0.216561	2014	PROLONG	Solar PV	PROLONG: median
2050	0.22186	2014	PROLONG	Solar PV	PROLONG: median
2015	0.00997842	2015	PROLONG	Solar PV	PROLONG: median
2016	0.0123089	2015	PROLONG	Solar PV	PROLONG: median
2017	0.0151455	2015	PROLONG	Solar PV	PROLONG: median
2018	0.0185793	2015	PROLONG	Solar PV	PROLONG: median
2019	0.0227079	2015	PROLONG	Solar PV	PROLONG: median
2020	0.0276322	2015	PROLONG	Solar PV	PROLONG: median
2021	0.0334491	2015	PROLONG	Solar PV	PROLONG: median
2022	0.040243	2015	PROLONG	Solar PV	PROLONG: median
2023	0.048071	2015	PROLONG	Solar PV	PROLONG: median
2024	0.0541781	2015	PROLONG	Solar PV	PROLONG: median
2025	0.0599487	2015	PROLONG	Solar PV	PROLONG: median
2026	0.0652115	2015	PROLONG	Solar PV	PROLONG: median
2027	0.0746736	2015	PROLONG	Solar PV	PROLONG: median
2028	0.0868702	2015	PROLONG	Solar PV	PROLONG: median
2029	0.0977922	2015	PROLONG	Solar PV	PROLONG: median
2030	0.106982	2015	PROLONG	Solar PV	PROLONG: median
2031	0.116614	2015	PROLONG	Solar PV	PROLONG: median
2032	0.122875	2015	PROLONG	Solar PV	PROLONG: median
2033	0.131763	2015	PROLONG	Solar PV	PROLONG: median
2034	0.134188	2015	PROLONG	Solar PV	PROLONG: median
2035	0.138396	2015	PROLONG	Solar PV	PROLONG: median
2036	0.148611	2015	PROLONG	Solar PV	PROLONG: median
2037	0.156178	2015	PROLONG	Solar PV	PROLONG: median
2038	0.171311	2015	PROLONG	Solar PV	PROLONG: median
2039	0.176407	2015	PROLONG	Solar PV	PROLONG: median
2040	0.178398	2015	PROLONG	Solar PV	PROLONG: median
2041	0.17999	2015	PROLONG	Solar PV	PROLONG: median
2042	0.182661	2015	PROLONG	Solar PV	PROLONG: median
2043	0.186915	2015	PROLONG	Solar PV	PROLONG: median
2044	0.190627	2015	PROLONG	Solar PV	PROLONG: median
2045	0.196337	2015	PROLONG	Solar PV	PROLONG: median
2046	0.203437	2015	PROLONG	Solar PV	PROLONG: median
2047	0.210023	2015	PROLONG	Solar PV	PROLONG: median
2048	0.216089	2015	PROLONG	Solar PV	PROLONG: median
2049	0.221639	2015	PROLONG	Solar PV	PROLONG: median
2050	0.224482	2015	PROLONG	Solar PV	PROLONG: median
2016	0.0126908	2016	PROLONG	Solar PV	PROLONG: median
2017	0.0156234	2016	PROLONG	Solar PV	PROLONG: median
2018	0.0191701	2016	PROLONG	Solar PV	PROLONG: median
2019	0.023428	2016	PROLONG	Solar PV	PROLONG: median
2020	0.0284952	2016	PROLONG	Solar PV	PROLONG: median
2021	0.0344627	2016	PROLONG	Solar PV	PROLONG: median
2022	0.041405	2016	PROLONG	Solar PV	PROLONG: median
2023	0.0493666	2016	PROLONG	Solar PV	PROLONG: median
2024	0.058111	2016	PROLONG	Solar PV	PROLONG: median
2025	0.0649613	2016	PROLONG	Solar PV	PROLONG: median
2026	0.07133	2016	PROLONG	Solar PV	PROLONG: median
2027	0.0806129	2016	PROLONG	Solar PV	PROLONG: median
2028	0.0901875	2016	PROLONG	Solar PV	PROLONG: median
2029	0.0991868	2016	PROLONG	Solar PV	PROLONG: median
2030	0.107799	2016	PROLONG	Solar PV	PROLONG: median
2031	0.115565	2016	PROLONG	Solar PV	PROLONG: median
2032	0.123222	2016	PROLONG	Solar PV	PROLONG: median
2033	0.128427	2016	PROLONG	Solar PV	PROLONG: median
2034	0.135662	2016	PROLONG	Solar PV	PROLONG: median
2035	0.14072	2016	PROLONG	Solar PV	PROLONG: median
2036	0.153162	2016	PROLONG	Solar PV	PROLONG: median
2037	0.167166	2016	PROLONG	Solar PV	PROLONG: median
2038	0.168626	2016	PROLONG	Solar PV	PROLONG: median
2039	0.173844	2016	PROLONG	Solar PV	PROLONG: median
2040	0.173986	2016	PROLONG	Solar PV	PROLONG: median
2041	0.174803	2016	PROLONG	Solar PV	PROLONG: median
2042	0.178922	2016	PROLONG	Solar PV	PROLONG: median
2043	0.183663	2016	PROLONG	Solar PV	PROLONG: median
2044	0.190853	2016	PROLONG	Solar PV	PROLONG: median
2045	0.197549	2016	PROLONG	Solar PV	PROLONG: median
2046	0.203738	2016	PROLONG	Solar PV	PROLONG: median
2047	0.209418	2016	PROLONG	Solar PV	PROLONG: median
2048	0.213807	2016	PROLONG	Solar PV	PROLONG: median
2049	0.214357	2016	PROLONG	Solar PV	PROLONG: median
2050	0.214799	2016	PROLONG	Solar PV	PROLONG: median
2017	0.0165034	2017	PROLONG	Solar PV	PROLONG: median
2018	0.0202206	2017	PROLONG	Solar PV	PROLONG: median
2019	0.0246766	2017	PROLONG	Solar PV	PROLONG: median
2020	0.0299718	2017	PROLONG	Solar PV	PROLONG: median
2021	0.0361993	2017	PROLONG	Solar PV	PROLONG: median
2022	0.0430373	2017	PROLONG	Solar PV	PROLONG: median
2023	0.0494099	2017	PROLONG	Solar PV	PROLONG: median
2024	0.0557675	2017	PROLONG	Solar PV	PROLONG: median
2025	0.0627597	2017	PROLONG	Solar PV	PROLONG: median
2026	0.0729543	2017	PROLONG	Solar PV	PROLONG: median
2027	0.0817424	2017	PROLONG	Solar PV	PROLONG: median
2028	0.0904804	2017	PROLONG	Solar PV	PROLONG: median
2029	0.0989613	2017	PROLONG	Solar PV	PROLONG: median
2030	0.107263	2017	PROLONG	Solar PV	PROLONG: median
2031	0.114458	2017	PROLONG	Solar PV	PROLONG: median
2032	0.12123	2017	PROLONG	Solar PV	PROLONG: median
2033	0.133083	2017	PROLONG	Solar PV	PROLONG: median
2034	0.137648	2017	PROLONG	Solar PV	PROLONG: median
2035	0.151782	2017	PROLONG	Solar PV	PROLONG: median
2036	0.166593	2017	PROLONG	Solar PV	PROLONG: median
2037	0.172855	2017	PROLONG	Solar PV	PROLONG: median
2038	0.175155	2017	PROLONG	Solar PV	PROLONG: median
2039	0.175548	2017	PROLONG	Solar PV	PROLONG: median
2040	0.176444	2017	PROLONG	Solar PV	PROLONG: median
2041	0.177128	2017	PROLONG	Solar PV	PROLONG: median
2042	0.177649	2017	PROLONG	Solar PV	PROLONG: median
2043	0.184321	2017	PROLONG	Solar PV	PROLONG: median
2044	0.190614	2017	PROLONG	Solar PV	PROLONG: median
2045	0.19642	2017	PROLONG	Solar PV	PROLONG: median
2046	0.201741	2017	PROLONG	Solar PV	PROLONG: median
2047	0.206586	2017	PROLONG	Solar PV	PROLONG: median
2048	0.210973	2017	PROLONG	Solar PV	PROLONG: median
2049	0.214925	2017	PROLONG	Solar PV	PROLONG: median
2050	0.218468	2017	PROLONG	Solar PV	PROLONG: median
2018	0.0203761	2018	PROLONG	Solar PV	PROLONG: median
2019	0.0248665	2018	PROLONG	Solar PV	PROLONG: median
2020	0.0301913	2018	PROLONG	Solar PV	PROLONG: median
2021	0.0361655	2018	PROLONG	Solar PV	PROLONG: median
2022	0.0422221	2018	PROLONG	Solar PV	PROLONG: median
2023	0.0484151	2018	PROLONG	Solar PV	PROLONG: median
2024	0.0569457	2018	PROLONG	Solar PV	PROLONG: median
2025	0.0652843	2018	PROLONG	Solar PV	PROLONG: median
2026	0.0745738	2018	PROLONG	Solar PV	PROLONG: median
2027	0.0827405	2018	PROLONG	Solar PV	PROLONG: median
2028	0.0914388	2018	PROLONG	Solar PV	PROLONG: median
2029	0.101511	2018	PROLONG	Solar PV	PROLONG: median
2030	0.107423	2018	PROLONG	Solar PV	PROLONG: median
2031	0.112772	2018	PROLONG	Solar PV	PROLONG: median
2032	0.121672	2018	PROLONG	Solar PV	PROLONG: median
2033	0.132042	2018	PROLONG	Solar PV	PROLONG: median
2034	0.14601	2018	PROLONG	Solar PV	PROLONG: median
2035	0.153167	2018	PROLONG	Solar PV	PROLONG: median
2036	0.154376	2018	PROLONG	Solar PV	PROLONG: median
2037	0.163057	2018	PROLONG	Solar PV	PROLONG: median
2038	0.164417	2018	PROLONG	Solar PV	PROLONG: median
2039	0.16546	2018	PROLONG	Solar PV	PROLONG: median
2040	0.167158	2018	PROLONG	Solar PV	PROLONG: median
2041	0.17455	2018	PROLONG	Solar PV	PROLONG: median
2042	0.181499	2018	PROLONG	Solar PV	PROLONG: median
2043	0.187978	2018	PROLONG	Solar PV	PROLONG: median
2044	0.193972	2018	PROLONG	Solar PV	PROLONG: median
2045	0.19948	2018	PROLONG	Solar PV	PROLONG: median
2046	0.204507	2018	PROLONG	Solar PV	PROLONG: median
2047	0.209068	2018	PROLONG	Solar PV	PROLONG: median
2048	0.210388	2018	PROLONG	Solar PV	PROLONG: median
2049	0.21088	2018	PROLONG	Solar PV	PROLONG: median
2050	0.211276	2018	PROLONG	Solar PV	PROLONG: median
2019	0.0247031	2019	PROLONG	Solar PV	PROLONG: median
2020	0.0299905	2019	PROLONG	Solar PV	PROLONG: median
2021	0.0357682	2019	PROLONG	Solar PV	PROLONG: median
2022	0.0419602	2019	PROLONG	Solar PV	PROLONG: median
2023	0.049109	2019	PROLONG	Solar PV	PROLONG: median
2024	0.0568296	2019	PROLONG	Solar PV	PROLONG: median
2025	0.0656833	2019	PROLONG	Solar PV	PROLONG: median
2026	0.075197	2019	PROLONG	Solar PV	PROLONG: median
2027	0.0820176	2019	PROLONG	Solar PV	PROLONG: median
2028	0.0918136	2019	PROLONG	Solar PV	PROLONG: median
2029	0.097864	2019	PROLONG	Solar PV	PROLONG: median
2030	0.105789	2019	PROLONG	Solar PV	PROLONG: median
2031	0.118628	2019	PROLONG	Solar PV	PROLONG: median
2032	0.124003	2019	PROLONG	Solar PV	PROLONG: median
2033	0.137269	2019	PROLONG	Solar PV	PROLONG: median
2034	0.151259	2019	PROLONG	Solar PV	PROLONG: median
2035	0.156769	2019	PROLONG	Solar PV	PROLONG: median
2036	0.160023	2019	PROLONG	Solar PV	PROLONG: median
2037	0.164899	2019	PROLONG	Solar PV	PROLONG: median
2038	0.165218	2019	PROLONG	Solar PV	PROLONG: median
2039	0.165437	2019	PROLONG	Solar PV	PROLONG: median
2040	0.166275	2019	PROLONG	Solar PV	PROLONG: median
2041	0.172901	2019	PROLONG	Solar PV	PROLONG: median
2042	0.17907	2019	PROLONG	Solar PV	PROLONG: median
2043	0.18477	2019	PROLONG	Solar PV	PROLONG: median
2044	0.189998	2019	PROLONG	Solar PV	PROLONG: median
2045	0.194763	2019	PROLONG	Solar PV	PROLONG: median
2046	0.199079	2019	PROLONG	Solar PV	PROLONG: median
2047	0.202967	2019	PROLONG	Solar PV	PROLONG: median
2048	0.205176	2019	PROLONG	Solar PV	PROLONG: median
2049	0.205605	2019	PROLONG	Solar PV	PROLONG: median
2050	0.205949	2019	PROLONG	Solar PV	PROLONG: median
2020	0.0298966	2020	PROLONG	Solar PV	PROLONG: median
2021	0.0355818	2020	PROLONG	Solar PV	PROLONG: median
2022	0.0419845	2020	PROLONG	Solar PV	PROLONG: median
2023	0.0483724	2020	PROLONG	Solar PV	PROLONG: median
2024	0.056525	2020	PROLONG	Solar PV	PROLONG: median
2025	0.0648747	2020	PROLONG	Solar PV	PROLONG: median
2026	0.0734388	2020	PROLONG	Solar PV	PROLONG: median
2027	0.082334	2020	PROLONG	Solar PV	PROLONG: median
2028	0.0902528	2020	PROLONG	Solar PV	PROLONG: median
2029	0.0990593	2020	PROLONG	Solar PV	PROLONG: median
2030	0.109359	2020	PROLONG	Solar PV	PROLONG: median
2031	0.122964	2020	PROLONG	Solar PV	PROLONG: median
2032	0.129749	2020	PROLONG	Solar PV	PROLONG: median
2033	0.141093	2020	PROLONG	Solar PV	PROLONG: median
2034	0.155155	2020	PROLONG	Solar PV	PROLONG: median
2035	0.16449	2020	PROLONG	Solar PV	PROLONG: median
2036	0.16816	2020	PROLONG	Solar PV	PROLONG: median
2037	0.175629	2020	PROLONG	Solar PV	PROLONG: median
2038	0.181565	2020	PROLONG	Solar PV	PROLONG: median
2039	0.18214	2020	PROLONG	Solar PV	PROLONG: median
2040	0.182551	2020	PROLONG	Solar PV	PROLONG: median
2041	0.182845	2020	PROLONG	Solar PV	PROLONG: median
2042	0.183571	2020	PROLONG	Solar PV	PROLONG: median
2043	0.189299	2020	PROLONG	Solar PV	PROLONG: median
2044	0.194556	2020	PROLONG	Solar PV	PROLONG: median
2045	0.19935	2020	PROLONG	Solar PV	PROLONG: median
2046	0.203695	2020	PROLONG	Solar PV	PROLONG: median
2047	0.207613	2020	PROLONG	Solar PV	PROLONG: median
2048	0.209983	2020	PROLONG	Solar PV	PROLONG: median
2049	0.210504	2020	PROLONG	Solar PV	PROLONG: median
2050	0.210924	2020	PROLONG	Solar PV	PROLONG: median
2021	0.0362933	2021	PROLONG	Solar PV	PROLONG: median
2022	0.0425777	2021	PROLONG	Solar PV	PROLONG: median
2023	0.0498382	2021	PROLONG	Solar PV	PROLONG: median
2024	0.0575591	2021	PROLONG	Solar PV	PROLONG: median
2025	0.0659035	2021	PROLONG	Solar PV	PROLONG: median
2026	0.0757501	2021	PROLONG	Solar PV	PROLONG: median
2027	0.0826763	2021	PROLONG	Solar PV	PROLONG: median
2028	0.0922767	2021	PROLONG	Solar PV	PROLONG: median
2029	0.0993099	2021	PROLONG	Solar PV	PROLONG: median
2030	0.111076	2021	PROLONG	Solar PV	PROLONG: median
2031	0.124435	2021	PROLONG	Solar PV	PROLONG: median
2032	0.13035	2021	PROLONG	Solar PV	PROLONG: median
2033	0.142916	2021	PROLONG	Solar PV	PROLONG: median
2034	0.156841	2021	PROLONG	Solar PV	PROLONG: median
2035	0.165875	2021	PROLONG	Solar PV	PROLONG: median
2036	0.169934	2021	PROLONG	Solar PV	PROLONG: median
2037	0.177717	2021	PROLONG	Solar PV	PROLONG: median
2038	0.184723	2021	PROLONG	Solar PV	PROLONG: median
2039	0.185437	2021	PROLONG	Solar PV	PROLONG: median
2040	0.18595	2021	PROLONG	Solar PV	PROLONG: median
2041	0.186318	2021	PROLONG	Solar PV	PROLONG: median
2042	0.187326	2021	PROLONG	Solar PV	PROLONG: median
2043	0.193303	2021	PROLONG	Solar PV	PROLONG: median
2044	0.198825	2021	PROLONG	Solar PV	PROLONG: median
2045	0.203895	2021	PROLONG	Solar PV	PROLONG: median
2046	0.208523	2021	PROLONG	Solar PV	PROLONG: median
2047	0.210864	2021	PROLONG	Solar PV	PROLONG: median
2048	0.21154	2021	PROLONG	Solar PV	PROLONG: median
2049	0.212087	2021	PROLONG	Solar PV	PROLONG: median
2050	0.212528	2021	PROLONG	Solar PV	PROLONG: median
2008	0.0107885	2008	PROLONG	Onshore wind	PROLONG: median
2009	0.0127037	2008	PROLONG	Onshore wind	PROLONG: median
2010	0.0149314	2008	PROLONG	Onshore wind	PROLONG: median
2011	0.0175125	2008	PROLONG	Onshore wind	PROLONG: median
2012	0.0204892	2008	PROLONG	Onshore wind	PROLONG: median
2013	0.0238845	2008	PROLONG	Onshore wind	PROLONG: median
2014	0.0275347	2008	PROLONG	Onshore wind	PROLONG: median
2015	0.031519	2008	PROLONG	Onshore wind	PROLONG: median
2016	0.0358044	2008	PROLONG	Onshore wind	PROLONG: median
2017	0.0403412	2008	PROLONG	Onshore wind	PROLONG: median
2018	0.0453814	2008	PROLONG	Onshore wind	PROLONG: median
2019	0.0509421	2008	PROLONG	Onshore wind	PROLONG: median
2020	0.0570949	2008	PROLONG	Onshore wind	PROLONG: median
2021	0.0628558	2008	PROLONG	Onshore wind	PROLONG: median
2022	0.0697039	2008	PROLONG	Onshore wind	PROLONG: median
2023	0.0780942	2008	PROLONG	Onshore wind	PROLONG: median
2024	0.0855931	2008	PROLONG	Onshore wind	PROLONG: median
2025	0.0900451	2008	PROLONG	Onshore wind	PROLONG: median
2026	0.0958045	2008	PROLONG	Onshore wind	PROLONG: median
2027	0.10091	2008	PROLONG	Onshore wind	PROLONG: median
2028	0.107203	2008	PROLONG	Onshore wind	PROLONG: median
2029	0.118182	2008	PROLONG	Onshore wind	PROLONG: median
2030	0.129602	2008	PROLONG	Onshore wind	PROLONG: median
2031	0.133132	2008	PROLONG	Onshore wind	PROLONG: median
2032	0.140819	2008	PROLONG	Onshore wind	PROLONG: median
2033	0.151945	2008	PROLONG	Onshore wind	PROLONG: median
2034	0.16091	2008	PROLONG	Onshore wind	PROLONG: median
2035	0.164171	2008	PROLONG	Onshore wind	PROLONG: median
2036	0.166623	2008	PROLONG	Onshore wind	PROLONG: median
2037	0.168707	2008	PROLONG	Onshore wind	PROLONG: median
2038	0.174247	2008	PROLONG	Onshore wind	PROLONG: median
2039	0.181681	2008	PROLONG	Onshore wind	PROLONG: median
2040	0.183814	2008	PROLONG	Onshore wind	PROLONG: median
2041	0.185646	2008	PROLONG	Onshore wind	PROLONG: median
2042	0.187214	2008	PROLONG	Onshore wind	PROLONG: median
2043	0.188553	2008	PROLONG	Onshore wind	PROLONG: median
2044	0.189161	2008	PROLONG	Onshore wind	PROLONG: median
2045	0.18926	2008	PROLONG	Onshore wind	PROLONG: median
2046	0.189337	2008	PROLONG	Onshore wind	PROLONG: median
2047	0.189397	2008	PROLONG	Onshore wind	PROLONG: median
2048	0.189445	2008	PROLONG	Onshore wind	PROLONG: median
2049	0.189482	2008	PROLONG	Onshore wind	PROLONG: median
2050	0.189511	2008	PROLONG	Onshore wind	PROLONG: median
2009	0.0135598	2009	PROLONG	Onshore wind	PROLONG: median
2010	0.0157752	2009	PROLONG	Onshore wind	PROLONG: median
2011	0.0183159	2009	PROLONG	Onshore wind	PROLONG: median
2012	0.0212175	2009	PROLONG	Onshore wind	PROLONG: median
2013	0.0245149	2009	PROLONG	Onshore wind	PROLONG: median
2014	0.0282414	2009	PROLONG	Onshore wind	PROLONG: median
2015	0.0324266	2009	PROLONG	Onshore wind	PROLONG: median
2016	0.0370941	2009	PROLONG	Onshore wind	PROLONG: median
2017	0.0416014	2009	PROLONG	Onshore wind	PROLONG: median
2018	0.0462392	2009	PROLONG	Onshore wind	PROLONG: median
2019	0.0513173	2009	PROLONG	Onshore wind	PROLONG: median
2020	0.0581674	2009	PROLONG	Onshore wind	PROLONG: median
2021	0.0620401	2009	PROLONG	Onshore wind	PROLONG: median
2022	0.0692777	2009	PROLONG	Onshore wind	PROLONG: median
2023	0.0772088	2009	PROLONG	Onshore wind	PROLONG: median
2024	0.0857313	2009	PROLONG	Onshore wind	PROLONG: median
2025	0.0908952	2009	PROLONG	Onshore wind	PROLONG: median
2026	0.0957858	2009	PROLONG	Onshore wind	PROLONG: median
2027	0.101145	2009	PROLONG	Onshore wind	PROLONG: median
2028	0.109078	2009	PROLONG	Onshore wind	PROLONG: median
2029	0.117049	2009	PROLONG	Onshore wind	PROLONG: median
2030	0.126906	2009	PROLONG	Onshore wind	PROLONG: median
2031	0.133979	2009	PROLONG	Onshore wind	PROLONG: median
2032	0.140416	2009	PROLONG	Onshore wind	PROLONG: median
2033	0.147782	2009	PROLONG	Onshore wind	PROLONG: median
2034	0.152928	2009	PROLONG	Onshore wind	PROLONG: median
2035	0.15535	2009	PROLONG	Onshore wind	PROLONG: median
2036	0.159197	2009	PROLONG	Onshore wind	PROLONG: median
2037	0.166524	2009	PROLONG	Onshore wind	PROLONG: median
2038	0.173567	2009	PROLONG	Onshore wind	PROLONG: median
2039	0.177437	2009	PROLONG	Onshore wind	PROLONG: median
2040	0.179878	2009	PROLONG	Onshore wind	PROLONG: median
2041	0.182004	2009	PROLONG	Onshore wind	PROLONG: median
2042	0.183848	2009	PROLONG	Onshore wind	PROLONG: median
2043	0.185444	2009	PROLONG	Onshore wind	PROLONG: median
2044	0.186821	2009	PROLONG	Onshore wind	PROLONG: median
2045	0.188007	2009	PROLONG	Onshore wind	PROLONG: median
2046	0.189025	2009	PROLONG	Onshore wind	PROLONG: median
2047	0.189898	2009	PROLONG	Onshore wind	PROLONG: median
2048	0.190646	2009	PROLONG	Onshore wind	PROLONG: median
2049	0.191285	2009	PROLONG	Onshore wind	PROLONG: median
2050	0.191832	2009	PROLONG	Onshore wind	PROLONG: median
2010	0.0155144	2010	PROLONG	Onshore wind	PROLONG: median
2011	0.0180851	2010	PROLONG	Onshore wind	PROLONG: median
2012	0.0210222	2010	PROLONG	Onshore wind	PROLONG: median
2013	0.024358	2010	PROLONG	Onshore wind	PROLONG: median
2014	0.0279763	2010	PROLONG	Onshore wind	PROLONG: median
2015	0.031858	2010	PROLONG	Onshore wind	PROLONG: median
2016	0.0359834	2010	PROLONG	Onshore wind	PROLONG: median
2017	0.0403198	2010	PROLONG	Onshore wind	PROLONG: median
2018	0.0452537	2010	PROLONG	Onshore wind	PROLONG: median
2019	0.0505021	2010	PROLONG	Onshore wind	PROLONG: median
2020	0.055882	2010	PROLONG	Onshore wind	PROLONG: median
2021	0.0614493	2010	PROLONG	Onshore wind	PROLONG: median
2022	0.0671602	2010	PROLONG	Onshore wind	PROLONG: median
2023	0.0744713	2010	PROLONG	Onshore wind	PROLONG: median
2024	0.081132	2010	PROLONG	Onshore wind	PROLONG: median
2025	0.0858169	2010	PROLONG	Onshore wind	PROLONG: median
2026	0.0901168	2010	PROLONG	Onshore wind	PROLONG: median
2027	0.0967243	2010	PROLONG	Onshore wind	PROLONG: median
2028	0.104794	2010	PROLONG	Onshore wind	PROLONG: median
2029	0.113488	2010	PROLONG	Onshore wind	PROLONG: median
2030	0.117791	2010	PROLONG	Onshore wind	PROLONG: median
2031	0.124555	2010	PROLONG	Onshore wind	PROLONG: median
2032	0.131087	2010	PROLONG	Onshore wind	PROLONG: median
2033	0.134268	2010	PROLONG	Onshore wind	PROLONG: median
2034	0.137191	2010	PROLONG	Onshore wind	PROLONG: median
2035	0.14376	2010	PROLONG	Onshore wind	PROLONG: median
2036	0.149049	2010	PROLONG	Onshore wind	PROLONG: median
2037	0.151506	2010	PROLONG	Onshore wind	PROLONG: median
2038	0.153641	2010	PROLONG	Onshore wind	PROLONG: median
2039	0.155489	2010	PROLONG	Onshore wind	PROLONG: median
2040	0.157081	2010	PROLONG	Onshore wind	PROLONG: median
2041	0.15845	2010	PROLONG	Onshore wind	PROLONG: median
2042	0.159623	2010	PROLONG	Onshore wind	PROLONG: median
2043	0.160626	2010	PROLONG	Onshore wind	PROLONG: median
2044	0.161481	2010	PROLONG	Onshore wind	PROLONG: median
2045	0.162209	2010	PROLONG	Onshore wind	PROLONG: median
2046	0.162645	2010	PROLONG	Onshore wind	PROLONG: median
2047	0.162734	2010	PROLONG	Onshore wind	PROLONG: median
2048	0.163227	2010	PROLONG	Onshore wind	PROLONG: median
2049	0.164178	2010	PROLONG	Onshore wind	PROLONG: median
2050	0.164499	2010	PROLONG	Onshore wind	PROLONG: median
2011	0.0191019	2011	PROLONG	Onshore wind	PROLONG: median
2012	0.0221225	2011	PROLONG	Onshore wind	PROLONG: median
2013	0.0255024	2011	PROLONG	Onshore wind	PROLONG: median
2014	0.0293541	2011	PROLONG	Onshore wind	PROLONG: median
2015	0.0337667	2011	PROLONG	Onshore wind	PROLONG: median
2016	0.0383636	2011	PROLONG	Onshore wind	PROLONG: median
2017	0.0427821	2011	PROLONG	Onshore wind	PROLONG: median
2018	0.0484424	2011	PROLONG	Onshore wind	PROLONG: median
2019	0.0546458	2011	PROLONG	Onshore wind	PROLONG: median
2020	0.0612196	2011	PROLONG	Onshore wind	PROLONG: median
2021	0.0668209	2011	PROLONG	Onshore wind	PROLONG: median
2022	0.0722858	2011	PROLONG	Onshore wind	PROLONG: median
2023	0.0775249	2011	PROLONG	Onshore wind	PROLONG: median
2024	0.0840333	2011	PROLONG	Onshore wind	PROLONG: median
2025	0.0909792	2011	PROLONG	Onshore wind	PROLONG: median
2026	0.0979239	2011	PROLONG	Onshore wind	PROLONG: median
2027	0.104787	2011	PROLONG	Onshore wind	PROLONG: median
2028	0.111491	2011	PROLONG	Onshore wind	PROLONG: median
2029	0.117967	2011	PROLONG	Onshore wind	PROLONG: median
2030	0.123966	2011	PROLONG	Onshore wind	PROLONG: median
2031	0.127289	2011	PROLONG	Onshore wind	PROLONG: median
2032	0.130171	2011	PROLONG	Onshore wind	PROLONG: median
2033	0.134146	2011	PROLONG	Onshore wind	PROLONG: median
2034	0.140617	2011	PROLONG	Onshore wind	PROLONG: median
2035	0.143559	2011	PROLONG	Onshore wind	PROLONG: median
2036	0.145911	2011	PROLONG	Onshore wind	PROLONG: median
2037	0.147947	2011	PROLONG	Onshore wind	PROLONG: median
2038	0.149702	2011	PROLONG	Onshore wind	PROLONG: median
2039	0.151208	2011	PROLONG	Onshore wind	PROLONG: median
2040	0.152497	2011	PROLONG	Onshore wind	PROLONG: median
2041	0.153597	2011	PROLONG	Onshore wind	PROLONG: median
2042	0.154533	2011	PROLONG	Onshore wind	PROLONG: median
2043	0.155329	2011	PROLONG	Onshore wind	PROLONG: median
2044	0.157368	2011	PROLONG	Onshore wind	PROLONG: median
2045	0.159425	2011	PROLONG	Onshore wind	PROLONG: median
2046	0.161279	2011	PROLONG	Onshore wind	PROLONG: median
2047	0.162947	2011	PROLONG	Onshore wind	PROLONG: median
2048	0.164443	2011	PROLONG	Onshore wind	PROLONG: median
2049	0.165783	2011	PROLONG	Onshore wind	PROLONG: median
2050	0.166979	2011	PROLONG	Onshore wind	PROLONG: median
2012	0.0223673	2012	PROLONG	Onshore wind	PROLONG: median
2013	0.0258435	2012	PROLONG	Onshore wind	PROLONG: median
2014	0.0297578	2012	PROLONG	Onshore wind	PROLONG: median
2015	0.0342384	2012	PROLONG	Onshore wind	PROLONG: median
2016	0.0384664	2012	PROLONG	Onshore wind	PROLONG: median
2017	0.0433238	2012	PROLONG	Onshore wind	PROLONG: median
2018	0.0487059	2012	PROLONG	Onshore wind	PROLONG: median
2019	0.0547804	2012	PROLONG	Onshore wind	PROLONG: median
2020	0.0602661	2012	PROLONG	Onshore wind	PROLONG: median
2021	0.0655679	2012	PROLONG	Onshore wind	PROLONG: median
2022	0.0707384	2012	PROLONG	Onshore wind	PROLONG: median
2023	0.0755725	2012	PROLONG	Onshore wind	PROLONG: median
2024	0.0816351	2012	PROLONG	Onshore wind	PROLONG: median
2025	0.0878824	2012	PROLONG	Onshore wind	PROLONG: median
2026	0.0940568	2012	PROLONG	Onshore wind	PROLONG: median
2027	0.100089	2012	PROLONG	Onshore wind	PROLONG: median
2028	0.105915	2012	PROLONG	Onshore wind	PROLONG: median
2029	0.10995	2012	PROLONG	Onshore wind	PROLONG: median
2030	0.112994	2012	PROLONG	Onshore wind	PROLONG: median
2031	0.116422	2012	PROLONG	Onshore wind	PROLONG: median
2032	0.121448	2012	PROLONG	Onshore wind	PROLONG: median
2033	0.123947	2012	PROLONG	Onshore wind	PROLONG: median
2034	0.126112	2012	PROLONG	Onshore wind	PROLONG: median
2035	0.127978	2012	PROLONG	Onshore wind	PROLONG: median
2036	0.129577	2012	PROLONG	Onshore wind	PROLONG: median
2037	0.133023	2012	PROLONG	Onshore wind	PROLONG: median
2038	0.136467	2012	PROLONG	Onshore wind	PROLONG: median
2039	0.139647	2012	PROLONG	Onshore wind	PROLONG: median
2040	0.142552	2012	PROLONG	Onshore wind	PROLONG: median
2041	0.142769	2012	PROLONG	Onshore wind	PROLONG: median
2042	0.14294	2012	PROLONG	Onshore wind	PROLONG: median
2043	0.143076	2012	PROLONG	Onshore wind	PROLONG: median
2044	0.143183	2012	PROLONG	Onshore wind	PROLONG: median
2045	0.143268	2012	PROLONG	Onshore wind	PROLONG: median
2046	0.143335	2012	PROLONG	Onshore wind	PROLONG: median
2047	0.143388	2012	PROLONG	Onshore wind	PROLONG: median
2048	0.14343	2012	PROLONG	Onshore wind	PROLONG: median
2049	0.143463	2012	PROLONG	Onshore wind	PROLONG: median
2050	0.143489	2012	PROLONG	Onshore wind	PROLONG: median
2013	0.0266261	2013	PROLONG	Onshore wind	PROLONG: median
2014	0.0306774	2013	PROLONG	Onshore wind	PROLONG: median
2015	0.0351776	2013	PROLONG	Onshore wind	PROLONG: median
2016	0.0397195	2013	PROLONG	Onshore wind	PROLONG: median
2017	0.0445194	2013	PROLONG	Onshore wind	PROLONG: median
2018	0.0499586	2013	PROLONG	Onshore wind	PROLONG: median
2019	0.0558432	2013	PROLONG	Onshore wind	PROLONG: median
2020	0.0612517	2013	PROLONG	Onshore wind	PROLONG: median
2021	0.0670406	2013	PROLONG	Onshore wind	PROLONG: median
2022	0.0717185	2013	PROLONG	Onshore wind	PROLONG: median
2023	0.0776517	2013	PROLONG	Onshore wind	PROLONG: median
2024	0.083943	2013	PROLONG	Onshore wind	PROLONG: median
2025	0.0902126	2013	PROLONG	Onshore wind	PROLONG: median
2026	0.096388	2013	PROLONG	Onshore wind	PROLONG: median
2027	0.102401	2013	PROLONG	Onshore wind	PROLONG: median
2028	0.107373	2013	PROLONG	Onshore wind	PROLONG: median
2029	0.110836	2013	PROLONG	Onshore wind	PROLONG: median
2030	0.114067	2013	PROLONG	Onshore wind	PROLONG: median
2031	0.119334	2013	PROLONG	Onshore wind	PROLONG: median
2032	0.122096	2013	PROLONG	Onshore wind	PROLONG: median
2033	0.124497	2013	PROLONG	Onshore wind	PROLONG: median
2034	0.126571	2013	PROLONG	Onshore wind	PROLONG: median
2035	0.128352	2013	PROLONG	Onshore wind	PROLONG: median
2036	0.132111	2013	PROLONG	Onshore wind	PROLONG: median
2037	0.135698	2013	PROLONG	Onshore wind	PROLONG: median
2038	0.139019	2013	PROLONG	Onshore wind	PROLONG: median
2039	0.141674	2013	PROLONG	Onshore wind	PROLONG: median
2040	0.142053	2013	PROLONG	Onshore wind	PROLONG: median
2041	0.142359	2013	PROLONG	Onshore wind	PROLONG: median
2042	0.142604	2013	PROLONG	Onshore wind	PROLONG: median
2043	0.142801	2013	PROLONG	Onshore wind	PROLONG: median
2044	0.142959	2013	PROLONG	Onshore wind	PROLONG: median
2045	0.143086	2013	PROLONG	Onshore wind	PROLONG: median
2046	0.143188	2013	PROLONG	Onshore wind	PROLONG: median
2047	0.143269	2013	PROLONG	Onshore wind	PROLONG: median
2048	0.143335	2013	PROLONG	Onshore wind	PROLONG: median
2049	0.143387	2013	PROLONG	Onshore wind	PROLONG: median
2050	0.143429	2013	PROLONG	Onshore wind	PROLONG: median
2014	0.0288449	2014	PROLONG	Onshore wind	PROLONG: median
2015	0.0330629	2014	PROLONG	Onshore wind	PROLONG: median
2016	0.0375184	2014	PROLONG	Onshore wind	PROLONG: median
2017	0.0420598	2014	PROLONG	Onshore wind	PROLONG: median
2018	0.0474169	2014	PROLONG	Onshore wind	PROLONG: median
2019	0.0532741	2014	PROLONG	Onshore wind	PROLONG: median
2020	0.0591711	2014	PROLONG	Onshore wind	PROLONG: median
2021	0.0651536	2014	PROLONG	Onshore wind	PROLONG: median
2022	0.0703184	2014	PROLONG	Onshore wind	PROLONG: median
2023	0.0763594	2014	PROLONG	Onshore wind	PROLONG: median
2024	0.0831534	2014	PROLONG	Onshore wind	PROLONG: median
2025	0.0900714	2014	PROLONG	Onshore wind	PROLONG: median
2026	0.0972338	2014	PROLONG	Onshore wind	PROLONG: median
2027	0.105471	2014	PROLONG	Onshore wind	PROLONG: median
2028	0.110833	2014	PROLONG	Onshore wind	PROLONG: median
2029	0.117512	2014	PROLONG	Onshore wind	PROLONG: median
2030	0.12224	2014	PROLONG	Onshore wind	PROLONG: median
2031	0.125662	2014	PROLONG	Onshore wind	PROLONG: median
2032	0.131728	2014	PROLONG	Onshore wind	PROLONG: median
2033	0.137393	2014	PROLONG	Onshore wind	PROLONG: median
2034	0.140615	2014	PROLONG	Onshore wind	PROLONG: median
2035	0.143442	2014	PROLONG	Onshore wind	PROLONG: median
2036	0.145908	2014	PROLONG	Onshore wind	PROLONG: median
2037	0.148046	2014	PROLONG	Onshore wind	PROLONG: median
2038	0.149893	2014	PROLONG	Onshore wind	PROLONG: median
2039	0.15148	2014	PROLONG	Onshore wind	PROLONG: median
2040	0.152841	2014	PROLONG	Onshore wind	PROLONG: median
2041	0.154003	2014	PROLONG	Onshore wind	PROLONG: median
2042	0.154994	2014	PROLONG	Onshore wind	PROLONG: median
2043	0.155836	2014	PROLONG	Onshore wind	PROLONG: median
2044	0.156552	2014	PROLONG	Onshore wind	PROLONG: median
2045	0.157371	2014	PROLONG	Onshore wind	PROLONG: median
2046	0.159009	2014	PROLONG	Onshore wind	PROLONG: median
2047	0.160479	2014	PROLONG	Onshore wind	PROLONG: median
2048	0.161796	2014	PROLONG	Onshore wind	PROLONG: median
2049	0.162942	2014	PROLONG	Onshore wind	PROLONG: median
2050	0.163015	2014	PROLONG	Onshore wind	PROLONG: median
2015	0.032513	2015	PROLONG	Onshore wind	PROLONG: median
2016	0.0369499	2015	PROLONG	Onshore wind	PROLONG: median
2017	0.0417613	2015	PROLONG	Onshore wind	PROLONG: median
2018	0.0470216	2015	PROLONG	Onshore wind	PROLONG: median
2019	0.0528608	2015	PROLONG	Onshore wind	PROLONG: median
2020	0.0592204	2015	PROLONG	Onshore wind	PROLONG: median
2021	0.0660186	2015	PROLONG	Onshore wind	PROLONG: median
2022	0.0719409	2015	PROLONG	Onshore wind	PROLONG: median
2023	0.0777266	2015	PROLONG	Onshore wind	PROLONG: median
2024	0.0833796	2015	PROLONG	Onshore wind	PROLONG: median
2025	0.090477	2015	PROLONG	Onshore wind	PROLONG: median
2026	0.0977198	2015	PROLONG	Onshore wind	PROLONG: median
2027	0.106134	2015	PROLONG	Onshore wind	PROLONG: median
2028	0.112021	2015	PROLONG	Onshore wind	PROLONG: median
2029	0.119037	2015	PROLONG	Onshore wind	PROLONG: median
2030	0.124368	2015	PROLONG	Onshore wind	PROLONG: median
2031	0.12802	2015	PROLONG	Onshore wind	PROLONG: median
2032	0.133869	2015	PROLONG	Onshore wind	PROLONG: median
2033	0.140796	2015	PROLONG	Onshore wind	PROLONG: median
2034	0.145644	2015	PROLONG	Onshore wind	PROLONG: median
2035	0.149016	2015	PROLONG	Onshore wind	PROLONG: median
2036	0.151987	2015	PROLONG	Onshore wind	PROLONG: median
2037	0.15459	2015	PROLONG	Onshore wind	PROLONG: median
2038	0.156857	2015	PROLONG	Onshore wind	PROLONG: median
2039	0.158823	2015	PROLONG	Onshore wind	PROLONG: median
2040	0.160522	2015	PROLONG	Onshore wind	PROLONG: median
2041	0.161985	2015	PROLONG	Onshore wind	PROLONG: median
2042	0.16423	2015	PROLONG	Onshore wind	PROLONG: median
2043	0.167	2015	PROLONG	Onshore wind	PROLONG: median
2044	0.169118	2015	PROLONG	Onshore wind	PROLONG: median
2045	0.169362	2015	PROLONG	Onshore wind	PROLONG: median
2046	0.169559	2015	PROLONG	Onshore wind	PROLONG: median
2047	0.169717	2015	PROLONG	Onshore wind	PROLONG: median
2048	0.169845	2015	PROLONG	Onshore wind	PROLONG: median
2049	0.169947	2015	PROLONG	Onshore wind	PROLONG: median
2050	0.17003	2015	PROLONG	Onshore wind	PROLONG: median
2016	0.0364364	2016	PROLONG	Onshore wind	PROLONG: median
2017	0.041307	2016	PROLONG	Onshore wind	PROLONG: median
2018	0.0467058	2016	PROLONG	Onshore wind	PROLONG: median
2019	0.0526572	2016	PROLONG	Onshore wind	PROLONG: median
2020	0.0591779	2016	PROLONG	Onshore wind	PROLONG: median
2021	0.0656959	2016	PROLONG	Onshore wind	PROLONG: median
2022	0.0721843	2016	PROLONG	Onshore wind	PROLONG: median
2023	0.0780636	2016	PROLONG	Onshore wind	PROLONG: median
2024	0.0845982	2016	PROLONG	Onshore wind	PROLONG: median
2025	0.0923959	2016	PROLONG	Onshore wind	PROLONG: median
2026	0.101038	2016	PROLONG	Onshore wind	PROLONG: median
2027	0.109878	2016	PROLONG	Onshore wind	PROLONG: median
2028	0.115111	2016	PROLONG	Onshore wind	PROLONG: median
2029	0.122704	2016	PROLONG	Onshore wind	PROLONG: median
2030	0.130127	2016	PROLONG	Onshore wind	PROLONG: median
2031	0.134644	2016	PROLONG	Onshore wind	PROLONG: median
2032	0.139529	2016	PROLONG	Onshore wind	PROLONG: median
2033	0.146974	2016	PROLONG	Onshore wind	PROLONG: median
2034	0.153817	2016	PROLONG	Onshore wind	PROLONG: median
2035	0.157913	2016	PROLONG	Onshore wind	PROLONG: median
2036	0.161556	2016	PROLONG	Onshore wind	PROLONG: median
2037	0.164774	2016	PROLONG	Onshore wind	PROLONG: median
2038	0.1676	2016	PROLONG	Onshore wind	PROLONG: median
2039	0.170069	2016	PROLONG	Onshore wind	PROLONG: median
2040	0.172216	2016	PROLONG	Onshore wind	PROLONG: median
2041	0.174078	2016	PROLONG	Onshore wind	PROLONG: median
2042	0.174966	2016	PROLONG	Onshore wind	PROLONG: median
2043	0.175285	2016	PROLONG	Onshore wind	PROLONG: median
2044	0.175537	2016	PROLONG	Onshore wind	PROLONG: median
2045	0.177462	2016	PROLONG	Onshore wind	PROLONG: median
2046	0.179579	2016	PROLONG	Onshore wind	PROLONG: median
2047	0.180893	2016	PROLONG	Onshore wind	PROLONG: median
2048	0.181528	2016	PROLONG	Onshore wind	PROLONG: median
2049	0.182069	2016	PROLONG	Onshore wind	PROLONG: median
2050	0.18253	2016	PROLONG	Onshore wind	PROLONG: median
2017	0.0412498	2017	PROLONG	Onshore wind	PROLONG: median
2018	0.0465005	2017	PROLONG	Onshore wind	PROLONG: median
2019	0.0519217	2017	PROLONG	Onshore wind	PROLONG: median
2020	0.0579927	2017	PROLONG	Onshore wind	PROLONG: median
2021	0.0646728	2017	PROLONG	Onshore wind	PROLONG: median
2022	0.0719338	2017	PROLONG	Onshore wind	PROLONG: median
2023	0.0797832	2017	PROLONG	Onshore wind	PROLONG: median
2024	0.0882187	2017	PROLONG	Onshore wind	PROLONG: median
2025	0.0959202	2017	PROLONG	Onshore wind	PROLONG: median
2026	0.101827	2017	PROLONG	Onshore wind	PROLONG: median
2027	0.110267	2017	PROLONG	Onshore wind	PROLONG: median
2028	0.119928	2017	PROLONG	Onshore wind	PROLONG: median
2029	0.130107	2017	PROLONG	Onshore wind	PROLONG: median
2030	0.140689	2017	PROLONG	Onshore wind	PROLONG: median
2031	0.151543	2017	PROLONG	Onshore wind	PROLONG: median
2032	0.156303	2017	PROLONG	Onshore wind	PROLONG: median
2033	0.165438	2017	PROLONG	Onshore wind	PROLONG: median
2034	0.174368	2017	PROLONG	Onshore wind	PROLONG: median
2035	0.18085	2017	PROLONG	Onshore wind	PROLONG: median
2036	0.186645	2017	PROLONG	Onshore wind	PROLONG: median
2037	0.195439	2017	PROLONG	Onshore wind	PROLONG: median
2038	0.203728	2017	PROLONG	Onshore wind	PROLONG: median
2039	0.208668	2017	PROLONG	Onshore wind	PROLONG: median
2040	0.213105	2017	PROLONG	Onshore wind	PROLONG: median
2041	0.216234	2017	PROLONG	Onshore wind	PROLONG: median
2042	0.217408	2017	PROLONG	Onshore wind	PROLONG: median
2043	0.218371	2017	PROLONG	Onshore wind	PROLONG: median
2044	0.219158	2017	PROLONG	Onshore wind	PROLONG: median
2045	0.219802	2017	PROLONG	Onshore wind	PROLONG: median
2046	0.220328	2017	PROLONG	Onshore wind	PROLONG: median
2047	0.220756	2017	PROLONG	Onshore wind	PROLONG: median
2048	0.221105	2017	PROLONG	Onshore wind	PROLONG: median
2049	0.221389	2017	PROLONG	Onshore wind	PROLONG: median
2050	0.22162	2017	PROLONG	Onshore wind	PROLONG: median
2018	0.0444655	2018	PROLONG	Onshore wind	PROLONG: median
2019	0.0503821	2018	PROLONG	Onshore wind	PROLONG: median
2020	0.0567868	2018	PROLONG	Onshore wind	PROLONG: median
2021	0.0636446	2018	PROLONG	Onshore wind	PROLONG: median
2022	0.071075	2018	PROLONG	Onshore wind	PROLONG: median
2023	0.0793488	2018	PROLONG	Onshore wind	PROLONG: median
2024	0.0882876	2018	PROLONG	Onshore wind	PROLONG: median
2025	0.0969463	2018	PROLONG	Onshore wind	PROLONG: median
2026	0.104665	2018	PROLONG	Onshore wind	PROLONG: median
2027	0.113422	2018	PROLONG	Onshore wind	PROLONG: median
2028	0.123343	2018	PROLONG	Onshore wind	PROLONG: median
2029	0.133499	2018	PROLONG	Onshore wind	PROLONG: median
2030	0.143797	2018	PROLONG	Onshore wind	PROLONG: median
2031	0.154139	2018	PROLONG	Onshore wind	PROLONG: median
2032	0.164424	2018	PROLONG	Onshore wind	PROLONG: median
2033	0.174554	2018	PROLONG	Onshore wind	PROLONG: median
2034	0.183853	2018	PROLONG	Onshore wind	PROLONG: median
2035	0.18906	2018	PROLONG	Onshore wind	PROLONG: median
2036	0.196037	2018	PROLONG	Onshore wind	PROLONG: median
2037	0.205978	2018	PROLONG	Onshore wind	PROLONG: median
2038	0.208119	2018	PROLONG	Onshore wind	PROLONG: median
2039	0.20973	2018	PROLONG	Onshore wind	PROLONG: median
2040	0.211027	2018	PROLONG	Onshore wind	PROLONG: median
2041	0.21207	2018	PROLONG	Onshore wind	PROLONG: median
2042	0.212905	2018	PROLONG	Onshore wind	PROLONG: median
2043	0.213574	2018	PROLONG	Onshore wind	PROLONG: median
2044	0.217319	2018	PROLONG	Onshore wind	PROLONG: median
2045	0.221546	2018	PROLONG	Onshore wind	PROLONG: median
2046	0.225423	2018	PROLONG	Onshore wind	PROLONG: median
2047	0.228964	2018	PROLONG	Onshore wind	PROLONG: median
2048	0.23219	2018	PROLONG	Onshore wind	PROLONG: median
2049	0.235118	2018	PROLONG	Onshore wind	PROLONG: median
2050	0.237768	2018	PROLONG	Onshore wind	PROLONG: median
2019	0.0486067	2019	PROLONG	Onshore wind	PROLONG: median
2020	0.0548501	2019	PROLONG	Onshore wind	PROLONG: median
2021	0.0617108	2019	PROLONG	Onshore wind	PROLONG: median
2022	0.0692568	2019	PROLONG	Onshore wind	PROLONG: median
2023	0.0774925	2019	PROLONG	Onshore wind	PROLONG: median
2024	0.0864249	2019	PROLONG	Onshore wind	PROLONG: median
2025	0.0945228	2019	PROLONG	Onshore wind	PROLONG: median
2026	0.102863	2019	PROLONG	Onshore wind	PROLONG: median
2027	0.11154	2019	PROLONG	Onshore wind	PROLONG: median
2028	0.121478	2019	PROLONG	Onshore wind	PROLONG: median
2029	0.131675	2019	PROLONG	Onshore wind	PROLONG: median
2030	0.142038	2019	PROLONG	Onshore wind	PROLONG: median
2031	0.153823	2019	PROLONG	Onshore wind	PROLONG: median
2032	0.163854	2019	PROLONG	Onshore wind	PROLONG: median
2033	0.173116	2019	PROLONG	Onshore wind	PROLONG: median
2034	0.18314	2019	PROLONG	Onshore wind	PROLONG: median
2035	0.188932	2019	PROLONG	Onshore wind	PROLONG: median
2036	0.195744	2019	PROLONG	Onshore wind	PROLONG: median
2037	0.205785	2019	PROLONG	Onshore wind	PROLONG: median
2038	0.214544	2019	PROLONG	Onshore wind	PROLONG: median
2039	0.219864	2019	PROLONG	Onshore wind	PROLONG: median
2040	0.224595	2019	PROLONG	Onshore wind	PROLONG: median
2041	0.228776	2019	PROLONG	Onshore wind	PROLONG: median
2042	0.232451	2019	PROLONG	Onshore wind	PROLONG: median
2043	0.234357	2019	PROLONG	Onshore wind	PROLONG: median
2044	0.235344	2019	PROLONG	Onshore wind	PROLONG: median
2045	0.236146	2019	PROLONG	Onshore wind	PROLONG: median
2046	0.236796	2019	PROLONG	Onshore wind	PROLONG: median
2047	0.237322	2019	PROLONG	Onshore wind	PROLONG: median
2048	0.237748	2019	PROLONG	Onshore wind	PROLONG: median
2049	0.238092	2019	PROLONG	Onshore wind	PROLONG: median
2050	0.23931	2019	PROLONG	Onshore wind	PROLONG: median
2020	0.0543641	2020	PROLONG	Onshore wind	PROLONG: median
2021	0.0613602	2020	PROLONG	Onshore wind	PROLONG: median
2022	0.0690739	2020	PROLONG	Onshore wind	PROLONG: median
2023	0.0775318	2020	PROLONG	Onshore wind	PROLONG: median
2024	0.0867494	2020	PROLONG	Onshore wind	PROLONG: median
2025	0.0964713	2020	PROLONG	Onshore wind	PROLONG: median
2026	0.105584	2020	PROLONG	Onshore wind	PROLONG: median
2027	0.115445	2020	PROLONG	Onshore wind	PROLONG: median
2028	0.123348	2020	PROLONG	Onshore wind	PROLONG: median
2029	0.133718	2020	PROLONG	Onshore wind	PROLONG: median
2030	0.145289	2020	PROLONG	Onshore wind	PROLONG: median
2031	0.157788	2020	PROLONG	Onshore wind	PROLONG: median
2032	0.168969	2020	PROLONG	Onshore wind	PROLONG: median
2033	0.177012	2020	PROLONG	Onshore wind	PROLONG: median
2034	0.187527	2020	PROLONG	Onshore wind	PROLONG: median
2035	0.195442	2020	PROLONG	Onshore wind	PROLONG: median
2036	0.201391	2020	PROLONG	Onshore wind	PROLONG: median
2037	0.211472	2020	PROLONG	Onshore wind	PROLONG: median
2038	0.221755	2020	PROLONG	Onshore wind	PROLONG: median
2039	0.227852	2020	PROLONG	Onshore wind	PROLONG: median
2040	0.233258	2020	PROLONG	Onshore wind	PROLONG: median
2041	0.238063	2020	PROLONG	Onshore wind	PROLONG: median
2042	0.24231	2020	PROLONG	Onshore wind	PROLONG: median
2043	0.246044	2020	PROLONG	Onshore wind	PROLONG: median
2044	0.249313	2020	PROLONG	Onshore wind	PROLONG: median
2045	0.252164	2020	PROLONG	Onshore wind	PROLONG: median
2046	0.254641	2020	PROLONG	Onshore wind	PROLONG: median
2047	0.256787	2020	PROLONG	Onshore wind	PROLONG: median
2048	0.258641	2020	PROLONG	Onshore wind	PROLONG: median
2049	0.262059	2020	PROLONG	Onshore wind	PROLONG: median
2050	0.263474	2020	PROLONG	Onshore wind	PROLONG: median

## Sheet: b; IEA WEO STEPS_NPS
Report	Year	Value	Total	Share	Report.Year	Projection	Technology
WEO 2014 NPS	2012	97	22721	0.00426918	2014	IEA WEO: STEPS/NPS	Solar PV
WEO 2014 NPS	2020	449	27771	0.0161679	2014	IEA WEO: STEPS/NPS	Solar PV
WEO 2014 NPS	2025	643	30817	0.0208651	2014	IEA WEO: STEPS/NPS	Solar PV
WEO 2014 NPS	2030	851	33881	0.0251173	2014	IEA WEO: STEPS/NPS	Solar PV
WEO 2014 NPS	2035	1068	36977	0.0288828	2014	IEA WEO: STEPS/NPS	Solar PV
WEO 2014 NPS	2040	1291	40104	0.0321913	2014	IEA WEO: STEPS/NPS	Solar PV
WEO 2015 NPS	2013	139	23318	0.00596106	2015	IEA WEO: STEPS/NPS	Solar PV
WEO 2015 NPS	2020	494	27222	0.0181471	2015	IEA WEO: STEPS/NPS	Solar PV
WEO 2015 NPS	2025	725	30090	0.0240944	2015	IEA WEO: STEPS/NPS	Solar PV
WEO 2015 NPS	2030	976	33214	0.0293852	2015	IEA WEO: STEPS/NPS	Solar PV
WEO 2015 NPS	2035	1244	36394	0.0341815	2015	IEA WEO: STEPS/NPS	Solar PV
WEO 2015 NPS	2040	1521	39444	0.038561	2015	IEA WEO: STEPS/NPS	Solar PV
WEO 2016 NPS	2014	190	23809	0.00798018	2016	IEA WEO: STEPS/NPS	Solar PV
WEO 2016 NPS	2020	599	26698	0.0224361	2016	IEA WEO: STEPS/NPS	Solar PV
WEO 2016 NPS	2025	953	29540	0.0322613	2016	IEA WEO: STEPS/NPS	Solar PV
WEO 2016 NPS	2030	1329	32732	0.0406025	2016	IEA WEO: STEPS/NPS	Solar PV
WEO 2016 NPS	2035	1731	35989	0.048098	2016	IEA WEO: STEPS/NPS	Solar PV
WEO 2016 NPS	2040	2137	39045	0.0547317	2016	IEA WEO: STEPS/NPS	Solar PV
WEO 2017 NPS	2015	247	24240	0.0101898	2017	IEA WEO: STEPS/NPS	Solar PV
WEO 2017 NPS	2016	303	24770	0.0122325	2017	IEA WEO: STEPS/NPS	Solar PV
WEO 2017 NPS	2025	1264	29657	0.0426206	2017	IEA WEO: STEPS/NPS	Solar PV
WEO 2017 NPS	2030	1827	32864	0.0555927	2017	IEA WEO: STEPS/NPS	Solar PV
WEO 2017 NPS	2035	2471	36097	0.0684544	2017	IEA WEO: STEPS/NPS	Solar PV
WEO 2017 NPS	2040	3162	39290	0.0804785	2017	IEA WEO: STEPS/NPS	Solar PV
WEO 2018 NPS	2016	328	24919	0.0131626	2018	IEA WEO: STEPS/NPS	Solar PV
WEO 2018 NPS	2017	435	25679	0.0169399	2018	IEA WEO: STEPS/NPS	Solar PV
WEO 2018 NPS	2025	1463	30253	0.0483588	2018	IEA WEO: STEPS/NPS	Solar PV
WEO 2018 NPS	2030	2197	33510	0.0655625	2018	IEA WEO: STEPS/NPS	Solar PV
WEO 2018 NPS	2035	2935	36919	0.0794984	2018	IEA WEO: STEPS/NPS	Solar PV
WEO 2018 NPS	2040	3839	40443	0.0949237	2018	IEA WEO: STEPS/NPS	Solar PV
WEO 2019 STEPS	2017	443	25601	0.017304	2019	IEA WEO: STEPS/NPS	Solar PV
WEO 2019 STEPS	2018	592	26603	0.0222531	2019	IEA WEO: STEPS/NPS	Solar PV
WEO 2019 STEPS	2025	1730	30803	0.0561634	2019	IEA WEO: STEPS/NPS	Solar PV
WEO 2019 STEPS	2030	2562	34140	0.0750439	2019	IEA WEO: STEPS/NPS	Solar PV
WEO 2019 STEPS	2035	3551	37682	0.094236	2019	IEA WEO: STEPS/NPS	Solar PV
WEO 2019 STEPS	2040	4705	41373	0.113722	2019	IEA WEO: STEPS/NPS	Solar PV
WEO 2020 STEPS	2018	554	26619	0.0208122	2020	IEA WEO: STEPS/NPS	Solar PV
WEO 2020 STEPS	2019	665	26942	0.0246827	2020	IEA WEO: STEPS/NPS	Solar PV
WEO 2020 STEPS	2025	1715	29679	0.057785	2020	IEA WEO: STEPS/NPS	Solar PV
WEO 2020 STEPS	2030	2764	32818	0.0842221	2020	IEA WEO: STEPS/NPS	Solar PV
WEO 2020 STEPS	2040	5478	40094	0.136629	2020	IEA WEO: STEPS/NPS	Solar PV
WEO 2021 STEPS	2019	681	26959	0.0252606	2021	IEA WEO: STEPS/NPS	Solar PV
WEO 2021 STEPS	2020	833	26762	0.0311262	2021	IEA WEO: STEPS/NPS	Solar PV
WEO 2021 STEPS	2030	3492	33575	0.104006	2021	IEA WEO: STEPS/NPS	Solar PV
WEO 2021 STEPS	2040	6700	40553	0.165216	2021	IEA WEO: STEPS/NPS	Solar PV
WEO 2021 STEPS	2050	9667	46703	0.206989	2021	IEA WEO: STEPS/NPS	Solar PV
WEO 2020 STEPS	2018	1273	26619	0.047823	2020	IEA WEO: STEPS/NPS	Wind
WEO 2020 STEPS	2019	1423	26942	0.0528172	2020	IEA WEO: STEPS/NPS	Wind
WEO 2020 STEPS	2025	2394	29679	0.0806631	2020	IEA WEO: STEPS/NPS	Wind
WEO 2020 STEPS	2030	3361	32818	0.102413	2020	IEA WEO: STEPS/NPS	Wind
WEO 2020 STEPS	2040	5441	40094	0.135706	2020	IEA WEO: STEPS/NPS	Wind
WEO 2019 STEPS	2017	1127	25601	0.0440217	2019	IEA WEO: STEPS/NPS	Wind
WEO 2019 STEPS	2018	1265	26603	0.047551	2019	IEA WEO: STEPS/NPS	Wind
WEO 2019 STEPS	2025	2411	30803	0.0782716	2019	IEA WEO: STEPS/NPS	Wind
WEO 2019 STEPS	2030	3317	34140	0.0971588	2019	IEA WEO: STEPS/NPS	Wind
WEO 2019 STEPS	2035	4305	37682	0.114246	2019	IEA WEO: STEPS/NPS	Wind
WEO 2019 STEPS	2040	5226	41373	0.126314	2019	IEA WEO: STEPS/NPS	Wind
WEO 2018 NPS	2016	957	24919	0.0384044	2018	IEA WEO: STEPS/NPS	Wind
WEO 2018 NPS	2017	1085	25679	0.0422524	2018	IEA WEO: STEPS/NPS	Wind
WEO 2018 NPS	2025	2304	30253	0.0761577	2018	IEA WEO: STEPS/NPS	Wind
WEO 2018 NPS	2030	3157	33510	0.0942107	2018	IEA WEO: STEPS/NPS	Wind
WEO 2018 NPS	2035	3960	36919	0.107262	2018	IEA WEO: STEPS/NPS	Wind
WEO 2018 NPS	2040	4690	40443	0.115966	2018	IEA WEO: STEPS/NPS	Wind
WEO 2017 NPS	2015	838	24240	0.034571	2017	IEA WEO: STEPS/NPS	Wind
WEO 2017 NPS	2016	981	24770	0.0396044	2017	IEA WEO: STEPS/NPS	Wind
WEO 2017 NPS	2025	2192	29657	0.0739117	2017	IEA WEO: STEPS/NPS	Wind
WEO 2017 NPS	2030	2837	32864	0.0863255	2017	IEA WEO: STEPS/NPS	Wind
WEO 2017 NPS	2035	3547	36097	0.098263	2017	IEA WEO: STEPS/NPS	Wind
WEO 2017 NPS	2040	4270	39290	0.108679	2017	IEA WEO: STEPS/NPS	Wind
WEO 2016 NPS	2014	717	23809	0.0301147	2016	IEA WEO: STEPS/NPS	Wind
WEO 2016 NPS	2020	1508	26698	0.0564836	2016	IEA WEO: STEPS/NPS	Wind
WEO 2016 NPS	2025	2118	29540	0.0716994	2016	IEA WEO: STEPS/NPS	Wind
WEO 2016 NPS	2030	2706	32732	0.0826714	2016	IEA WEO: STEPS/NPS	Wind
WEO 2016 NPS	2035	3296	35989	0.0915835	2016	IEA WEO: STEPS/NPS	Wind
WEO 2016 NPS	2040	3881	39045	0.0993981	2016	IEA WEO: STEPS/NPS	Wind
WEO 2015 NPS	2013	635	23318	0.0272322	2015	IEA WEO: STEPS/NPS	Wind
WEO 2015 NPS	2020	1407	27222	0.0516861	2015	IEA WEO: STEPS/NPS	Wind
WEO 2015 NPS	2025	1988	30090	0.0660685	2015	IEA WEO: STEPS/NPS	Wind
WEO 2015 NPS	2030	2535	33214	0.0763232	2015	IEA WEO: STEPS/NPS	Wind
WEO 2015 NPS	2035	3052	36394	0.08386	2015	IEA WEO: STEPS/NPS	Wind
WEO 2015 NPS	2040	3568	39444	0.0904574	2015	IEA WEO: STEPS/NPS	Wind
WEO 2014 NPS	2012	521	22721	0.0229303	2014	IEA WEO: STEPS/NPS	Wind
WEO 2014 NPS	2020	1333	27771	0.0479997	2014	IEA WEO: STEPS/NPS	Wind
WEO 2014 NPS	2025	1853	30817	0.0601291	2014	IEA WEO: STEPS/NPS	Wind
WEO 2014 NPS	2030	2362	33881	0.0697146	2014	IEA WEO: STEPS/NPS	Wind
WEO 2014 NPS	2035	2870	36977	0.0776158	2014	IEA WEO: STEPS/NPS	Wind
WEO 2014 NPS	2040	3345	40104	0.0834081	2014	IEA WEO: STEPS/NPS	Wind
WEO 2013 NPS	2011	434	22113	0.0196265	2013	IEA WEO: STEPS/NPS	Wind
WEO 2013 NPS	2020	1326	27999	0.0473588	2013	IEA WEO: STEPS/NPS	Wind
WEO 2013 NPS	2025	1795	31121	0.0576781	2013	IEA WEO: STEPS/NPS	Wind
WEO 2013 NPS	2030	2269	34058	0.0666216	2013	IEA WEO: STEPS/NPS	Wind
WEO 2013 NPS	2035	2774	37087	0.0747971	2013	IEA WEO: STEPS/NPS	Wind
WEO 2012 NPS	2010	342	21408	0.0159753	2012	IEA WEO: STEPS/NPS	Wind
WEO 2012 NPS	2015	808	24996	0.0323252	2012	IEA WEO: STEPS/NPS	Wind
WEO 2012 NPS	2020	1272	28235	0.0450505	2012	IEA WEO: STEPS/NPS	Wind
WEO 2012 NPS	2025	1719	31007	0.0554391	2012	IEA WEO: STEPS/NPS	Wind
WEO 2012 NPS	2030	2187	33789	0.0647252	2012	IEA WEO: STEPS/NPS	Wind
WEO 2012 NPS	2035	2681	36637	0.0731774	2012	IEA WEO: STEPS/NPS	Wind
WEO 2011 NPS	2009	273	20043	0.0136207	2011	IEA WEO: STEPS/NPS	Wind
WEO 2011 NPS	2015	835	24674	0.0338413	2011	IEA WEO: STEPS/NPS	Wind
WEO 2011 NPS	2020	1282	27881	0.0459811	2011	IEA WEO: STEPS/NPS	Wind
WEO 2011 NPS	2025	1724	30640	0.0562663	2011	IEA WEO: STEPS/NPS	Wind
WEO 2011 NPS	2030	2182	33417	0.0652961	2011	IEA WEO: STEPS/NPS	Wind
WEO 2011 NPS	2035	2703	36250	0.0745655	2011	IEA WEO: STEPS/NPS	Wind
WEO 2010 NPS	2008	219	20183	0.0108507	2010	IEA WEO: STEPS/NPS	Wind
WEO 2010 NPS	2015	756	24513	0.0308408	2010	IEA WEO: STEPS/NPS	Wind
WEO 2010 NPS	2020	1229	27373	0.0448983	2010	IEA WEO: STEPS/NPS	Wind
WEO 2010 NPS	2025	1749	30016	0.0582689	2010	IEA WEO: STEPS/NPS	Wind
WEO 2010 NPS	2030	2278	32696	0.0696721	2010	IEA WEO: STEPS/NPS	Wind
WEO 2010 NPS	2035	2851	35336	0.0806826	2010	IEA WEO: STEPS/NPS	Wind
WEO 2009 RS	2007	173	19756	0.00875683	2009	IEA WEO: STEPS/NPS	Wind
WEO 2009 RS	2015	678	24352	0.0278417	2009	IEA WEO: STEPS/NPS	Wind
WEO 2009 RS	2020	1010	27232	0.0370887	2009	IEA WEO: STEPS/NPS	Wind
WEO 2009 RS	2025	1289	30670	0.042028	2009	IEA WEO: STEPS/NPS	Wind
WEO 2009 RS	2030	1535	34292	0.0447626	2009	IEA WEO: STEPS/NPS	Wind
WEO 2008 RS	2006	130	18921	0.00687067	2008	IEA WEO: STEPS/NPS	Wind
WEO 2008 RS	2015	664	24975	0.0265866	2008	IEA WEO: STEPS/NPS	Wind
WEO 2008 RS	2020	970	27708	0.0350079	2008	IEA WEO: STEPS/NPS	Wind
WEO 2008 RS	2025	1234	30512	0.0404431	2008	IEA WEO: STEPS/NPS	Wind
WEO 2008 RS	2030	1490	33265	0.0447918	2008	IEA WEO: STEPS/NPS	Wind

## Sheet: b; historical
Year	Value	Total	Share	Data	Technology
2010	32070.2	2.15707e+07	0.00148675	Historical data	Solar PV
2011	63737.6	2.22895e+07	0.00285953	Historical data	Solar PV
2012	98876.1	2.28486e+07	0.00432745	Historical data	Solar PV
2013	139481	2.35746e+07	0.00591659	Historical data	Solar PV
2014	184582	2.41873e+07	0.00763137	Historical data	Solar PV
2015	244847	2.45376e+07	0.00997842	Historical data	Solar PV
2016	320940	2.52892e+07	0.0126908	Historical data	Solar PV
2017	431384	2.61392e+07	0.0165034	Historical data	Solar PV
2018	553703	2.71741e+07	0.0203761	Historical data	Solar PV
2019	683056	2.76506e+07	0.0247031	Historical data	Solar PV
2020	823782	2.75544e+07	0.0298966	Historical data	Solar PV
2021	1020000	2.81044e+07	0.0362933	Historical data	Solar PV
2022	1294100	29145000	0.0444021	Historical data	Solar PV
2023	1595700	29863000	0.053434	Historical data	Solar PV
2000	31240.1	1.54281e+07	0.00202489	Historical data	Onshore wind
2001	38316.7	1.55481e+07	0.00246439	Historical data	Onshore wind
2002	52440.1	1.61602e+07	0.00324502	Historical data	Onshore wind
2003	63798.3	1.67522e+07	0.00380836	Historical data	Onshore wind
2004	83560	1.75239e+07	0.00476835	Historical data	Onshore wind
2005	102865	1.8287e+07	0.00562503	Historical data	Onshore wind
2006	131831	1.90076e+07	0.00693567	Historical data	Onshore wind
2007	169179	1.98427e+07	0.008526	Historical data	Onshore wind
2008	218348	2.02389e+07	0.0107885	Historical data	Onshore wind
2009	273653	2.01812e+07	0.0135598	Historical data	Onshore wind
2010	334657	2.15707e+07	0.0155144	Historical data	Onshore wind
2011	425773	2.22895e+07	0.0191019	Historical data	Onshore wind
2012	511061	2.28486e+07	0.0223673	Historical data	Onshore wind
2013	627699	2.35746e+07	0.0266261	Historical data	Onshore wind
2014	697680	2.41873e+07	0.0288449	Historical data	Onshore wind
2015	797793	2.45376e+07	0.032513	Historical data	Onshore wind
2016	921448	2.52892e+07	0.0364364	Historical data	Onshore wind
2017	1.07824e+06	2.61392e+07	0.0412498	Historical data	Onshore wind
2018	1.20831e+06	2.71741e+07	0.0444655	Historical data	Onshore wind
2019	1.344e+06	2.76506e+07	0.0486067	Historical data	Onshore wind
2020	1.49797e+06	2.75544e+07	0.0543641	Historical data	Onshore wind
2021	1730400	28104366	0.0615705	Historical data	Onshore wind
2022	1921000	29145000	0.0659118	Historical data	Onshore wind
2023	2089000	29863000	0.0699528	Historical data	Onshore wind
