# Supplementary material for: Probabilistic projections of global wind and solar power growth based on historical national experience
Source: Nat Energy. 2026 Apr 14;11(5):743–55. doi: 10.1038/s41560-026-02021-w (PMC13215882; doi:10.1038/s41560-026-02021-w)
Supplement: Supplementary file 5 — Statistical source data. [file 41560_2026_2021_MOESM5_ESM.xlsx]

## Sheet: historical data
Year	Value	Total	Share	Data	Technology
2015	244847	2.45376e+07	0.00997842	Historical data	Solar PV
2016	320940	2.52892e+07	0.0126908	Historical data	Solar PV
2017	431384	2.61392e+07	0.0165034	Historical data	Solar PV
2018	553703	2.71741e+07	0.0203761	Historical data	Solar PV
2019	683056	2.76506e+07	0.0247031	Historical data	Solar PV
2020	823782	2.75544e+07	0.0298966	Historical data	Solar PV
2021	1020000	2.81044e+07	0.0362933	Historical data	Solar PV
2022	1294100	29145000	0.0444021	Historical data	Solar PV
2023	1595700	29863000	0.053434	Historical data	Solar PV
2015	797793	2.45376e+07	0.032513	Historical data	Onshore wind
2016	921448	2.52892e+07	0.0364364	Historical data	Onshore wind
2017	1.07824e+06	2.61392e+07	0.0412498	Historical data	Onshore wind
2018	1.20831e+06	2.71741e+07	0.0444655	Historical data	Onshore wind
2019	1.344e+06	2.76506e+07	0.0486067	Historical data	Onshore wind
2020	1.49797e+06	2.75544e+07	0.0543641	Historical data	Onshore wind
2021	1730400	28104366	0.0615705	Historical data	Onshore wind
2022	1921000	29145000	0.0659118	Historical data	Onshore wind
2023	2089000	29863000	0.0699528	Historical data	Onshore wind

## Sheet: IPCC AR6 IMP
Technology	Year	Share	Projection
Wind	2020	0.0544272	IPCC AR6 IMP: CurPol
Wind	2025	0.07244	IPCC AR6 IMP: CurPol
Wind	2030	0.0933969	IPCC AR6 IMP: CurPol
Wind	2035	0.0753826	IPCC AR6 IMP: CurPol
Wind	2040	0.0860462	IPCC AR6 IMP: CurPol
Wind	2045	0.0837698	IPCC AR6 IMP: CurPol
Wind	2050	0.0887212	IPCC AR6 IMP: CurPol
Solar PV	2020	0.0311211	IPCC AR6 IMP: CurPol
Solar PV	2025	0.0528707	IPCC AR6 IMP: CurPol
Solar PV	2030	0.0790831	IPCC AR6 IMP: CurPol
Solar PV	2035	0.0609909	IPCC AR6 IMP: CurPol
Solar PV	2040	0.0752229	IPCC AR6 IMP: CurPol
Solar PV	2045	0.0884891	IPCC AR6 IMP: CurPol
Solar PV	2050	0.100559	IPCC AR6 IMP: CurPol

## Sheet: IPCC AR6 scenarios
Year	Technology	Scenario	variable	n	min	max	q1	median	q3
2025	Solar PV	<1.5ºC, high overshoot (C2)	Share	96	0.016	0.165	0.045	0.082	0.102
2030	Solar PV	<1.5ºC, high overshoot (C2)	Share	109	0.009	0.277	0.074	0.137	0.189
2035	Solar PV	<1.5ºC, high overshoot (C2)	Share	96	0.038	0.355	0.175	0.222	0.285
2040	Solar PV	<1.5ºC, high overshoot (C2)	Share	109	0.039	0.438	0.137	0.282	0.348
2045	Solar PV	<1.5ºC, high overshoot (C2)	Share	96	0.037	0.517	0.221	0.305	0.385
2050	Solar PV	<1.5ºC, high overshoot (C2)	Share	109	0.034	0.555	0.179	0.305	0.386
2025	Solar PV	<1.5ºC, no/limited overshoot (C1)	Share	70	0.021	0.188	0.084	0.112	0.135
2030	Solar PV	<1.5ºC, no/limited overshoot (C1)	Share	71	0.041	0.395	0.143	0.233	0.27
2035	Solar PV	<1.5ºC, no/limited overshoot (C1)	Share	70	0.056	0.485	0.206	0.322	0.349
2040	Solar PV	<1.5ºC, no/limited overshoot (C1)	Share	71	0.069	0.514	0.228	0.337	0.38
2045	Solar PV	<1.5ºC, no/limited overshoot (C1)	Share	70	0.068	0.567	0.271	0.342	0.398
2050	Solar PV	<1.5ºC, no/limited overshoot (C1)	Share	71	0.063	0.553	0.265	0.335	0.402
2025	Solar PV	<2ºC (C4)	Share	116	0.02	0.147	0.038	0.048	0.06
2030	Solar PV	<2ºC (C4)	Share	124	0.009	0.191	0.067	0.086	0.1
2035	Solar PV	<2ºC (C4)	Share	116	0.039	0.291	0.102	0.137	0.155
2040	Solar PV	<2ºC (C4)	Share	124	0.018	0.394	0.113	0.18	0.199
2045	Solar PV	<2ºC (C4)	Share	116	0.038	0.475	0.123	0.201	0.217
2050	Solar PV	<2ºC (C4)	Share	124	0.034	0.524	0.149	0.222	0.243
2025	Solar PV	Likely <2ºC (C3)	Share	233	0.017	331.415	0.045	0.073	0.099
2030	Solar PV	Likely <2ºC (C3)	Share	258	0.009	130.95	0.078	0.121	0.179
2035	Solar PV	Likely <2ºC (C3)	Share	233	0.035	29.243	0.135	0.174	0.268
2040	Solar PV	Likely <2ºC (C3)	Share	258	0.039	22.337	0.171	0.219	0.317
2045	Solar PV	Likely <2ºC (C3)	Share	233	0.04	17.183	0.191	0.243	0.347
2050	Solar PV	Likely <2ºC (C3)	Share	258	0.039	12.106	0.203	0.273	0.358
2025	Wind	<1.5ºC, high overshoot (C2)	Share	56	0.007	0.194	0.067	0.084	0.152
2030	Wind	<1.5ºC, high overshoot (C2)	Share	69	0.013	0.27	0.111	0.154	0.195
2035	Wind	<1.5ºC, high overshoot (C2)	Share	56	0.017	0.334	0.173	0.214	0.25
2040	Wind	<1.5ºC, high overshoot (C2)	Share	69	0.019	0.448	0.19	0.236	0.301
2045	Wind	<1.5ºC, high overshoot (C2)	Share	56	0.019	0.496	0.21	0.271	0.329
2050	Wind	<1.5ºC, high overshoot (C2)	Share	69	0.018	0.554	0.216	0.268	0.322
2025	Wind	<1.5ºC, no/limited overshoot (C1)	Share	31	0.055	0.299	0.07	0.099	0.182
2030	Wind	<1.5ºC, no/limited overshoot (C1)	Share	32	0.068	0.451	0.121	0.211	0.24
2035	Wind	<1.5ºC, no/limited overshoot (C1)	Share	31	0.113	0.448	0.153	0.279	0.315
2040	Wind	<1.5ºC, no/limited overshoot (C1)	Share	32	0.124	0.477	0.17	0.296	0.336
2045	Wind	<1.5ºC, no/limited overshoot (C1)	Share	31	0.125	0.486	0.193	0.305	0.343
2050	Wind	<1.5ºC, no/limited overshoot (C1)	Share	32	0.123	0.508	0.196	0.284	0.333
2025	Wind	<2ºC (C4)	Share	107	0.01	0.128	0.068	0.077	0.098
2030	Wind	<2ºC (C4)	Share	115	0.014	0.219	0.094	0.107	0.125
2035	Wind	<2ºC (C4)	Share	107	0.016	0.309	0.119	0.16	0.246
2040	Wind	<2ºC (C4)	Share	115	0.017	0.416	0.168	0.192	0.273
2045	Wind	<2ºC (C4)	Share	107	0.017	0.466	0.193	0.211	0.361
2050	Wind	<2ºC (C4)	Share	115	0.016	0.559	0.216	0.23	0.398
2025	Wind	Likely <2ºC (C3)	Share	159	0.051	586.057	0.072	0.089	0.115
2030	Wind	Likely <2ºC (C3)	Share	184	0.051	244.726	0.098	0.12	0.172
2035	Wind	Likely <2ºC (C3)	Share	159	0.054	56.374	0.125	0.184	0.288
2040	Wind	Likely <2ºC (C3)	Share	184	0.074	42.899	0.182	0.22	0.314
2045	Wind	Likely <2ºC (C3)	Share	159	0.093	38.12	0.188	0.233	0.41
2050	Wind	Likely <2ºC (C3)	Share	184	0.099	28.827	0.221	0.251	0.352
2025	Solar PV	Baseline	Share	39	0.011	0.093	0.038	0.043	0.052
2030	Solar PV	Baseline	Share	40	0.014	0.155	0.042	0.059	0.074
2035	Solar PV	Baseline	Share	39	0.018	0.189	0.043	0.067	0.113
2040	Solar PV	Baseline	Share	40	0.01	0.21	0.045	0.085	0.172
2045	Solar PV	Baseline	Share	39	0.026	0.257	0.051	0.113	0.22
2050	Solar PV	Baseline	Share	40	0.006	0.313	0.058	0.128	0.249
2025	Wind	Baseline	Share	21	0.006	0.142	0.054	0.055	0.058
2030	Wind	Baseline	Share	22	0.007	0.17	0.053	0.059	0.083
2035	Wind	Baseline	Share	21	0.009	0.226	0.052	0.062	0.091
2040	Wind	Baseline	Share	22	0.01	0.3	0.052	0.071	0.116
2045	Wind	Baseline	Share	21	0.011	0.366	0.058	0.067	0.13
2050	Wind	Baseline	Share	22	0.012	0.408	0.062	0.087	0.154
2025	Solar PV	Current Policies	Share	43	0.016	0.085	0.039	0.058	0.068
2030	Solar PV	Current Policies	Share	46	0.005	0.147	0.052	0.089	0.112
2035	Solar PV	Current Policies	Share	43	0.025	0.202	0.064	0.13	0.159
2040	Solar PV	Current Policies	Share	46	0.008	0.242	0.086	0.179	0.202
2045	Solar PV	Current Policies	Share	43	0.027	0.282	0.094	0.201	0.236
2050	Solar PV	Current Policies	Share	46	0.017	0.343	0.105	0.221	0.267
2025	Wind	Current Policies	Share	18	0.038	0.101	0.06	0.064	0.069
2030	Wind	Current Policies	Share	21	0.039	0.163	0.066	0.078	0.09
2035	Wind	Current Policies	Share	18	0.04	0.232	0.076	0.098	0.11
2040	Wind	Current Policies	Share	21	0.042	0.302	0.086	0.112	0.167
2045	Wind	Current Policies	Share	18	0.045	0.368	0.083	0.124	0.156
2050	Wind	Current Policies	Share	21	0.048	0.403	0.089	0.139	0.205

## Sheet: IEA Renewables 2024
Year	Technology	Value	Total	Share	Projection
2024	Solar PV	2119.7	30750	0.0689333	IEA Renewables 2024
2025	Solar PV	2662.1	31750	0.0838457	IEA Renewables 2024
2026	Solar PV	3256.9	32700	0.0995994	IEA Renewables 2024
2027	Solar PV	3888	33700	0.115371	IEA Renewables 2024
2028	Solar PV	4561.5	34700	0.131455	IEA Renewables 2024
2029	Solar PV	5271.3	35700	0.147655	IEA Renewables 2024
2030	Solar PV	6011.9	36700	0.163812	IEA Renewables 2024
2024	Onshore wind	2242.2	30750	0.0729171	IEA Renewables 2024
2025	Onshore wind	2591.9	31750	0.0816346	IEA Renewables 2024
2026	Onshore wind	2841.3	32700	0.0868899	IEA Renewables 2024
2027	Onshore wind	3114.7	33700	0.0924243	IEA Renewables 2024
2028	Onshore wind	3404.9	34700	0.0981239	IEA Renewables 2024
2029	Onshore wind	3705	35700	0.103782	IEA Renewables 2024
2030	Onshore wind	4022.1	36700	0.109594	IEA Renewables 2024

## Sheet: IEA WEO
Year	Share	Projection	Technology
2023	0.05	IEA Stated Policies 2024	Solar PV
2030	0.17	IEA Stated Policies 2024	Solar PV
2035	0.25	IEA Stated Policies 2024	Solar PV
2040	0.31	IEA Stated Policies 2024	Solar PV
2050	0.37	IEA Stated Policies 2024	Solar PV
2023	0.08	IEA Stated Policies 2024	Wind
2030	0.13	IEA Stated Policies 2024	Wind
2035	0.18	IEA Stated Policies 2024	Wind
2040	0.2	IEA Stated Policies 2024	Wind
2050	0.21	IEA Stated Policies 2024	Wind
2024	0.0663657	IEA Current Policies 2025	Solar PV
2035	0.201033	IEA Current Policies 2025	Solar PV
2040	0.238343	IEA Current Policies 2025	Solar PV
2050	0.286316	IEA Current Policies 2025	Solar PV
2024	0.0663657	IEA Stated Policies 2025	Solar PV
2035	0.228427	IEA Stated Policies 2025	Solar PV
2040	0.285194	IEA Stated Policies 2025	Solar PV
2050	0.350793	IEA Stated Policies 2025	Solar PV
2024	0.0811214	IEA Current Policies 2025	Wind
2035	0.140264	IEA Current Policies 2025	Wind
2040	0.154618	IEA Current Policies 2025	Wind
2050	0.165827	IEA Current Policies 2025	Wind
2024	0.0811214	IEA Stated Policies 2025	Wind
2035	0.156233	IEA Stated Policies 2025	Wind
2040	0.175288	IEA Stated Policies 2025	Wind
2050	0.189239	IEA Stated Policies 2025	Wind

## Sheet: PROLONG
Year	p05	p25	median	p75	p95	Max.Year	Technology
2023	0.0699528	0.0699528	0.0699528	0.0699528	0.0699528	2023	Onshore wind
2024	0.0762407	0.0769584	0.0779161	0.0788112	0.0805628	2023	Onshore wind
2025	0.082734	0.0843551	0.0863889	0.088223	0.0923083	2023	Onshore wind
2026	0.0893678	0.0921059	0.0955667	0.0982761	0.105176	2023	Onshore wind
2027	0.095894	0.100164	0.104126	0.109543	0.119115	2023	Onshore wind
2028	0.102087	0.108473	0.112835	0.120502	0.134033	2023	Onshore wind
2029	0.108775	0.116969	0.123131	0.130905	0.149975	2023	Onshore wind
2030	0.114899	0.12558	0.133945	0.142957	0.167045	2023	Onshore wind
2031	0.120424	0.134233	0.145228	0.156734	0.184851	2023	Onshore wind
2032	0.125529	0.140661	0.156523	0.171465	0.203182	2023	Onshore wind
2033	0.130115	0.149308	0.166055	0.186246	0.2218	2023	Onshore wind
2034	0.134276	0.15701	0.173813	0.196392	0.240452	2023	Onshore wind
2035	0.138022	0.162716	0.184076	0.205192	0.258888	2023	Onshore wind
2036	0.141369	0.167854	0.192499	0.21702	0.276867	2023	Onshore wind
2037	0.144342	0.172441	0.201098	0.22746	0.294177	2023	Onshore wind
2038	0.146967	0.176505	0.211108	0.236411	0.30917	2023	Onshore wind
2039	0.149272	0.180081	0.220439	0.247993	0.321834	2023	Onshore wind
2040	0.151289	0.183207	0.227519	0.259106	0.335907	2023	Onshore wind
2041	0.153047	0.185926	0.23401	0.268265	0.351413	2023	Onshore wind
2042	0.154573	0.188281	0.239922	0.278367	0.36425	2023	Onshore wind
2043	0.155895	0.190311	0.245275	0.289076	0.377631	2023	Onshore wind
2044	0.157037	0.192056	0.248104	0.297827	0.392794	2023	Onshore wind
2045	0.158022	0.19355	0.250056	0.305936	0.408644	2023	Onshore wind
2046	0.158869	0.196317	0.251688	0.313407	0.421349	2023	Onshore wind
2047	0.159456	0.198948	0.253049	0.320254	0.434812	2023	Onshore wind
2048	0.159945	0.201335	0.254181	0.3265	0.448833	2023	Onshore wind
2049	0.160357	0.203496	0.255121	0.332172	0.460335	2023	Onshore wind
2050	0.160705	0.205446	0.255901	0.337303	0.470509	2023	Onshore wind
2023	0.053434	0.053434	0.053434	0.053434	0.053434	2023	Solar PV
2024	0.0589894	0.0603039	0.0618889	0.0636633	0.0666398	2023	Solar PV
2025	0.0646605	0.0678237	0.0702759	0.0752338	0.0814909	2023	Solar PV
2026	0.0699684	0.0759962	0.0794786	0.0872213	0.0981587	2023	Solar PV
2027	0.0747307	0.084406	0.0898122	0.0986323	0.116791	2023	Solar PV
2028	0.0788441	0.0899633	0.100527	0.113688	0.13671	2023	Solar PV
2029	0.082356	0.0978629	0.111663	0.130317	0.158336	2023	Solar PV
2030	0.0853295	0.106368	0.122972	0.148469	0.180927	2023	Solar PV
2031	0.0878113	0.112692	0.134536	0.164593	0.20356	2023	Solar PV
2032	0.0898585	0.117012	0.145106	0.174098	0.225561	2023	Solar PV
2033	0.0915309	0.120587	0.151586	0.1834	0.2427	2023	Solar PV
2034	0.0928865	0.123505	0.159686	0.201202	0.258389	2023	Solar PV
2035	0.0939782	0.125862	0.171116	0.214872	0.276886	2023	Solar PV
2036	0.094853	0.127747	0.179346	0.229887	0.293388	2023	Solar PV
2037	0.0955512	0.130486	0.184618	0.241799	0.307265	2023	Solar PV
2038	0.0961066	0.134323	0.189084	0.250287	0.322179	2023	Solar PV
2039	0.0965474	0.137818	0.192831	0.259804	0.340391	2023	Solar PV
2040	0.0968966	0.140981	0.19595	0.274888	0.354169	2023	Solar PV
2041	0.0971455	0.143828	0.198531	0.285462	0.366935	2023	Solar PV
2042	0.0972956	0.144597	0.200653	0.286601	0.3785	2023	Solar PV
2043	0.0974111	0.144762	0.20121	0.287437	0.397067	2023	Solar PV
2044	0.0975	0.144882	0.20301	0.288049	0.414666	2023	Solar PV
2045	0.0975684	0.14497	0.204964	0.288497	0.430162	2023	Solar PV
2046	0.097621	0.145034	0.205901	0.288825	0.43939	2023	Solar PV
2047	0.0976614	0.14508	0.20666	0.289064	0.447405	2023	Solar PV
2048	0.0976925	0.145114	0.207273	0.289238	0.454325	2023	Solar PV
2049	0.0977165	0.145139	0.207769	0.289365	0.46027	2023	Solar PV
2050	0.0977349	0.145157	0.208169	0.289458	0.465354	2023	Solar PV

## Sheet: Acceleration scenarios
Year	Deployment	Counterfactual	Technology
2023	0.053434	Early acceleration	Solar PV
2024	0.0647122	Early acceleration	Solar PV
2025	0.0779256	Early acceleration	Solar PV
2026	0.0932164	Early acceleration	Solar PV
2027	0.110661	Early acceleration	Solar PV
2028	0.130241	Early acceleration	Solar PV
2029	0.151822	Early acceleration	Solar PV
2030	0.175136	Early acceleration	Solar PV
2031	0.199782	Early acceleration	Solar PV
2032	0.225247	Early acceleration	Solar PV
2033	0.250944	Early acceleration	Solar PV
2034	0.276263	Early acceleration	Solar PV
2035	0.300631	Early acceleration	Solar PV
2036	0.323558	Early acceleration	Solar PV
2037	0.344676	Early acceleration	Solar PV
2038	0.363748	Early acceleration	Solar PV
2039	0.38067	Early acceleration	Solar PV
2040	0.39545	Early acceleration	Solar PV
2041	0.408181	Early acceleration	Solar PV
2042	0.419018	Early acceleration	Solar PV
2043	0.428151	Early acceleration	Solar PV
2044	0.435781	Early acceleration	Solar PV
2045	0.44211	Early acceleration	Solar PV
2046	0.44733	Early acceleration	Solar PV
2047	0.451613	Early acceleration	Solar PV
2048	0.455114	Early acceleration	Solar PV
2049	0.457966	Early acceleration	Solar PV
2050	0.460284	Early acceleration	Solar PV
2023	0.053434	Late acceleration	Solar PV
2024	0.0618696	Late acceleration	Solar PV
2025	0.0702735	Late acceleration	Solar PV
2026	0.0794786	Late acceleration	Solar PV
2027	0.089745	Late acceleration	Solar PV
2028	0.100444	Late acceleration	Solar PV
2029	0.111568	Late acceleration	Solar PV
2030	0.122956	Late acceleration	Solar PV
2031	0.152056	Late acceleration	Solar PV
2032	0.184384	Late acceleration	Solar PV
2033	0.218854	Late acceleration	Solar PV
2034	0.254037	Late acceleration	Solar PV
2035	0.288381	Late acceleration	Solar PV
2036	0.320478	Late acceleration	Solar PV
2037	0.349278	Late acceleration	Solar PV
2038	0.374188	Late acceleration	Solar PV
2039	0.395061	Late acceleration	Solar PV
2040	0.412091	Late acceleration	Solar PV
2041	0.425685	Late acceleration	Solar PV
2042	0.436348	Late acceleration	Solar PV
2043	0.444599	Late acceleration	Solar PV
2044	0.450915	Late acceleration	Solar PV
2045	0.455711	Late acceleration	Solar PV
2046	0.45933	Late acceleration	Solar PV
2047	0.462049	Late acceleration	Solar PV
2048	0.464084	Late acceleration	Solar PV
2049	0.465603	Late acceleration	Solar PV
2050	0.466735	Late acceleration	Solar PV
2023	0.0699528	Early acceleration	Onshore wind
2024	0.0790039	Early acceleration	Onshore wind
2025	0.088952	Early acceleration	Onshore wind
2026	0.0998158	Early acceleration	Onshore wind
2027	0.111596	Early acceleration	Onshore wind
2028	0.124274	Early acceleration	Onshore wind
2029	0.137805	Early acceleration	Onshore wind
2030	0.152121	Early acceleration	Onshore wind
2031	0.167129	Early acceleration	Onshore wind
2032	0.182708	Early acceleration	Onshore wind
2033	0.19872	Early acceleration	Onshore wind
2034	0.215007	Early acceleration	Onshore wind
2035	0.231399	Early acceleration	Onshore wind
2036	0.247723	Early acceleration	Onshore wind
2037	0.263809	Early acceleration	Onshore wind
2038	0.279497	Early acceleration	Onshore wind
2039	0.294641	Early acceleration	Onshore wind
2040	0.309118	Early acceleration	Onshore wind
2041	0.322828	Early acceleration	Onshore wind
2042	0.335697	Early acceleration	Onshore wind
2043	0.347677	Early acceleration	Onshore wind
2044	0.358743	Early acceleration	Onshore wind
2045	0.368891	Early acceleration	Onshore wind
2046	0.378136	Early acceleration	Onshore wind
2047	0.386509	Early acceleration	Onshore wind
2048	0.394051	Early acceleration	Onshore wind
2049	0.400811	Early acceleration	Onshore wind
2050	0.406844	Early acceleration	Onshore wind
2023	0.0699528	Late acceleration	Onshore wind
2024	0.0779133	Late acceleration	Onshore wind
2025	0.0863514	Late acceleration	Onshore wind
2026	0.0954093	Late acceleration	Onshore wind
2027	0.103973	Late acceleration	Onshore wind
2028	0.112847	Late acceleration	Onshore wind
2029	0.123148	Late acceleration	Onshore wind
2030	0.133967	Late acceleration	Onshore wind
2031	0.152332	Late acceleration	Onshore wind
2032	0.171591	Late acceleration	Onshore wind
2033	0.191402	Late acceleration	Onshore wind
2034	0.211385	Late acceleration	Onshore wind
2035	0.231142	Late acceleration	Onshore wind
2036	0.250295	Late acceleration	Onshore wind
2037	0.268511	Late acceleration	Onshore wind
2038	0.285525	Late acceleration	Onshore wind
2039	0.301147	Late acceleration	Onshore wind
2040	0.315271	Late acceleration	Onshore wind
2041	0.32786	Late acceleration	Onshore wind
2042	0.33894	Late acceleration	Onshore wind
2043	0.348586	Late acceleration	Onshore wind
2044	0.356901	Late acceleration	Onshore wind
2045	0.364011	Late acceleration	Onshore wind
2046	0.370046	Late acceleration	Onshore wind
2047	0.375138	Late acceleration	Onshore wind
2048	0.379413	Late acceleration	Onshore wind
2049	0.382986	Late acceleration	Onshore wind
2050	0.385962	Late acceleration	Onshore wind

## Sheet: COP28 pledge
Year	Share	Data	Technology
2030	0.19	Global Pledge on Renewables, COP28	Solar PV
2030	0.16	Global Pledge on Renewables, COP28	Wind
