# Supplementary material for: Probabilistic projections of global wind and solar power growth based on historical national experience
Source: Nat Energy. 2026 Apr 14;11(5):743–55. doi: 10.1038/s41560-026-02021-w (PMC13215882; doi:10.1038/s41560-026-02021-w)
Supplement: Supplementary file 6 — Statistical source data. [file 41560_2026_2021_MOESM6_ESM.xlsx]

## Sheet: national takeoff thresholds
Country	TO.Threshold.Share	Technology
AE	0.0264355	Solar PV
AF	0.059322	Solar PV
AG	0.0571429	Solar PV
AL	0.0229555	Solar PV
AM	0.0375648	Solar PV
AO	0.00118977	Solar PV
AR	0.00573353	Solar PV
AT	0.00132704	Solar PV
AU	0.00390485	Solar PV
AW	0.0206186	Solar PV
BA	0.00380228	Solar PV
BD	0.00538264	Solar PV
BE	0.0565449	Solar PV
BF	0.0481283	Solar PV
BG	0.0311309	Solar PV
BJ	0.0176991	Solar PV
BR	0.0255293	Solar PV
BZ	0.0277778	Solar PV
CA	8.9303899603616×10^-04	Solar PV
CD	0.0738916	Solar PV
CH	0.00440335	Solar PV
CI	0.0017762	Solar PV
CL	0.121198	Solar PV
CN	0.00405733	Solar PV
CO	0.00391181	Solar PV
CU	0.0101449	Solar PV
CV	0.0227273	Solar PV
CY	0.0618557	Solar PV
DE	0.0071328	Solar PV
DK	0.0150246	Solar PV
DO	0.030785	Solar PV
EE	0.0411184	Solar PV
EG	0.0224057	Solar PV
ER	0	Solar PV
ES	0.00832822	Solar PV
FI	7.40521327014218×10^-04	Solar PV
FR	0.00410464	Solar PV
GB	0.00371012	Solar PV
GR	0.096792	Solar PV
HK	0.00331309	Solar PV
HR	0.0099272	Solar PV
HU	0.0437573	Solar PV
ID	5.82550887533411×10^-04	Solar PV
IL	0.022747	Solar PV
IN	8.02707930367505×10^-04	Solar PV
IT	0.006439	Solar PV
JP	0.00665836	Solar PV
KE	0.0137318	Solar PV
KH	0.0345982	Solar PV
KR	0.00310889	Solar PV
LC	0.0263158	Solar PV
LK	0.0198079	Solar PV
LT	0.044186	Solar PV
LU	0.0380435	Solar PV
MK	0.00904159	Solar PV
ML	0.0253807	Solar PV
MN	0.0172911	Solar PV
MX	0.0289056	Solar PV
MY	0.00817927	Solar PV
MZ	0.00371156	Solar PV
NG	0.00210526	Solar PV
NL	0.00714985	Solar PV
NZ	0.00369089	Solar PV
PE	0.0137312	Solar PV
PK	0.0268299	Solar PV
PL	0.0219811	Solar PV
PR	0.017524	Solar PV
PT	0.00324018	Solar PV
QA	2.02429149797571×10^-04	Solar PV
RO	0.0290301	Solar PV
RS	2.66453503863576×10^-04	Solar PV
RU	0.00171362	Solar PV
SA	5.51325807298504×10^-04	Solar PV
SD	0.00174419	Solar PV
SE	0.00890674	Solar PV
SG	0.00716974	Solar PV
SI	0.0288647	Solar PV
SL	0.05	Solar PV
SR	0.00490196	Solar PV
SV	0.14218	Solar PV
TH	0.00295928	Solar PV
TN	0.0100457	Solar PV
TW	0.0146614	Solar PV
UA	0.0190087	Solar PV
US	0.00222901	Solar PV
UZ	6.99888017917133×10^-04	Solar PV
VN	0.0440984	Solar PV
ZA	0.00420003	Solar PV
ZM	0.00719055	Solar PV
ZW	0.00235849	Solar PV
AR	0.0358346	Onshore wind
AT	0.0150364	Onshore wind
AU	0.00563405	Onshore wind
BE	0.00770527	Onshore wind
BR	0.00914027	Onshore wind
CA	0.00253022	Onshore wind
CH	0.00111323	Onshore wind
CL	0.0205216	Onshore wind
CN	0.00374681	Onshore wind
CR	0.072763	Onshore wind
CU	0.00105097	Onshore wind
CV	0.157895	Onshore wind
DE	0.00832462	Onshore wind
DK	0.021404	Onshore wind
EG	0.00601495	Onshore wind
ES	0.0214105	Onshore wind
FI	0.0161579	Onshore wind
FK	0	Onshore wind
FO	0.129032	Onshore wind
FR	0.00384276	Onshore wind
GB	0.0113077	Onshore wind
GP	0.0292398	Onshore wind
GR	0.00850019	Onshore wind
HR	0.0178094	Onshore wind
IE	0.0402658	Onshore wind
IL	0.00266904	Onshore wind
IN	0.0074894	Onshore wind
IR	0.00240115	Onshore wind
IT	0.00794216	Onshore wind
JO	0.00629591	Onshore wind
JP	3.71689919950683×10^-04	Onshore wind
KE	0.134948	Onshore wind
KR	3.33786941227822×10^-04	Onshore wind
KW	4.01929260450161×10^-04	Onshore wind
LK	0.0118745	Onshore wind
LT	0.31405	Onshore wind
LU	0.0434783	Onshore wind
LV	0.0178571	Onshore wind
MA	0.0504826	Onshore wind
MD	0.012012	Onshore wind
MQ	0.0266667	Onshore wind
MX	0.00449976	Onshore wind
NC	0.0160428	Onshore wind
NL	0.0061335	Onshore wind
NO	0.019188	Onshore wind
NZ	0.00371563	Onshore wind
OM	0.00286944	Onshore wind
PE	0.00568555	Onshore wind
PK	0.0161092	Onshore wind
PL	0.00715896	Onshore wind
PT	0.0183527	Onshore wind
RU	2.77241181941761×10^-04	Onshore wind
SA	0.00361362	Onshore wind
SE	0.0108939	Onshore wind
SK	0	Onshore wind
TN	0.00655308	Onshore wind
TR	0.00769981	Onshore wind
TW	0.00712383	Onshore wind
UA	0.00329269	Onshore wind
US	0.0065704	Onshore wind
UY	0.150655	Onshore wind
VN	0.00310693	Onshore wind
ZA	0.0122604	Onshore wind
ABW	0.570555	Mobiles
AGO	0.0394495	Mobiles
AND	0.791519	Mobiles
ARE	0.115811	Mobiles
ARG	0.351044	Mobiles
ARM	0.42584	Mobiles
AUS	0.0683282	Mobiles
AUT	0.145544	Mobiles
AZE	0.267164	Mobiles
BDI	0.0343414	Mobiles
BEL	0.0957146	Mobiles
BEN	0.128483	Mobiles
BFA	0.0735116	Mobiles
BGD	0.0647317	Mobiles
BGR	0.193529	Mobiles
BHR	0.150014	Mobiles
BHS	0.0541075	Mobiles
BIH	0.285683	Mobiles
BLR	0.114119	Mobiles
BLZ	0.0679795	Mobiles
BMU	0.476857	Mobiles
BOL	0.069209	Mobiles
BRA	0.255066	Mobiles
BRB	0.104847	Mobiles
BRN	0.285143	Mobiles
BWA	0.448317	Mobiles
CAF	0.133384	Mobiles
CAN	0.118127	Mobiles
CHE	0.0937114	Mobiles
CHL	0.0643788	Mobiles
CHN	0.0675249	Mobiles
CIV	0.389526	Mobiles
CMR	0.088698	Mobiles
COD	0.0501241	Mobiles
COG	0.154079	Mobiles
COL	0.512337	Mobiles
CPV	0.577461	Mobiles
CRI	0.0810456	Mobiles
CUB	0.0295218	Mobiles
CUW	1.16898	Mobiles
CYM	0.705651	Mobiles
CYP	0.163759	Mobiles
CZE	0.0937868	Mobiles
DEU	0.0672894	Mobiles
DJI	0.138233	Mobiles
DMA	0.339306	Mobiles
DNK	0.096712	Mobiles
DOM	0.0508713	Mobiles
DZA	0.149345	Mobiles
ECU	0.118756	Mobiles
EGY	0.0398246	Mobiles
ERI	0.0452351	Mobiles
ESP	0.0751481	Mobiles
EST	0.178191	Mobiles
ETH	0.0475363	Mobiles
FIN	0.132767	Mobiles
FJI	0.633888	Mobiles
FRA	0.0970118	Mobiles
FRO	0.141363	Mobiles
GAB	0.119236	Mobiles
GBR	0.124613	Mobiles
GEO	0.214049	Mobiles
GHA	0.079681	Mobiles
GMB	0.488077	Mobiles
GNQ	0.0604366	Mobiles
GRC	0.549001	Mobiles
GRD	0.406652	Mobiles
GRL	0.524073	Mobiles
GTM	0.0965703	Mobiles
GUM	0.175119	Mobiles
GUY	0.106607	Mobiles
HKG	0.129688	Mobiles
HND	0.171801	Mobiles
HRV	0.231184	Mobiles
HTI	0.263287	Mobiles
HUN	0.159038	Mobiles
IDN	0.135865	Mobiles
IND	0.0785459	Mobiles
IRL	0.07934	Mobiles
IRN	0.417318	Mobiles
ISL	0.241096	Mobiles
ISR	0.699634	Mobiles
ITA	0.112944	Mobiles
JAM	0.138227	Mobiles
JOR	0.0759296	Mobiles
JPN	0.0346017	Mobiles
KAZ	0.162992	Mobiles
KEN	0.0714505	Mobiles
KGZ	0.104918	Mobiles
KHM	0.18884	Mobiles
KIR	0.0981591	Mobiles
KNA	0.480885	Mobiles
KOR	0.036398	Mobiles
KWT	0.136528	Mobiles
LAO	0.114319	Mobiles
LBN	0.496569	Mobiles
LBR	0.162627	Mobiles
LBY	0.34491	Mobiles
LCA	0.616707	Mobiles
LKA	0.114053	Mobiles
LSO	0.179862	Mobiles
LTU	0.149734	Mobiles
LUX	0.160229	Mobiles
LVA	0.114765	Mobiles
MAC	0.329736	Mobiles
MAR	0.0813373	Mobiles
MDA	0.116208	Mobiles
MDG	0.0553958	Mobiles
MDV	0.219591	Mobiles
MEX	0.0793112	Mobiles
MKD	0.382875	Mobiles
MLI	0.305906	Mobiles
MLT	0.609158	Mobiles
MMR	0.555258	Mobiles
MNG	0.220551	Mobiles
MOZ	0.035559	Mobiles
MUS	0.08689	Mobiles
MWI	0.0478016	Mobiles
MYS	0.131943	Mobiles
NAM	0.149966	Mobiles
NER	0.0341488	Mobiles
NGA	0.0675967	Mobiles
NIC	0.0881889	Mobiles
NLD	0.109989	Mobiles
NOR	0.1357	Mobiles
NPL	0.208227	Mobiles
NZL	0.363745	Mobiles
OMN	0.053661	Mobiles
PAK	0.0796686	Mobiles
PAN	0.215766	Mobiles
PER	0.200363	Mobiles
PHL	0.152614	Mobiles
PNG	0.0440625	Mobiles
POL	0.10234	Mobiles
PRI	0.345903	Mobiles
PRT	0.0659434	Mobiles
PRY	0.0835088	Mobiles
PYF	0.20986	Mobiles
QAT	0.147883	Mobiles
ROU	0.235181	Mobiles
RUS	0.121184	Mobiles
RWA	0.0684875	Mobiles
SAU	0.066584	Mobiles
SDN	0.059062	Mobiles
SEN	0.156004	Mobiles
SGP	0.117419	Mobiles
SLB	0.0221485	Mobiles
SLE	0.311738	Mobiles
SLV	0.191821	Mobiles
SMR	0.352972	Mobiles
SOM	0.0547036	Mobiles
STP	0.459577	Mobiles
SUR	0.182553	Mobiles
SVK	0.0863301	Mobiles
SVN	0.0815521	Mobiles
SWE	0.157276	Mobiles
SWZ	0.506352	Mobiles
TCD	0.0848912	Mobiles
TGO	0.0772742	Mobiles
THA	0.0485444	Mobiles
TJK	0.310577	Mobiles
TKM	0.0783694	Mobiles
TON	0.296032	Mobiles
TTO	0.205739	Mobiles
TUN	0.0581824	Mobiles
TUR	0.0571685	Mobiles
TUV	0.346305	Mobiles
TZA	0.0770865	Mobiles
UGA	0.0703085	Mobiles
UKR	0.135913	Mobiles
URY	0.70067	Mobiles
USA	0.0917219	Mobiles
UZB	0.0955278	Mobiles
VCT	0.580778	Mobiles
VEN	0.0259854	Mobiles
VNM	0.114433	Mobiles
VUT	0.785421	Mobiles
WSM	0.472411	Mobiles
YEM	0.075537	Mobiles
ZAF	0.0427101	Mobiles
ZMB	0.0800894	Mobiles
ZWE	0.133666	Mobiles
AE	0.106415	CCGT
AR	0.160043	CCGT
AT	0.197973	CCGT
AU	0.0464342	CCGT
BD	0.0763366	CCGT
BE	0.113447	CCGT
BH	0.448996	CCGT
BO	0.299135	CCGT
BY	0.0350738	CCGT
CA	0.0276772	CCGT
CH	0.27813	CCGT
CN	0.498204	CCGT
CU	0.907621	CCGT
DE	0.0669968	CCGT
EC	0.392645	CCGT
EG	0.209305	CCGT
ES	0.133594	CCGT
FI	0.292804	CCGT
FR	0.0662174	CCGT
GB	0.343853	CCGT
GH	0.499886	CCGT
HR	0.721501	CCGT
IE	0.25632	CCGT
IL	0.226365	CCGT
IN	0.167861	CCGT
IT	0.172722	CCGT
JO	0.258621	CCGT
JP	0.0890112	CCGT
KZ	0.0691896	CCGT
MM	0.292073	CCGT
MX	0.0619555	CCGT
MY	0.458526	CCGT
NL	0.0724622	CCGT
NZ	0.066754	CCGT
PE	0.43897	CCGT
PK	0.121824	CCGT
PT	0.0277344	CCGT
RU	0.0091152	CCGT
SA	0.0903982	CCGT
SE	0.308386	CCGT
SK	0.33855	CCGT
SY	0.271134	CCGT
TH	0.419486	CCGT
TM	0.0414312	CCGT
TN	0.362285	CCGT
TR	0.845258	CCGT
TT	0.184645	CCGT
UA	0.0407494	CCGT
US	0.00436377	CCGT
VE	0.086536	CCGT
VN	0.627496	CCGT
ZA	0.0213172	CCGT

## Sheet: threshold statistics
Technology	n	min	max	median	q1	q3	iqr	mad	mean	sd	se	ci
Solar PV	90	0	0.142	0.01	0.004	0.028	0.024	0.013	0.02	0.025	0.003	0.005
Onshore wind	63	0	0.314	0.008	0.004	0.019	0.015	0.008	0.025	0.051	0.006	0.013
CCGT	52	0.004	0.908	0.179	0.069	0.34	0.271	0.171	0.238	0.214	0.03	0.059
Mobiles	182	0.022	1.169	0.131	0.078	0.252	0.173	0.093	0.201	0.188	0.014	0.027

## Sheet: global thresholds
Technology	TO.Threshold.Share
CCGT	0.0032336
Mobiles	0.0366047
Onshore wind	0.00146494
Solar PV	0.00148675
