# Supplementary material for: Probabilistic projections of global wind and solar power growth based on historical national experience
Source: Nat Energy. 2026 Apr 14;11(5):743–55. doi: 10.1038/s41560-026-02021-w (PMC13215882; doi:10.1038/s41560-026-02021-w)
Supplement: Supplementary file 7 — Statistical source data. [file 41560_2026_2021_MOESM7_ESM.xlsx]

## Sheet: takeoff_comp
Country	Technology	Share	TO.Year	C21
DK	Onshore wind	0.021404	1991	1989
DE	Onshore wind	0.00832462	1998	2000
NL	Onshore wind	0.0061335	1999	2003
ES	Onshore wind	0.0214105	2000	1999
GR	Onshore wind	0.00850019	2000	2001
JP	Onshore wind	0.00023081	2001	NA
NZ	Onshore wind	0.00371563	2003	2005
AT	Onshore wind	0.0150364	2004	2004
IN	Onshore wind	0.0074894	2004	2006
PT	Onshore wind	0.0183527	2004	2003
AU	Onshore wind	0.00563405	2005	2007
CA	Onshore wind	0.00253022	2005	2009
IE	Onshore wind	0.0402658	2005	2000
IT	Onshore wind	0.00794216	2005	2007
KR	Onshore wind	0.000333787	2005	NA
FR	Onshore wind	0.00384276	2006	2008
NC	Onshore wind	0.0160428	2006	NA
US	Onshore wind	0.0065704	2006	2008
GB	Onshore wind	0.0113077	2007	2007
BE	Onshore wind	0.00770527	2008	2009
CN	Onshore wind	0.00374681	2008	2010
SE	Onshore wind	0.0108939	2008	2008
PL	Onshore wind	0.00715896	2009	2010
TN	Onshore wind	0.00655308	2009	NA
TR	Onshore wind	0.00769981	2009	2010
MX	Onshore wind	0.00449976	2010	2012
CH	Onshore wind	0.00111323	2011	NA
HR	Onshore wind	0.0178094	2011	NA
BR	Onshore wind	0.00914027	2012	2013
CV	Onshore wind	0.157895	2012	NA
LK	Onshore wind	0.0118745	2012	NA
LU	Onshore wind	0.0434783	2013	NA
MA	Onshore wind	0.0504826	2013	NA
UA	Onshore wind	0.00329269	2013	NA
CL	Onshore wind	0.0205216	2014	2014
CR	Onshore wind	0.072763	2014	NA
EG	Onshore wind	0.00601495	2014	2010
FI	Onshore wind	0.0161579	2014	2014
FO	Onshore wind	0.129032	2014	NA
PE	Onshore wind	0.00568555	2014	2015
JO	Onshore wind	0.00629591	2015	NA
UY	Onshore wind	0.150655	2015	NA
ZA	Onshore wind	0.0122604	2015	2015
LT	Onshore wind	0.31405	2016	NA
PK	Onshore wind	0.0108218	2016	2016
FK	Onshore wind	0	2017	NA
IL	Onshore wind	0.00266904	2017	NA
NO	Onshore wind	0.019188	2017	2011
IR	Onshore wind	0.00240115	2018	NA
LV	Onshore wind	0.0178571	2018	NA
AR	Onshore wind	0.0358346	2019	2019
GP	Onshore wind	0.0348837	2019	NA
KE	Onshore wind	0.134948	2019	NA
RU	Onshore wind	0.000277241	2019	NA
CU	Onshore wind	0.00105097	2020	NA
KW	Onshore wind	0.000401929	2020	NA
SK	Onshore wind	0	2020	NA
TW	Onshore wind	0.00712383	2020	NA
VN	Onshore wind	0.00310693	2020	NA
MD	Onshore wind	0.012012	2021	NA
MQ	Onshore wind	0.0331126	2021	NA
OM	Onshore wind	0.00286944	2021	NA
SA	Onshore wind	0.00361362	2022	NA
DE	Solar PV	0.0071328	2008	2009
ES	Solar PV	0.00832822	2008	2009
PT	Solar PV	0.00324018	2009	2014
AT	Solar PV	0.00132704	2010	2014
AU	Solar PV	0.00390485	2010	2013
IT	Solar PV	0.006439	2010	2011
CA	Solar PV	0.000893039	2011	NA
FR	Solar PV	0.00410464	2011	2014
IN	Solar PV	0.000802708	2011	2016
CH	Solar PV	0.00440335	2012	2014
GB	Solar PV	0.00371012	2012	2014
JP	Solar PV	0.00665836	2012	2013
TH	Solar PV	0.00295928	2012	2015
DK	Solar PV	0.0150246	2013	2013
KR	Solar PV	0.00310889	2013	2017
LU	Solar PV	0.0380435	2013	NA
US	Solar PV	0.00222901	2013	2016
CN	Solar PV	0.00405733	2014	2016
ER	Solar PV	0	2014	NA
NL	Solar PV	0.00714985	2014	2016
ZA	Solar PV	0.00420003	2014	2016
FI	Solar PV	0.000740521	2017	NA
AW	Solar PV	0.0206186	2018	NA
BF	Solar PV	0.0481283	2018	NA
IL	Solar PV	0.022747	2018	2014
PE	Solar PV	0.0137312	2018	2018
PR	Solar PV	0.017524	2018	NA
AE	Solar PV	0.0264355	2019	NA
AR	Solar PV	0.00573353	2019	NA
CU	Solar PV	0.0101449	2019	NA
CV	Solar PV	0.0227273	2019	NA
HU	Solar PV	0.0437573	2019	2018
LK	Solar PV	0.0198079	2019	NA
MN	Solar PV	0.0172911	2019	NA
MX	Solar PV	0.0289056	2019	2019
MY	Solar PV	0.00817927	2019	NA
SR	Solar PV	0.00490196	2019	NA
TW	Solar PV	0.0146614	2019	NA
UA	Solar PV	0.0190087	2019	NA
ZW	Solar PV	0.00235849	2019	NA
AF	Solar PV	0.059322	2020	NA
AG	Solar PV	0.0571429	2020	NA
AO	Solar PV	0.00118977	2020	NA
BD	Solar PV	0.00538264	2020	NA
CI	Solar PV	0.0017762	2020	NA
CY	Solar PV	0.0618557	2020	NA
DO	Solar PV	0.030785	2020	NA
EE	Solar PV	0.0411184	2020	NA
EG	Solar PV	0.0224057	2020	NA
ID	Solar PV	0.000582551	2020	NA
KH	Solar PV	0.0345982	2020	NA
LC	Solar PV	0.0263158	2020	NA
ML	Solar PV	0.0253807	2020	NA
NG	Solar PV	0.00210526	2020	NA
NZ	Solar PV	0.00369089	2020	NA
QA	Solar PV	0.000202429	2020	NA
RU	Solar PV	0.00171362	2020	NA
SA	Solar PV	0.000551326	2020	NA
SD	Solar PV	0.00174419	2020	NA
SV	Solar PV	0.14218	2020	NA
VN	Solar PV	0.0440984	2020	NA
AM	Solar PV	0.0375648	2021	NA
BA	Solar PV	0.00380228	2021	NA
BE	Solar PV	0.0565449	2021	2011
BG	Solar PV	0.0311309	2021	2012
BJ	Solar PV	0.0176991	2021	NA
BR	Solar PV	0.0255293	2021	2019
BZ	Solar PV	0.0277778	2021	NA
CD	Solar PV	0.0738916	2021	NA
CL	Solar PV	0.121198	2021	2015
CO	Solar PV	0.00391181	2021	NA
GR	Solar PV	0.096792	2021	2012
HK	Solar PV	0.00331309	2021	NA
HR	Solar PV	0.0099272	2021	NA
KE	Solar PV	0.0137318	2021	NA
LT	Solar PV	0.044186	2021	NA
MK	Solar PV	0.00904159	2021	NA
MZ	Solar PV	0.00371156	2021	NA
PK	Solar PV	0.0268299	2021	NA
PL	Solar PV	0.0219811	2021	NA
RO	Solar PV	0.0290301	2021	2014
RS	Solar PV	0.000266454	2021	NA
SE	Solar PV	0.00890674	2021	NA
SG	Solar PV	0.00716974	2021	NA
SI	Solar PV	0.0288647	2021	NA
SL	Solar PV	0.05	2021	NA
TN	Solar PV	0.0100457	2021	NA
UZ	Solar PV	0.000699888	2021	NA
AL	Solar PV	0.0229555	2022	NA
ZM	Solar PV	0.00719055	2022	NA
