# Supplementary material for: Probabilistic projections of global wind and solar power growth based on historical national experience
Source: Nat Energy. 2026 Apr 14;11(5):743–55. doi: 10.1038/s41560-026-02021-w (PMC13215882; doi:10.1038/s41560-026-02021-w)
Supplement: Supplementary file 8 — Statistical source data. [file 41560_2026_2021_MOESM8_ESM.xlsx]

## Sheet: phase counts
Technology	Year	Global.TO	Category	Count	Phase
Bagasse	1914	1968	Remaining	-222	No growth
Bagasse	1914	1968	N.Dep	1	Formative phase
Bagasse	1914	1968	N.Takeoff	0	Acceleration phase
Bagasse	1914	1968	N.Inf	0	Stable growth phase
Bagasse	1915	1968	Remaining	-222	No growth
Bagasse	1915	1968	N.Dep	1	Formative phase
Bagasse	1915	1968	N.Takeoff	0	Acceleration phase
Bagasse	1915	1968	N.Inf	0	Stable growth phase
Bagasse	1916	1968	Remaining	-222	No growth
Bagasse	1916	1968	N.Dep	1	Formative phase
Bagasse	1916	1968	N.Takeoff	0	Acceleration phase
Bagasse	1916	1968	N.Inf	0	Stable growth phase
Bagasse	1917	1968	Remaining	-222	No growth
Bagasse	1917	1968	N.Dep	1	Formative phase
Bagasse	1917	1968	N.Takeoff	0	Acceleration phase
Bagasse	1917	1968	N.Inf	0	Stable growth phase
Bagasse	1918	1968	Remaining	-222	No growth
Bagasse	1918	1968	N.Dep	1	Formative phase
Bagasse	1918	1968	N.Takeoff	0	Acceleration phase
Bagasse	1918	1968	N.Inf	0	Stable growth phase
Bagasse	1919	1968	Remaining	-222	No growth
Bagasse	1919	1968	N.Dep	1	Formative phase
Bagasse	1919	1968	N.Takeoff	0	Acceleration phase
Bagasse	1919	1968	N.Inf	0	Stable growth phase
Bagasse	1920	1968	Remaining	-222	No growth
Bagasse	1920	1968	N.Dep	1	Formative phase
Bagasse	1920	1968	N.Takeoff	1	Acceleration phase
Bagasse	1920	1968	N.Inf	0	Stable growth phase
Bagasse	1921	1968	Remaining	-222	No growth
Bagasse	1921	1968	N.Dep	1	Formative phase
Bagasse	1921	1968	N.Takeoff	1	Acceleration phase
Bagasse	1921	1968	N.Inf	0	Stable growth phase
Bagasse	1922	1968	Remaining	-222	No growth
Bagasse	1922	1968	N.Dep	1	Formative phase
Bagasse	1922	1968	N.Takeoff	1	Acceleration phase
Bagasse	1922	1968	N.Inf	0	Stable growth phase
Bagasse	1923	1968	Remaining	-222	No growth
Bagasse	1923	1968	N.Dep	1	Formative phase
Bagasse	1923	1968	N.Takeoff	1	Acceleration phase
Bagasse	1923	1968	N.Inf	0	Stable growth phase
Bagasse	1924	1968	Remaining	-222	No growth
Bagasse	1924	1968	N.Dep	1	Formative phase
Bagasse	1924	1968	N.Takeoff	1	Acceleration phase
Bagasse	1924	1968	N.Inf	0	Stable growth phase
Bagasse	1925	1968	Remaining	-222	No growth
Bagasse	1925	1968	N.Dep	1	Formative phase
Bagasse	1925	1968	N.Takeoff	1	Acceleration phase
Bagasse	1925	1968	N.Inf	0	Stable growth phase
Bagasse	1926	1968	Remaining	-222	No growth
Bagasse	1926	1968	N.Dep	1	Formative phase
Bagasse	1926	1968	N.Takeoff	1	Acceleration phase
Bagasse	1926	1968	N.Inf	0	Stable growth phase
Bagasse	1927	1968	Remaining	-222	No growth
Bagasse	1927	1968	N.Dep	1	Formative phase
Bagasse	1927	1968	N.Takeoff	1	Acceleration phase
Bagasse	1927	1968	N.Inf	0	Stable growth phase
Bagasse	1928	1968	Remaining	-222	No growth
Bagasse	1928	1968	N.Dep	1	Formative phase
Bagasse	1928	1968	N.Takeoff	1	Acceleration phase
Bagasse	1928	1968	N.Inf	0	Stable growth phase
Bagasse	1929	1968	Remaining	-222	No growth
Bagasse	1929	1968	N.Dep	1	Formative phase
Bagasse	1929	1968	N.Takeoff	1	Acceleration phase
Bagasse	1929	1968	N.Inf	0	Stable growth phase
Bagasse	1930	1968	Remaining	-222	No growth
Bagasse	1930	1968	N.Dep	1	Formative phase
Bagasse	1930	1968	N.Takeoff	1	Acceleration phase
Bagasse	1930	1968	N.Inf	0	Stable growth phase
Bagasse	1931	1968	Remaining	-222	No growth
Bagasse	1931	1968	N.Dep	1	Formative phase
Bagasse	1931	1968	N.Takeoff	1	Acceleration phase
Bagasse	1931	1968	N.Inf	0	Stable growth phase
Bagasse	1932	1968	Remaining	-222	No growth
Bagasse	1932	1968	N.Dep	1	Formative phase
Bagasse	1932	1968	N.Takeoff	1	Acceleration phase
Bagasse	1932	1968	N.Inf	0	Stable growth phase
Bagasse	1933	1968	Remaining	-222	No growth
Bagasse	1933	1968	N.Dep	1	Formative phase
Bagasse	1933	1968	N.Takeoff	1	Acceleration phase
Bagasse	1933	1968	N.Inf	0	Stable growth phase
Bagasse	1934	1968	Remaining	-222	No growth
Bagasse	1934	1968	N.Dep	1	Formative phase
Bagasse	1934	1968	N.Takeoff	1	Acceleration phase
Bagasse	1934	1968	N.Inf	0	Stable growth phase
Bagasse	1935	1968	Remaining	-222	No growth
Bagasse	1935	1968	N.Dep	1	Formative phase
Bagasse	1935	1968	N.Takeoff	1	Acceleration phase
Bagasse	1935	1968	N.Inf	0	Stable growth phase
Bagasse	1936	1968	Remaining	-222	No growth
Bagasse	1936	1968	N.Dep	1	Formative phase
Bagasse	1936	1968	N.Takeoff	1	Acceleration phase
Bagasse	1936	1968	N.Inf	0	Stable growth phase
Bagasse	1937	1968	Remaining	-222	No growth
Bagasse	1937	1968	N.Dep	1	Formative phase
Bagasse	1937	1968	N.Takeoff	1	Acceleration phase
Bagasse	1937	1968	N.Inf	0	Stable growth phase
Bagasse	1938	1968	Remaining	-222	No growth
Bagasse	1938	1968	N.Dep	1	Formative phase
Bagasse	1938	1968	N.Takeoff	1	Acceleration phase
Bagasse	1938	1968	N.Inf	0	Stable growth phase
Bagasse	1939	1968	Remaining	-222	No growth
Bagasse	1939	1968	N.Dep	1	Formative phase
Bagasse	1939	1968	N.Takeoff	1	Acceleration phase
Bagasse	1939	1968	N.Inf	0	Stable growth phase
Bagasse	1940	1968	Remaining	-222	No growth
Bagasse	1940	1968	N.Dep	1	Formative phase
Bagasse	1940	1968	N.Takeoff	1	Acceleration phase
Bagasse	1940	1968	N.Inf	0	Stable growth phase
Bagasse	1941	1968	Remaining	-221	No growth
Bagasse	1941	1968	N.Dep	2	Formative phase
Bagasse	1941	1968	N.Takeoff	1	Acceleration phase
Bagasse	1941	1968	N.Inf	0	Stable growth phase
Bagasse	1942	1968	Remaining	-221	No growth
Bagasse	1942	1968	N.Dep	2	Formative phase
Bagasse	1942	1968	N.Takeoff	1	Acceleration phase
Bagasse	1942	1968	N.Inf	0	Stable growth phase
Bagasse	1943	1968	Remaining	-221	No growth
Bagasse	1943	1968	N.Dep	2	Formative phase
Bagasse	1943	1968	N.Takeoff	1	Acceleration phase
Bagasse	1943	1968	N.Inf	0	Stable growth phase
Bagasse	1944	1968	Remaining	-221	No growth
Bagasse	1944	1968	N.Dep	2	Formative phase
Bagasse	1944	1968	N.Takeoff	1	Acceleration phase
Bagasse	1944	1968	N.Inf	0	Stable growth phase
Bagasse	1945	1968	Remaining	-221	No growth
Bagasse	1945	1968	N.Dep	2	Formative phase
Bagasse	1945	1968	N.Takeoff	1	Acceleration phase
Bagasse	1945	1968	N.Inf	0	Stable growth phase
Bagasse	1946	1968	Remaining	-221	No growth
Bagasse	1946	1968	N.Dep	2	Formative phase
Bagasse	1946	1968	N.Takeoff	1	Acceleration phase
Bagasse	1946	1968	N.Inf	0	Stable growth phase
Bagasse	1947	1968	Remaining	-221	No growth
Bagasse	1947	1968	N.Dep	2	Formative phase
Bagasse	1947	1968	N.Takeoff	1	Acceleration phase
Bagasse	1947	1968	N.Inf	0	Stable growth phase
Bagasse	1948	1968	Remaining	-221	No growth
Bagasse	1948	1968	N.Dep	2	Formative phase
Bagasse	1948	1968	N.Takeoff	1	Acceleration phase
Bagasse	1948	1968	N.Inf	0	Stable growth phase
Bagasse	1949	1968	Remaining	-221	No growth
Bagasse	1949	1968	N.Dep	2	Formative phase
Bagasse	1949	1968	N.Takeoff	1	Acceleration phase
Bagasse	1949	1968	N.Inf	0	Stable growth phase
Bagasse	1950	1968	Remaining	-221	No growth
Bagasse	1950	1968	N.Dep	2	Formative phase
Bagasse	1950	1968	N.Takeoff	1	Acceleration phase
Bagasse	1950	1968	N.Inf	0	Stable growth phase
Bagasse	1951	1968	Remaining	-220	No growth
Bagasse	1951	1968	N.Dep	3	Formative phase
Bagasse	1951	1968	N.Takeoff	1	Acceleration phase
Bagasse	1951	1968	N.Inf	0	Stable growth phase
Bagasse	1952	1968	Remaining	-220	No growth
Bagasse	1952	1968	N.Dep	3	Formative phase
Bagasse	1952	1968	N.Takeoff	1	Acceleration phase
Bagasse	1952	1968	N.Inf	0	Stable growth phase
Bagasse	1953	1968	Remaining	-220	No growth
Bagasse	1953	1968	N.Dep	3	Formative phase
Bagasse	1953	1968	N.Takeoff	1	Acceleration phase
Bagasse	1953	1968	N.Inf	0	Stable growth phase
Bagasse	1954	1968	Remaining	-217	No growth
Bagasse	1954	1968	N.Dep	6	Formative phase
Bagasse	1954	1968	N.Takeoff	2	Acceleration phase
Bagasse	1954	1968	N.Inf	0	Stable growth phase
Bagasse	1955	1968	Remaining	-217	No growth
Bagasse	1955	1968	N.Dep	6	Formative phase
Bagasse	1955	1968	N.Takeoff	2	Acceleration phase
Bagasse	1955	1968	N.Inf	0	Stable growth phase
Bagasse	1956	1968	Remaining	-217	No growth
Bagasse	1956	1968	N.Dep	6	Formative phase
Bagasse	1956	1968	N.Takeoff	2	Acceleration phase
Bagasse	1956	1968	N.Inf	0	Stable growth phase
Bagasse	1957	1968	Remaining	-216	No growth
Bagasse	1957	1968	N.Dep	7	Formative phase
Bagasse	1957	1968	N.Takeoff	2	Acceleration phase
Bagasse	1957	1968	N.Inf	0	Stable growth phase
Bagasse	1958	1968	Remaining	-216	No growth
Bagasse	1958	1968	N.Dep	7	Formative phase
Bagasse	1958	1968	N.Takeoff	3	Acceleration phase
Bagasse	1958	1968	N.Inf	0	Stable growth phase
Bagasse	1959	1968	Remaining	-216	No growth
Bagasse	1959	1968	N.Dep	7	Formative phase
Bagasse	1959	1968	N.Takeoff	3	Acceleration phase
Bagasse	1959	1968	N.Inf	0	Stable growth phase
Bagasse	1960	1968	Remaining	-216	No growth
Bagasse	1960	1968	N.Dep	7	Formative phase
Bagasse	1960	1968	N.Takeoff	4	Acceleration phase
Bagasse	1960	1968	N.Inf	0	Stable growth phase
Bagasse	1961	1968	Remaining	-215	No growth
Bagasse	1961	1968	N.Dep	8	Formative phase
Bagasse	1961	1968	N.Takeoff	4	Acceleration phase
Bagasse	1961	1968	N.Inf	0	Stable growth phase
Bagasse	1962	1968	Remaining	-214	No growth
Bagasse	1962	1968	N.Dep	9	Formative phase
Bagasse	1962	1968	N.Takeoff	4	Acceleration phase
Bagasse	1962	1968	N.Inf	0	Stable growth phase
Bagasse	1963	1968	Remaining	-213	No growth
Bagasse	1963	1968	N.Dep	10	Formative phase
Bagasse	1963	1968	N.Takeoff	4	Acceleration phase
Bagasse	1963	1968	N.Inf	0	Stable growth phase
Bagasse	1964	1968	Remaining	-212	No growth
Bagasse	1964	1968	N.Dep	11	Formative phase
Bagasse	1964	1968	N.Takeoff	4	Acceleration phase
Bagasse	1964	1968	N.Inf	0	Stable growth phase
Bagasse	1965	1968	Remaining	-211	No growth
Bagasse	1965	1968	N.Dep	12	Formative phase
Bagasse	1965	1968	N.Takeoff	4	Acceleration phase
Bagasse	1965	1968	N.Inf	0	Stable growth phase
Bagasse	1966	1968	Remaining	-210	No growth
Bagasse	1966	1968	N.Dep	13	Formative phase
Bagasse	1966	1968	N.Takeoff	4	Acceleration phase
Bagasse	1966	1968	N.Inf	0	Stable growth phase
Bagasse	1967	1968	Remaining	-208	No growth
Bagasse	1967	1968	N.Dep	15	Formative phase
Bagasse	1967	1968	N.Takeoff	4	Acceleration phase
Bagasse	1967	1968	N.Inf	2	Stable growth phase
Bagasse	1968	1968	Remaining	-207	No growth
Bagasse	1968	1968	N.Dep	16	Formative phase
Bagasse	1968	1968	N.Takeoff	4	Acceleration phase
Bagasse	1968	1968	N.Inf	2	Stable growth phase
Bagasse	1969	1968	Remaining	-204	No growth
Bagasse	1969	1968	N.Dep	19	Formative phase
Bagasse	1969	1968	N.Takeoff	4	Acceleration phase
Bagasse	1969	1968	N.Inf	2	Stable growth phase
Bagasse	1970	1968	Remaining	-203	No growth
Bagasse	1970	1968	N.Dep	20	Formative phase
Bagasse	1970	1968	N.Takeoff	4	Acceleration phase
Bagasse	1970	1968	N.Inf	2	Stable growth phase
Bagasse	1971	1968	Remaining	-202	No growth
Bagasse	1971	1968	N.Dep	21	Formative phase
Bagasse	1971	1968	N.Takeoff	5	Acceleration phase
Bagasse	1971	1968	N.Inf	2	Stable growth phase
Bagasse	1972	1968	Remaining	-199	No growth
Bagasse	1972	1968	N.Dep	24	Formative phase
Bagasse	1972	1968	N.Takeoff	5	Acceleration phase
Bagasse	1972	1968	N.Inf	2	Stable growth phase
Bagasse	1973	1968	Remaining	-199	No growth
Bagasse	1973	1968	N.Dep	24	Formative phase
Bagasse	1973	1968	N.Takeoff	6	Acceleration phase
Bagasse	1973	1968	N.Inf	2	Stable growth phase
Bagasse	1974	1968	Remaining	-198	No growth
Bagasse	1974	1968	N.Dep	25	Formative phase
Bagasse	1974	1968	N.Takeoff	6	Acceleration phase
Bagasse	1974	1968	N.Inf	2	Stable growth phase
Bagasse	1975	1968	Remaining	-195	No growth
Bagasse	1975	1968	N.Dep	28	Formative phase
Bagasse	1975	1968	N.Takeoff	7	Acceleration phase
Bagasse	1975	1968	N.Inf	2	Stable growth phase
Bagasse	1976	1968	Remaining	-193	No growth
Bagasse	1976	1968	N.Dep	30	Formative phase
Bagasse	1976	1968	N.Takeoff	10	Acceleration phase
Bagasse	1976	1968	N.Inf	2	Stable growth phase
Bagasse	1977	1968	Remaining	-191	No growth
Bagasse	1977	1968	N.Dep	32	Formative phase
Bagasse	1977	1968	N.Takeoff	10	Acceleration phase
Bagasse	1977	1968	N.Inf	2	Stable growth phase
Bagasse	1978	1968	Remaining	-190	No growth
Bagasse	1978	1968	N.Dep	33	Formative phase
Bagasse	1978	1968	N.Takeoff	12	Acceleration phase
Bagasse	1978	1968	N.Inf	2	Stable growth phase
Bagasse	1979	1968	Remaining	-190	No growth
Bagasse	1979	1968	N.Dep	33	Formative phase
Bagasse	1979	1968	N.Takeoff	13	Acceleration phase
Bagasse	1979	1968	N.Inf	3	Stable growth phase
Bagasse	1980	1968	Remaining	-189	No growth
Bagasse	1980	1968	N.Dep	34	Formative phase
Bagasse	1980	1968	N.Takeoff	13	Acceleration phase
Bagasse	1980	1968	N.Inf	4	Stable growth phase
Bagasse	1981	1968	Remaining	-189	No growth
Bagasse	1981	1968	N.Dep	34	Formative phase
Bagasse	1981	1968	N.Takeoff	13	Acceleration phase
Bagasse	1981	1968	N.Inf	6	Stable growth phase
Bagasse	1982	1968	Remaining	-189	No growth
Bagasse	1982	1968	N.Dep	34	Formative phase
Bagasse	1982	1968	N.Takeoff	15	Acceleration phase
Bagasse	1982	1968	N.Inf	7	Stable growth phase
Bagasse	1983	1968	Remaining	-189	No growth
Bagasse	1983	1968	N.Dep	34	Formative phase
Bagasse	1983	1968	N.Takeoff	18	Acceleration phase
Bagasse	1983	1968	N.Inf	7	Stable growth phase
Bagasse	1984	1968	Remaining	-188	No growth
Bagasse	1984	1968	N.Dep	35	Formative phase
Bagasse	1984	1968	N.Takeoff	19	Acceleration phase
Bagasse	1984	1968	N.Inf	8	Stable growth phase
Bagasse	1985	1968	Remaining	-187	No growth
Bagasse	1985	1968	N.Dep	36	Formative phase
Bagasse	1985	1968	N.Takeoff	19	Acceleration phase
Bagasse	1985	1968	N.Inf	8	Stable growth phase
Bagasse	1986	1968	Remaining	-187	No growth
Bagasse	1986	1968	N.Dep	36	Formative phase
Bagasse	1986	1968	N.Takeoff	20	Acceleration phase
Bagasse	1986	1968	N.Inf	8	Stable growth phase
Bagasse	1987	1968	Remaining	-187	No growth
Bagasse	1987	1968	N.Dep	36	Formative phase
Bagasse	1987	1968	N.Takeoff	21	Acceleration phase
Bagasse	1987	1968	N.Inf	9	Stable growth phase
Bagasse	1988	1968	Remaining	-186	No growth
Bagasse	1988	1968	N.Dep	37	Formative phase
Bagasse	1988	1968	N.Takeoff	21	Acceleration phase
Bagasse	1988	1968	N.Inf	9	Stable growth phase
Bagasse	1989	1968	Remaining	-186	No growth
Bagasse	1989	1968	N.Dep	37	Formative phase
Bagasse	1989	1968	N.Takeoff	22	Acceleration phase
Bagasse	1989	1968	N.Inf	12	Stable growth phase
Bagasse	1990	1968	Remaining	-185	No growth
Bagasse	1990	1968	N.Dep	38	Formative phase
Bagasse	1990	1968	N.Takeoff	22	Acceleration phase
Bagasse	1990	1968	N.Inf	12	Stable growth phase
Bagasse	1991	1968	Remaining	-184	No growth
Bagasse	1991	1968	N.Dep	39	Formative phase
Bagasse	1991	1968	N.Takeoff	22	Acceleration phase
Bagasse	1991	1968	N.Inf	12	Stable growth phase
Bagasse	1992	1968	Remaining	-183	No growth
Bagasse	1992	1968	N.Dep	40	Formative phase
Bagasse	1992	1968	N.Takeoff	22	Acceleration phase
Bagasse	1992	1968	N.Inf	12	Stable growth phase
Bagasse	1993	1968	Remaining	-183	No growth
Bagasse	1993	1968	N.Dep	40	Formative phase
Bagasse	1993	1968	N.Takeoff	22	Acceleration phase
Bagasse	1993	1968	N.Inf	12	Stable growth phase
Bagasse	1994	1968	Remaining	-182	No growth
Bagasse	1994	1968	N.Dep	41	Formative phase
Bagasse	1994	1968	N.Takeoff	23	Acceleration phase
Bagasse	1994	1968	N.Inf	12	Stable growth phase
Bagasse	1995	1968	Remaining	-181	No growth
Bagasse	1995	1968	N.Dep	42	Formative phase
Bagasse	1995	1968	N.Takeoff	23	Acceleration phase
Bagasse	1995	1968	N.Inf	13	Stable growth phase
Bagasse	1996	1968	Remaining	-179	No growth
Bagasse	1996	1968	N.Dep	44	Formative phase
Bagasse	1996	1968	N.Takeoff	25	Acceleration phase
Bagasse	1996	1968	N.Inf	13	Stable growth phase
Bagasse	1997	1968	Remaining	-178	No growth
Bagasse	1997	1968	N.Dep	45	Formative phase
Bagasse	1997	1968	N.Takeoff	25	Acceleration phase
Bagasse	1997	1968	N.Inf	14	Stable growth phase
Bagasse	1998	1968	Remaining	-177	No growth
Bagasse	1998	1968	N.Dep	46	Formative phase
Bagasse	1998	1968	N.Takeoff	26	Acceleration phase
Bagasse	1998	1968	N.Inf	15	Stable growth phase
Bagasse	1999	1968	Remaining	-177	No growth
Bagasse	1999	1968	N.Dep	46	Formative phase
Bagasse	1999	1968	N.Takeoff	27	Acceleration phase
Bagasse	1999	1968	N.Inf	15	Stable growth phase
Bagasse	2000	1968	Remaining	-176	No growth
Bagasse	2000	1968	N.Dep	47	Formative phase
Bagasse	2000	1968	N.Takeoff	27	Acceleration phase
Bagasse	2000	1968	N.Inf	17	Stable growth phase
Bagasse	2001	1968	Remaining	-175	No growth
Bagasse	2001	1968	N.Dep	48	Formative phase
Bagasse	2001	1968	N.Takeoff	27	Acceleration phase
Bagasse	2001	1968	N.Inf	17	Stable growth phase
Bagasse	2002	1968	Remaining	-175	No growth
Bagasse	2002	1968	N.Dep	48	Formative phase
Bagasse	2002	1968	N.Takeoff	27	Acceleration phase
Bagasse	2002	1968	N.Inf	17	Stable growth phase
Bagasse	2003	1968	Remaining	-174	No growth
Bagasse	2003	1968	N.Dep	49	Formative phase
Bagasse	2003	1968	N.Takeoff	28	Acceleration phase
Bagasse	2003	1968	N.Inf	17	Stable growth phase
Bagasse	2004	1968	Remaining	-173	No growth
Bagasse	2004	1968	N.Dep	50	Formative phase
Bagasse	2004	1968	N.Takeoff	28	Acceleration phase
Bagasse	2004	1968	N.Inf	17	Stable growth phase
Bagasse	2005	1968	Remaining	-171	No growth
Bagasse	2005	1968	N.Dep	52	Formative phase
Bagasse	2005	1968	N.Takeoff	29	Acceleration phase
Bagasse	2005	1968	N.Inf	17	Stable growth phase
Bagasse	2006	1968	Remaining	-171	No growth
Bagasse	2006	1968	N.Dep	52	Formative phase
Bagasse	2006	1968	N.Takeoff	30	Acceleration phase
Bagasse	2006	1968	N.Inf	18	Stable growth phase
Bagasse	2007	1968	Remaining	-171	No growth
Bagasse	2007	1968	N.Dep	52	Formative phase
Bagasse	2007	1968	N.Takeoff	32	Acceleration phase
Bagasse	2007	1968	N.Inf	19	Stable growth phase
Bagasse	2008	1968	Remaining	-171	No growth
Bagasse	2008	1968	N.Dep	52	Formative phase
Bagasse	2008	1968	N.Takeoff	32	Acceleration phase
Bagasse	2008	1968	N.Inf	19	Stable growth phase
Bagasse	2009	1968	Remaining	-170	No growth
Bagasse	2009	1968	N.Dep	53	Formative phase
Bagasse	2009	1968	N.Takeoff	33	Acceleration phase
Bagasse	2009	1968	N.Inf	21	Stable growth phase
Bagasse	2010	1968	Remaining	-168	No growth
Bagasse	2010	1968	N.Dep	55	Formative phase
Bagasse	2010	1968	N.Takeoff	33	Acceleration phase
Bagasse	2010	1968	N.Inf	22	Stable growth phase
Bagasse	2011	1968	Remaining	-168	No growth
Bagasse	2011	1968	N.Dep	55	Formative phase
Bagasse	2011	1968	N.Takeoff	34	Acceleration phase
Bagasse	2011	1968	N.Inf	24	Stable growth phase
Bagasse	2012	1968	Remaining	-168	No growth
Bagasse	2012	1968	N.Dep	55	Formative phase
Bagasse	2012	1968	N.Takeoff	34	Acceleration phase
Bagasse	2012	1968	N.Inf	25	Stable growth phase
Bagasse	2013	1968	Remaining	-167	No growth
Bagasse	2013	1968	N.Dep	56	Formative phase
Bagasse	2013	1968	N.Takeoff	34	Acceleration phase
Bagasse	2013	1968	N.Inf	26	Stable growth phase
Bagasse	2014	1968	Remaining	-165	No growth
Bagasse	2014	1968	N.Dep	58	Formative phase
Bagasse	2014	1968	N.Takeoff	34	Acceleration phase
Bagasse	2014	1968	N.Inf	29	Stable growth phase
Biomass	1949	1989	Remaining	-222	No growth
Biomass	1949	1989	N.Dep	1	Formative phase
Biomass	1949	1989	N.Takeoff	0	Acceleration phase
Biomass	1949	1989	N.Inf	0	Stable growth phase
Biomass	1950	1989	Remaining	-222	No growth
Biomass	1950	1989	N.Dep	1	Formative phase
Biomass	1950	1989	N.Takeoff	0	Acceleration phase
Biomass	1950	1989	N.Inf	0	Stable growth phase
Biomass	1951	1989	Remaining	-222	No growth
Biomass	1951	1989	N.Dep	1	Formative phase
Biomass	1951	1989	N.Takeoff	0	Acceleration phase
Biomass	1951	1989	N.Inf	0	Stable growth phase
Biomass	1952	1989	Remaining	-222	No growth
Biomass	1952	1989	N.Dep	1	Formative phase
Biomass	1952	1989	N.Takeoff	0	Acceleration phase
Biomass	1952	1989	N.Inf	0	Stable growth phase
Biomass	1953	1989	Remaining	-222	No growth
Biomass	1953	1989	N.Dep	1	Formative phase
Biomass	1953	1989	N.Takeoff	0	Acceleration phase
Biomass	1953	1989	N.Inf	0	Stable growth phase
Biomass	1954	1989	Remaining	-222	No growth
Biomass	1954	1989	N.Dep	1	Formative phase
Biomass	1954	1989	N.Takeoff	0	Acceleration phase
Biomass	1954	1989	N.Inf	0	Stable growth phase
Biomass	1955	1989	Remaining	-222	No growth
Biomass	1955	1989	N.Dep	1	Formative phase
Biomass	1955	1989	N.Takeoff	0	Acceleration phase
Biomass	1955	1989	N.Inf	0	Stable growth phase
Biomass	1956	1989	Remaining	-222	No growth
Biomass	1956	1989	N.Dep	1	Formative phase
Biomass	1956	1989	N.Takeoff	0	Acceleration phase
Biomass	1956	1989	N.Inf	0	Stable growth phase
Biomass	1957	1989	Remaining	-222	No growth
Biomass	1957	1989	N.Dep	1	Formative phase
Biomass	1957	1989	N.Takeoff	0	Acceleration phase
Biomass	1957	1989	N.Inf	0	Stable growth phase
Biomass	1958	1989	Remaining	-222	No growth
Biomass	1958	1989	N.Dep	1	Formative phase
Biomass	1958	1989	N.Takeoff	0	Acceleration phase
Biomass	1958	1989	N.Inf	0	Stable growth phase
Biomass	1959	1989	Remaining	-222	No growth
Biomass	1959	1989	N.Dep	1	Formative phase
Biomass	1959	1989	N.Takeoff	0	Acceleration phase
Biomass	1959	1989	N.Inf	0	Stable growth phase
Biomass	1960	1989	Remaining	-222	No growth
Biomass	1960	1989	N.Dep	1	Formative phase
Biomass	1960	1989	N.Takeoff	0	Acceleration phase
Biomass	1960	1989	N.Inf	0	Stable growth phase
Biomass	1961	1989	Remaining	-222	No growth
Biomass	1961	1989	N.Dep	1	Formative phase
Biomass	1961	1989	N.Takeoff	0	Acceleration phase
Biomass	1961	1989	N.Inf	0	Stable growth phase
Biomass	1962	1989	Remaining	-222	No growth
Biomass	1962	1989	N.Dep	1	Formative phase
Biomass	1962	1989	N.Takeoff	0	Acceleration phase
Biomass	1962	1989	N.Inf	0	Stable growth phase
Biomass	1963	1989	Remaining	-222	No growth
Biomass	1963	1989	N.Dep	1	Formative phase
Biomass	1963	1989	N.Takeoff	0	Acceleration phase
Biomass	1963	1989	N.Inf	0	Stable growth phase
Biomass	1964	1989	Remaining	-222	No growth
Biomass	1964	1989	N.Dep	1	Formative phase
Biomass	1964	1989	N.Takeoff	0	Acceleration phase
Biomass	1964	1989	N.Inf	0	Stable growth phase
Biomass	1965	1989	Remaining	-222	No growth
Biomass	1965	1989	N.Dep	1	Formative phase
Biomass	1965	1989	N.Takeoff	0	Acceleration phase
Biomass	1965	1989	N.Inf	0	Stable growth phase
Biomass	1966	1989	Remaining	-222	No growth
Biomass	1966	1989	N.Dep	1	Formative phase
Biomass	1966	1989	N.Takeoff	0	Acceleration phase
Biomass	1966	1989	N.Inf	0	Stable growth phase
Biomass	1967	1989	Remaining	-222	No growth
Biomass	1967	1989	N.Dep	1	Formative phase
Biomass	1967	1989	N.Takeoff	0	Acceleration phase
Biomass	1967	1989	N.Inf	0	Stable growth phase
Biomass	1968	1989	Remaining	-222	No growth
Biomass	1968	1989	N.Dep	1	Formative phase
Biomass	1968	1989	N.Takeoff	0	Acceleration phase
Biomass	1968	1989	N.Inf	0	Stable growth phase
Biomass	1969	1989	Remaining	-222	No growth
Biomass	1969	1989	N.Dep	1	Formative phase
Biomass	1969	1989	N.Takeoff	0	Acceleration phase
Biomass	1969	1989	N.Inf	0	Stable growth phase
Biomass	1970	1989	Remaining	-221	No growth
Biomass	1970	1989	N.Dep	2	Formative phase
Biomass	1970	1989	N.Takeoff	0	Acceleration phase
Biomass	1970	1989	N.Inf	0	Stable growth phase
Biomass	1971	1989	Remaining	-221	No growth
Biomass	1971	1989	N.Dep	2	Formative phase
Biomass	1971	1989	N.Takeoff	0	Acceleration phase
Biomass	1971	1989	N.Inf	0	Stable growth phase
Biomass	1972	1989	Remaining	-221	No growth
Biomass	1972	1989	N.Dep	2	Formative phase
Biomass	1972	1989	N.Takeoff	1	Acceleration phase
Biomass	1972	1989	N.Inf	0	Stable growth phase
Biomass	1973	1989	Remaining	-220	No growth
Biomass	1973	1989	N.Dep	3	Formative phase
Biomass	1973	1989	N.Takeoff	1	Acceleration phase
Biomass	1973	1989	N.Inf	0	Stable growth phase
Biomass	1974	1989	Remaining	-220	No growth
Biomass	1974	1989	N.Dep	3	Formative phase
Biomass	1974	1989	N.Takeoff	1	Acceleration phase
Biomass	1974	1989	N.Inf	0	Stable growth phase
Biomass	1975	1989	Remaining	-220	No growth
Biomass	1975	1989	N.Dep	3	Formative phase
Biomass	1975	1989	N.Takeoff	1	Acceleration phase
Biomass	1975	1989	N.Inf	0	Stable growth phase
Biomass	1976	1989	Remaining	-220	No growth
Biomass	1976	1989	N.Dep	3	Formative phase
Biomass	1976	1989	N.Takeoff	2	Acceleration phase
Biomass	1976	1989	N.Inf	0	Stable growth phase
Biomass	1977	1989	Remaining	-220	No growth
Biomass	1977	1989	N.Dep	3	Formative phase
Biomass	1977	1989	N.Takeoff	2	Acceleration phase
Biomass	1977	1989	N.Inf	0	Stable growth phase
Biomass	1978	1989	Remaining	-219	No growth
Biomass	1978	1989	N.Dep	4	Formative phase
Biomass	1978	1989	N.Takeoff	2	Acceleration phase
Biomass	1978	1989	N.Inf	0	Stable growth phase
Biomass	1979	1989	Remaining	-219	No growth
Biomass	1979	1989	N.Dep	4	Formative phase
Biomass	1979	1989	N.Takeoff	2	Acceleration phase
Biomass	1979	1989	N.Inf	0	Stable growth phase
Biomass	1980	1989	Remaining	-218	No growth
Biomass	1980	1989	N.Dep	5	Formative phase
Biomass	1980	1989	N.Takeoff	2	Acceleration phase
Biomass	1980	1989	N.Inf	0	Stable growth phase
Biomass	1981	1989	Remaining	-218	No growth
Biomass	1981	1989	N.Dep	5	Formative phase
Biomass	1981	1989	N.Takeoff	3	Acceleration phase
Biomass	1981	1989	N.Inf	0	Stable growth phase
Biomass	1982	1989	Remaining	-218	No growth
Biomass	1982	1989	N.Dep	5	Formative phase
Biomass	1982	1989	N.Takeoff	3	Acceleration phase
Biomass	1982	1989	N.Inf	0	Stable growth phase
Biomass	1983	1989	Remaining	-215	No growth
Biomass	1983	1989	N.Dep	8	Formative phase
Biomass	1983	1989	N.Takeoff	3	Acceleration phase
Biomass	1983	1989	N.Inf	0	Stable growth phase
Biomass	1984	1989	Remaining	-215	No growth
Biomass	1984	1989	N.Dep	8	Formative phase
Biomass	1984	1989	N.Takeoff	3	Acceleration phase
Biomass	1984	1989	N.Inf	0	Stable growth phase
Biomass	1985	1989	Remaining	-215	No growth
Biomass	1985	1989	N.Dep	8	Formative phase
Biomass	1985	1989	N.Takeoff	3	Acceleration phase
Biomass	1985	1989	N.Inf	0	Stable growth phase
Biomass	1986	1989	Remaining	-214	No growth
Biomass	1986	1989	N.Dep	9	Formative phase
Biomass	1986	1989	N.Takeoff	3	Acceleration phase
Biomass	1986	1989	N.Inf	0	Stable growth phase
Biomass	1987	1989	Remaining	-214	No growth
Biomass	1987	1989	N.Dep	9	Formative phase
Biomass	1987	1989	N.Takeoff	3	Acceleration phase
Biomass	1987	1989	N.Inf	0	Stable growth phase
Biomass	1988	1989	Remaining	-212	No growth
Biomass	1988	1989	N.Dep	11	Formative phase
Biomass	1988	1989	N.Takeoff	3	Acceleration phase
Biomass	1988	1989	N.Inf	0	Stable growth phase
Biomass	1989	1989	Remaining	-211	No growth
Biomass	1989	1989	N.Dep	12	Formative phase
Biomass	1989	1989	N.Takeoff	3	Acceleration phase
Biomass	1989	1989	N.Inf	0	Stable growth phase
Biomass	1990	1989	Remaining	-211	No growth
Biomass	1990	1989	N.Dep	12	Formative phase
Biomass	1990	1989	N.Takeoff	3	Acceleration phase
Biomass	1990	1989	N.Inf	0	Stable growth phase
Biomass	1991	1989	Remaining	-210	No growth
Biomass	1991	1989	N.Dep	13	Formative phase
Biomass	1991	1989	N.Takeoff	3	Acceleration phase
Biomass	1991	1989	N.Inf	0	Stable growth phase
Biomass	1992	1989	Remaining	-208	No growth
Biomass	1992	1989	N.Dep	15	Formative phase
Biomass	1992	1989	N.Takeoff	3	Acceleration phase
Biomass	1992	1989	N.Inf	0	Stable growth phase
Biomass	1993	1989	Remaining	-208	No growth
Biomass	1993	1989	N.Dep	15	Formative phase
Biomass	1993	1989	N.Takeoff	3	Acceleration phase
Biomass	1993	1989	N.Inf	1	Stable growth phase
Biomass	1994	1989	Remaining	-206	No growth
Biomass	1994	1989	N.Dep	17	Formative phase
Biomass	1994	1989	N.Takeoff	3	Acceleration phase
Biomass	1994	1989	N.Inf	2	Stable growth phase
Biomass	1995	1989	Remaining	-205	No growth
Biomass	1995	1989	N.Dep	18	Formative phase
Biomass	1995	1989	N.Takeoff	3	Acceleration phase
Biomass	1995	1989	N.Inf	2	Stable growth phase
Biomass	1996	1989	Remaining	-203	No growth
Biomass	1996	1989	N.Dep	20	Formative phase
Biomass	1996	1989	N.Takeoff	4	Acceleration phase
Biomass	1996	1989	N.Inf	2	Stable growth phase
Biomass	1997	1989	Remaining	-202	No growth
Biomass	1997	1989	N.Dep	21	Formative phase
Biomass	1997	1989	N.Takeoff	5	Acceleration phase
Biomass	1997	1989	N.Inf	2	Stable growth phase
Biomass	1998	1989	Remaining	-201	No growth
Biomass	1998	1989	N.Dep	22	Formative phase
Biomass	1998	1989	N.Takeoff	6	Acceleration phase
Biomass	1998	1989	N.Inf	2	Stable growth phase
Biomass	1999	1989	Remaining	-200	No growth
Biomass	1999	1989	N.Dep	23	Formative phase
Biomass	1999	1989	N.Takeoff	8	Acceleration phase
Biomass	1999	1989	N.Inf	2	Stable growth phase
Biomass	2000	1989	Remaining	-200	No growth
Biomass	2000	1989	N.Dep	23	Formative phase
Biomass	2000	1989	N.Takeoff	9	Acceleration phase
Biomass	2000	1989	N.Inf	3	Stable growth phase
Biomass	2001	1989	Remaining	-200	No growth
Biomass	2001	1989	N.Dep	23	Formative phase
Biomass	2001	1989	N.Takeoff	13	Acceleration phase
Biomass	2001	1989	N.Inf	3	Stable growth phase
Biomass	2002	1989	Remaining	-198	No growth
Biomass	2002	1989	N.Dep	25	Formative phase
Biomass	2002	1989	N.Takeoff	13	Acceleration phase
Biomass	2002	1989	N.Inf	3	Stable growth phase
Biomass	2003	1989	Remaining	-198	No growth
Biomass	2003	1989	N.Dep	25	Formative phase
Biomass	2003	1989	N.Takeoff	14	Acceleration phase
Biomass	2003	1989	N.Inf	3	Stable growth phase
Biomass	2004	1989	Remaining	-196	No growth
Biomass	2004	1989	N.Dep	27	Formative phase
Biomass	2004	1989	N.Takeoff	15	Acceleration phase
Biomass	2004	1989	N.Inf	4	Stable growth phase
Biomass	2005	1989	Remaining	-193	No growth
Biomass	2005	1989	N.Dep	30	Formative phase
Biomass	2005	1989	N.Takeoff	16	Acceleration phase
Biomass	2005	1989	N.Inf	4	Stable growth phase
Biomass	2006	1989	Remaining	-192	No growth
Biomass	2006	1989	N.Dep	31	Formative phase
Biomass	2006	1989	N.Takeoff	17	Acceleration phase
Biomass	2006	1989	N.Inf	4	Stable growth phase
Biomass	2007	1989	Remaining	-190	No growth
Biomass	2007	1989	N.Dep	33	Formative phase
Biomass	2007	1989	N.Takeoff	18	Acceleration phase
Biomass	2007	1989	N.Inf	5	Stable growth phase
Biomass	2008	1989	Remaining	-186	No growth
Biomass	2008	1989	N.Dep	37	Formative phase
Biomass	2008	1989	N.Takeoff	19	Acceleration phase
Biomass	2008	1989	N.Inf	5	Stable growth phase
Biomass	2009	1989	Remaining	-185	No growth
Biomass	2009	1989	N.Dep	38	Formative phase
Biomass	2009	1989	N.Takeoff	21	Acceleration phase
Biomass	2009	1989	N.Inf	6	Stable growth phase
Biomass	2010	1989	Remaining	-182	No growth
Biomass	2010	1989	N.Dep	41	Formative phase
Biomass	2010	1989	N.Takeoff	21	Acceleration phase
Biomass	2010	1989	N.Inf	6	Stable growth phase
Biomass	2011	1989	Remaining	-179	No growth
Biomass	2011	1989	N.Dep	44	Formative phase
Biomass	2011	1989	N.Takeoff	21	Acceleration phase
Biomass	2011	1989	N.Inf	7	Stable growth phase
Biomass	2012	1989	Remaining	-174	No growth
Biomass	2012	1989	N.Dep	49	Formative phase
Biomass	2012	1989	N.Takeoff	21	Acceleration phase
Biomass	2012	1989	N.Inf	8	Stable growth phase
Biomass	2013	1989	Remaining	-169	No growth
Biomass	2013	1989	N.Dep	54	Formative phase
Biomass	2013	1989	N.Takeoff	22	Acceleration phase
Biomass	2013	1989	N.Inf	9	Stable growth phase
Biomass	2014	1989	Remaining	-168	No growth
Biomass	2014	1989	N.Dep	55	Formative phase
Biomass	2014	1989	N.Takeoff	25	Acceleration phase
Biomass	2014	1989	N.Inf	11	Stable growth phase
Biomass	2015	1989	Remaining	-167	No growth
Biomass	2015	1989	N.Dep	56	Formative phase
Biomass	2015	1989	N.Takeoff	26	Acceleration phase
Biomass	2015	1989	N.Inf	13	Stable growth phase
Biomass	2016	1989	Remaining	-166	No growth
Biomass	2016	1989	N.Dep	57	Formative phase
Biomass	2016	1989	N.Takeoff	26	Acceleration phase
Biomass	2016	1989	N.Inf	15	Stable growth phase
Biomass	2017	1989	Remaining	-166	No growth
Biomass	2017	1989	N.Dep	57	Formative phase
Biomass	2017	1989	N.Takeoff	30	Acceleration phase
Biomass	2017	1989	N.Inf	17	Stable growth phase
Biomass	2018	1989	Remaining	-164	No growth
Biomass	2018	1989	N.Dep	59	Formative phase
Biomass	2018	1989	N.Takeoff	31	Acceleration phase
Biomass	2018	1989	N.Inf	18	Stable growth phase
Biomass	2019	1989	Remaining	-163	No growth
Biomass	2019	1989	N.Dep	60	Formative phase
Biomass	2019	1989	N.Takeoff	31	Acceleration phase
Biomass	2019	1989	N.Inf	21	Stable growth phase
CCGT	1954	1976	Remaining	-90	No growth
CCGT	1954	1976	N.Dep	1	Formative phase
CCGT	1954	1976	N.Takeoff	0	Acceleration phase
CCGT	1954	1976	N.Inf	0	Stable growth phase
CCGT	1955	1976	Remaining	-90	No growth
CCGT	1955	1976	N.Dep	1	Formative phase
CCGT	1955	1976	N.Takeoff	0	Acceleration phase
CCGT	1955	1976	N.Inf	0	Stable growth phase
CCGT	1956	1976	Remaining	-90	No growth
CCGT	1956	1976	N.Dep	1	Formative phase
CCGT	1956	1976	N.Takeoff	0	Acceleration phase
CCGT	1956	1976	N.Inf	0	Stable growth phase
CCGT	1957	1976	Remaining	-90	No growth
CCGT	1957	1976	N.Dep	1	Formative phase
CCGT	1957	1976	N.Takeoff	0	Acceleration phase
CCGT	1957	1976	N.Inf	0	Stable growth phase
CCGT	1958	1976	Remaining	-89	No growth
CCGT	1958	1976	N.Dep	2	Formative phase
CCGT	1958	1976	N.Takeoff	0	Acceleration phase
CCGT	1958	1976	N.Inf	0	Stable growth phase
CCGT	1959	1976	Remaining	-89	No growth
CCGT	1959	1976	N.Dep	2	Formative phase
CCGT	1959	1976	N.Takeoff	0	Acceleration phase
CCGT	1959	1976	N.Inf	0	Stable growth phase
CCGT	1960	1976	Remaining	-89	No growth
CCGT	1960	1976	N.Dep	2	Formative phase
CCGT	1960	1976	N.Takeoff	0	Acceleration phase
CCGT	1960	1976	N.Inf	0	Stable growth phase
CCGT	1961	1976	Remaining	-89	No growth
CCGT	1961	1976	N.Dep	2	Formative phase
CCGT	1961	1976	N.Takeoff	0	Acceleration phase
CCGT	1961	1976	N.Inf	0	Stable growth phase
CCGT	1962	1976	Remaining	-89	No growth
CCGT	1962	1976	N.Dep	2	Formative phase
CCGT	1962	1976	N.Takeoff	0	Acceleration phase
CCGT	1962	1976	N.Inf	0	Stable growth phase
CCGT	1963	1976	Remaining	-89	No growth
CCGT	1963	1976	N.Dep	2	Formative phase
CCGT	1963	1976	N.Takeoff	0	Acceleration phase
CCGT	1963	1976	N.Inf	0	Stable growth phase
CCGT	1964	1976	Remaining	-89	No growth
CCGT	1964	1976	N.Dep	2	Formative phase
CCGT	1964	1976	N.Takeoff	1	Acceleration phase
CCGT	1964	1976	N.Inf	0	Stable growth phase
CCGT	1965	1976	Remaining	-88	No growth
CCGT	1965	1976	N.Dep	3	Formative phase
CCGT	1965	1976	N.Takeoff	1	Acceleration phase
CCGT	1965	1976	N.Inf	0	Stable growth phase
CCGT	1966	1976	Remaining	-88	No growth
CCGT	1966	1976	N.Dep	3	Formative phase
CCGT	1966	1976	N.Takeoff	1	Acceleration phase
CCGT	1966	1976	N.Inf	0	Stable growth phase
CCGT	1967	1976	Remaining	-88	No growth
CCGT	1967	1976	N.Dep	3	Formative phase
CCGT	1967	1976	N.Takeoff	1	Acceleration phase
CCGT	1967	1976	N.Inf	0	Stable growth phase
CCGT	1968	1976	Remaining	-88	No growth
CCGT	1968	1976	N.Dep	3	Formative phase
CCGT	1968	1976	N.Takeoff	1	Acceleration phase
CCGT	1968	1976	N.Inf	0	Stable growth phase
CCGT	1969	1976	Remaining	-87	No growth
CCGT	1969	1976	N.Dep	4	Formative phase
CCGT	1969	1976	N.Takeoff	1	Acceleration phase
CCGT	1969	1976	N.Inf	0	Stable growth phase
CCGT	1970	1976	Remaining	-87	No growth
CCGT	1970	1976	N.Dep	4	Formative phase
CCGT	1970	1976	N.Takeoff	1	Acceleration phase
CCGT	1970	1976	N.Inf	0	Stable growth phase
CCGT	1971	1976	Remaining	-87	No growth
CCGT	1971	1976	N.Dep	4	Formative phase
CCGT	1971	1976	N.Takeoff	1	Acceleration phase
CCGT	1971	1976	N.Inf	0	Stable growth phase
CCGT	1972	1976	Remaining	-86	No growth
CCGT	1972	1976	N.Dep	5	Formative phase
CCGT	1972	1976	N.Takeoff	2	Acceleration phase
CCGT	1972	1976	N.Inf	0	Stable growth phase
CCGT	1973	1976	Remaining	-86	No growth
CCGT	1973	1976	N.Dep	5	Formative phase
CCGT	1973	1976	N.Takeoff	2	Acceleration phase
CCGT	1973	1976	N.Inf	0	Stable growth phase
CCGT	1974	1976	Remaining	-85	No growth
CCGT	1974	1976	N.Dep	6	Formative phase
CCGT	1974	1976	N.Takeoff	2	Acceleration phase
CCGT	1974	1976	N.Inf	0	Stable growth phase
CCGT	1975	1976	Remaining	-82	No growth
CCGT	1975	1976	N.Dep	9	Formative phase
CCGT	1975	1976	N.Takeoff	2	Acceleration phase
CCGT	1975	1976	N.Inf	0	Stable growth phase
CCGT	1976	1976	Remaining	-81	No growth
CCGT	1976	1976	N.Dep	10	Formative phase
CCGT	1976	1976	N.Takeoff	2	Acceleration phase
CCGT	1976	1976	N.Inf	0	Stable growth phase
CCGT	1977	1976	Remaining	-81	No growth
CCGT	1977	1976	N.Dep	10	Formative phase
CCGT	1977	1976	N.Takeoff	2	Acceleration phase
CCGT	1977	1976	N.Inf	0	Stable growth phase
CCGT	1978	1976	Remaining	-80	No growth
CCGT	1978	1976	N.Dep	11	Formative phase
CCGT	1978	1976	N.Takeoff	3	Acceleration phase
CCGT	1978	1976	N.Inf	0	Stable growth phase
CCGT	1979	1976	Remaining	-77	No growth
CCGT	1979	1976	N.Dep	14	Formative phase
CCGT	1979	1976	N.Takeoff	3	Acceleration phase
CCGT	1979	1976	N.Inf	0	Stable growth phase
CCGT	1980	1976	Remaining	-77	No growth
CCGT	1980	1976	N.Dep	14	Formative phase
CCGT	1980	1976	N.Takeoff	3	Acceleration phase
CCGT	1980	1976	N.Inf	0	Stable growth phase
CCGT	1981	1976	Remaining	-76	No growth
CCGT	1981	1976	N.Dep	15	Formative phase
CCGT	1981	1976	N.Takeoff	3	Acceleration phase
CCGT	1981	1976	N.Inf	0	Stable growth phase
CCGT	1982	1976	Remaining	-74	No growth
CCGT	1982	1976	N.Dep	17	Formative phase
CCGT	1982	1976	N.Takeoff	3	Acceleration phase
CCGT	1982	1976	N.Inf	0	Stable growth phase
CCGT	1983	1976	Remaining	-73	No growth
CCGT	1983	1976	N.Dep	18	Formative phase
CCGT	1983	1976	N.Takeoff	4	Acceleration phase
CCGT	1983	1976	N.Inf	0	Stable growth phase
CCGT	1984	1976	Remaining	-72	No growth
CCGT	1984	1976	N.Dep	19	Formative phase
CCGT	1984	1976	N.Takeoff	4	Acceleration phase
CCGT	1984	1976	N.Inf	0	Stable growth phase
CCGT	1985	1976	Remaining	-71	No growth
CCGT	1985	1976	N.Dep	20	Formative phase
CCGT	1985	1976	N.Takeoff	4	Acceleration phase
CCGT	1985	1976	N.Inf	0	Stable growth phase
CCGT	1986	1976	Remaining	-70	No growth
CCGT	1986	1976	N.Dep	21	Formative phase
CCGT	1986	1976	N.Takeoff	5	Acceleration phase
CCGT	1986	1976	N.Inf	0	Stable growth phase
CCGT	1987	1976	Remaining	-69	No growth
CCGT	1987	1976	N.Dep	22	Formative phase
CCGT	1987	1976	N.Takeoff	5	Acceleration phase
CCGT	1987	1976	N.Inf	0	Stable growth phase
CCGT	1988	1976	Remaining	-67	No growth
CCGT	1988	1976	N.Dep	24	Formative phase
CCGT	1988	1976	N.Takeoff	8	Acceleration phase
CCGT	1988	1976	N.Inf	0	Stable growth phase
CCGT	1989	1976	Remaining	-66	No growth
CCGT	1989	1976	N.Dep	25	Formative phase
CCGT	1989	1976	N.Takeoff	9	Acceleration phase
CCGT	1989	1976	N.Inf	0	Stable growth phase
CCGT	1990	1976	Remaining	-62	No growth
CCGT	1990	1976	N.Dep	29	Formative phase
CCGT	1990	1976	N.Takeoff	10	Acceleration phase
CCGT	1990	1976	N.Inf	1	Stable growth phase
CCGT	1991	1976	Remaining	-60	No growth
CCGT	1991	1976	N.Dep	31	Formative phase
CCGT	1991	1976	N.Takeoff	10	Acceleration phase
CCGT	1991	1976	N.Inf	1	Stable growth phase
CCGT	1992	1976	Remaining	-59	No growth
CCGT	1992	1976	N.Dep	32	Formative phase
CCGT	1992	1976	N.Takeoff	10	Acceleration phase
CCGT	1992	1976	N.Inf	2	Stable growth phase
CCGT	1993	1976	Remaining	-56	No growth
CCGT	1993	1976	N.Dep	35	Formative phase
CCGT	1993	1976	N.Takeoff	14	Acceleration phase
CCGT	1993	1976	N.Inf	2	Stable growth phase
CCGT	1994	1976	Remaining	-51	No growth
CCGT	1994	1976	N.Dep	40	Formative phase
CCGT	1994	1976	N.Takeoff	16	Acceleration phase
CCGT	1994	1976	N.Inf	3	Stable growth phase
CCGT	1995	1976	Remaining	-49	No growth
CCGT	1995	1976	N.Dep	42	Formative phase
CCGT	1995	1976	N.Takeoff	18	Acceleration phase
CCGT	1995	1976	N.Inf	3	Stable growth phase
CCGT	1996	1976	Remaining	-48	No growth
CCGT	1996	1976	N.Dep	43	Formative phase
CCGT	1996	1976	N.Takeoff	19	Acceleration phase
CCGT	1996	1976	N.Inf	3	Stable growth phase
CCGT	1997	1976	Remaining	-43	No growth
CCGT	1997	1976	N.Dep	48	Formative phase
CCGT	1997	1976	N.Takeoff	20	Acceleration phase
CCGT	1997	1976	N.Inf	3	Stable growth phase
CCGT	1998	1976	Remaining	-36	No growth
CCGT	1998	1976	N.Dep	55	Formative phase
CCGT	1998	1976	N.Takeoff	20	Acceleration phase
CCGT	1998	1976	N.Inf	3	Stable growth phase
CCGT	1999	1976	Remaining	-32	No growth
CCGT	1999	1976	N.Dep	59	Formative phase
CCGT	1999	1976	N.Takeoff	20	Acceleration phase
CCGT	1999	1976	N.Inf	3	Stable growth phase
CCGT	2000	1976	Remaining	-30	No growth
CCGT	2000	1976	N.Dep	61	Formative phase
CCGT	2000	1976	N.Takeoff	22	Acceleration phase
CCGT	2000	1976	N.Inf	4	Stable growth phase
CCGT	2001	1976	Remaining	-29	No growth
CCGT	2001	1976	N.Dep	62	Formative phase
CCGT	2001	1976	N.Takeoff	23	Acceleration phase
CCGT	2001	1976	N.Inf	8	Stable growth phase
CCGT	2002	1976	Remaining	-24	No growth
CCGT	2002	1976	N.Dep	67	Formative phase
CCGT	2002	1976	N.Takeoff	26	Acceleration phase
CCGT	2002	1976	N.Inf	9	Stable growth phase
CCGT	2003	1976	Remaining	-22	No growth
CCGT	2003	1976	N.Dep	69	Formative phase
CCGT	2003	1976	N.Takeoff	27	Acceleration phase
CCGT	2003	1976	N.Inf	10	Stable growth phase
CCGT	2004	1976	Remaining	-21	No growth
CCGT	2004	1976	N.Dep	70	Formative phase
CCGT	2004	1976	N.Takeoff	28	Acceleration phase
CCGT	2004	1976	N.Inf	10	Stable growth phase
CCGT	2005	1976	Remaining	-18	No growth
CCGT	2005	1976	N.Dep	73	Formative phase
CCGT	2005	1976	N.Takeoff	31	Acceleration phase
CCGT	2005	1976	N.Inf	10	Stable growth phase
CCGT	2006	1976	Remaining	-18	No growth
CCGT	2006	1976	N.Dep	73	Formative phase
CCGT	2006	1976	N.Takeoff	34	Acceleration phase
CCGT	2006	1976	N.Inf	11	Stable growth phase
CCGT	2007	1976	Remaining	-16	No growth
CCGT	2007	1976	N.Dep	75	Formative phase
CCGT	2007	1976	N.Takeoff	35	Acceleration phase
CCGT	2007	1976	N.Inf	14	Stable growth phase
CCGT	2008	1976	Remaining	-15	No growth
CCGT	2008	1976	N.Dep	76	Formative phase
CCGT	2008	1976	N.Takeoff	36	Acceleration phase
CCGT	2008	1976	N.Inf	17	Stable growth phase
CCGT	2009	1976	Remaining	-11	No growth
CCGT	2009	1976	N.Dep	80	Formative phase
CCGT	2009	1976	N.Takeoff	40	Acceleration phase
CCGT	2009	1976	N.Inf	20	Stable growth phase
CCGT	2010	1976	Remaining	-8	No growth
CCGT	2010	1976	N.Dep	83	Formative phase
CCGT	2010	1976	N.Takeoff	45	Acceleration phase
CCGT	2010	1976	N.Inf	24	Stable growth phase
CCGT	2011	1976	Remaining	-7	No growth
CCGT	2011	1976	N.Dep	84	Formative phase
CCGT	2011	1976	N.Takeoff	48	Acceleration phase
CCGT	2011	1976	N.Inf	27	Stable growth phase
CCGT	2012	1976	Remaining	-6	No growth
CCGT	2012	1976	N.Dep	85	Formative phase
CCGT	2012	1976	N.Takeoff	48	Acceleration phase
CCGT	2012	1976	N.Inf	28	Stable growth phase
CCGT	2013	1976	Remaining	-5	No growth
CCGT	2013	1976	N.Dep	86	Formative phase
CCGT	2013	1976	N.Takeoff	50	Acceleration phase
CCGT	2013	1976	N.Inf	30	Stable growth phase
CCGT	2014	1976	Remaining	-5	No growth
CCGT	2014	1976	N.Dep	86	Formative phase
CCGT	2014	1976	N.Takeoff	51	Acceleration phase
CCGT	2014	1976	N.Inf	34	Stable growth phase
CCGT	2015	1976	Remaining	-3	No growth
CCGT	2015	1976	N.Dep	88	Formative phase
CCGT	2015	1976	N.Takeoff	51	Acceleration phase
CCGT	2015	1976	N.Inf	37	Stable growth phase
CCGT	2016	1976	Remaining	-3	No growth
CCGT	2016	1976	N.Dep	88	Formative phase
CCGT	2016	1976	N.Takeoff	51	Acceleration phase
CCGT	2016	1976	N.Inf	37	Stable growth phase
CCGT	2017	1976	Remaining	-3	No growth
CCGT	2017	1976	N.Dep	88	Formative phase
CCGT	2017	1976	N.Takeoff	52	Acceleration phase
CCGT	2017	1976	N.Inf	42	Stable growth phase
CCGT	2018	1976	Remaining	-1	No growth
CCGT	2018	1976	N.Dep	90	Formative phase
CCGT	2018	1976	N.Takeoff	52	Acceleration phase
CCGT	2018	1976	N.Inf	44	Stable growth phase
CCGT	2019	1976	Remaining	0	No growth
CCGT	2019	1976	N.Dep	91	Formative phase
CCGT	2019	1976	N.Takeoff	52	Acceleration phase
CCGT	2019	1976	N.Inf	44	Stable growth phase
Coal	1904	1952	Remaining	-221	No growth
Coal	1904	1952	N.Dep	2	Formative phase
Coal	1904	1952	N.Takeoff	0	Acceleration phase
Coal	1904	1952	N.Inf	0	Stable growth phase
Coal	1905	1952	Remaining	-221	No growth
Coal	1905	1952	N.Dep	2	Formative phase
Coal	1905	1952	N.Takeoff	0	Acceleration phase
Coal	1905	1952	N.Inf	0	Stable growth phase
Coal	1906	1952	Remaining	-221	No growth
Coal	1906	1952	N.Dep	2	Formative phase
Coal	1906	1952	N.Takeoff	0	Acceleration phase
Coal	1906	1952	N.Inf	0	Stable growth phase
Coal	1907	1952	Remaining	-220	No growth
Coal	1907	1952	N.Dep	3	Formative phase
Coal	1907	1952	N.Takeoff	0	Acceleration phase
Coal	1907	1952	N.Inf	0	Stable growth phase
Coal	1908	1952	Remaining	-220	No growth
Coal	1908	1952	N.Dep	3	Formative phase
Coal	1908	1952	N.Takeoff	0	Acceleration phase
Coal	1908	1952	N.Inf	0	Stable growth phase
Coal	1909	1952	Remaining	-220	No growth
Coal	1909	1952	N.Dep	3	Formative phase
Coal	1909	1952	N.Takeoff	0	Acceleration phase
Coal	1909	1952	N.Inf	0	Stable growth phase
Coal	1910	1952	Remaining	-220	No growth
Coal	1910	1952	N.Dep	3	Formative phase
Coal	1910	1952	N.Takeoff	0	Acceleration phase
Coal	1910	1952	N.Inf	0	Stable growth phase
Coal	1911	1952	Remaining	-220	No growth
Coal	1911	1952	N.Dep	3	Formative phase
Coal	1911	1952	N.Takeoff	0	Acceleration phase
Coal	1911	1952	N.Inf	0	Stable growth phase
Coal	1912	1952	Remaining	-219	No growth
Coal	1912	1952	N.Dep	4	Formative phase
Coal	1912	1952	N.Takeoff	0	Acceleration phase
Coal	1912	1952	N.Inf	0	Stable growth phase
Coal	1913	1952	Remaining	-218	No growth
Coal	1913	1952	N.Dep	5	Formative phase
Coal	1913	1952	N.Takeoff	1	Acceleration phase
Coal	1913	1952	N.Inf	0	Stable growth phase
Coal	1914	1952	Remaining	-217	No growth
Coal	1914	1952	N.Dep	6	Formative phase
Coal	1914	1952	N.Takeoff	1	Acceleration phase
Coal	1914	1952	N.Inf	0	Stable growth phase
Coal	1915	1952	Remaining	-216	No growth
Coal	1915	1952	N.Dep	7	Formative phase
Coal	1915	1952	N.Takeoff	1	Acceleration phase
Coal	1915	1952	N.Inf	0	Stable growth phase
Coal	1916	1952	Remaining	-216	No growth
Coal	1916	1952	N.Dep	7	Formative phase
Coal	1916	1952	N.Takeoff	1	Acceleration phase
Coal	1916	1952	N.Inf	0	Stable growth phase
Coal	1917	1952	Remaining	-213	No growth
Coal	1917	1952	N.Dep	10	Formative phase
Coal	1917	1952	N.Takeoff	1	Acceleration phase
Coal	1917	1952	N.Inf	0	Stable growth phase
Coal	1918	1952	Remaining	-213	No growth
Coal	1918	1952	N.Dep	10	Formative phase
Coal	1918	1952	N.Takeoff	2	Acceleration phase
Coal	1918	1952	N.Inf	0	Stable growth phase
Coal	1919	1952	Remaining	-212	No growth
Coal	1919	1952	N.Dep	11	Formative phase
Coal	1919	1952	N.Takeoff	2	Acceleration phase
Coal	1919	1952	N.Inf	0	Stable growth phase
Coal	1920	1952	Remaining	-212	No growth
Coal	1920	1952	N.Dep	11	Formative phase
Coal	1920	1952	N.Takeoff	3	Acceleration phase
Coal	1920	1952	N.Inf	0	Stable growth phase
Coal	1921	1952	Remaining	-212	No growth
Coal	1921	1952	N.Dep	11	Formative phase
Coal	1921	1952	N.Takeoff	3	Acceleration phase
Coal	1921	1952	N.Inf	1	Stable growth phase
Coal	1922	1952	Remaining	-211	No growth
Coal	1922	1952	N.Dep	12	Formative phase
Coal	1922	1952	N.Takeoff	3	Acceleration phase
Coal	1922	1952	N.Inf	1	Stable growth phase
Coal	1923	1952	Remaining	-211	No growth
Coal	1923	1952	N.Dep	12	Formative phase
Coal	1923	1952	N.Takeoff	4	Acceleration phase
Coal	1923	1952	N.Inf	1	Stable growth phase
Coal	1924	1952	Remaining	-210	No growth
Coal	1924	1952	N.Dep	13	Formative phase
Coal	1924	1952	N.Takeoff	4	Acceleration phase
Coal	1924	1952	N.Inf	2	Stable growth phase
Coal	1925	1952	Remaining	-209	No growth
Coal	1925	1952	N.Dep	14	Formative phase
Coal	1925	1952	N.Takeoff	4	Acceleration phase
Coal	1925	1952	N.Inf	2	Stable growth phase
Coal	1926	1952	Remaining	-209	No growth
Coal	1926	1952	N.Dep	14	Formative phase
Coal	1926	1952	N.Takeoff	4	Acceleration phase
Coal	1926	1952	N.Inf	2	Stable growth phase
Coal	1927	1952	Remaining	-208	No growth
Coal	1927	1952	N.Dep	15	Formative phase
Coal	1927	1952	N.Takeoff	5	Acceleration phase
Coal	1927	1952	N.Inf	2	Stable growth phase
Coal	1928	1952	Remaining	-207	No growth
Coal	1928	1952	N.Dep	16	Formative phase
Coal	1928	1952	N.Takeoff	7	Acceleration phase
Coal	1928	1952	N.Inf	2	Stable growth phase
Coal	1929	1952	Remaining	-206	No growth
Coal	1929	1952	N.Dep	17	Formative phase
Coal	1929	1952	N.Takeoff	7	Acceleration phase
Coal	1929	1952	N.Inf	2	Stable growth phase
Coal	1930	1952	Remaining	-206	No growth
Coal	1930	1952	N.Dep	17	Formative phase
Coal	1930	1952	N.Takeoff	7	Acceleration phase
Coal	1930	1952	N.Inf	2	Stable growth phase
Coal	1931	1952	Remaining	-206	No growth
Coal	1931	1952	N.Dep	17	Formative phase
Coal	1931	1952	N.Takeoff	7	Acceleration phase
Coal	1931	1952	N.Inf	2	Stable growth phase
Coal	1932	1952	Remaining	-205	No growth
Coal	1932	1952	N.Dep	18	Formative phase
Coal	1932	1952	N.Takeoff	9	Acceleration phase
Coal	1932	1952	N.Inf	2	Stable growth phase
Coal	1933	1952	Remaining	-203	No growth
Coal	1933	1952	N.Dep	20	Formative phase
Coal	1933	1952	N.Takeoff	10	Acceleration phase
Coal	1933	1952	N.Inf	2	Stable growth phase
Coal	1934	1952	Remaining	-203	No growth
Coal	1934	1952	N.Dep	20	Formative phase
Coal	1934	1952	N.Takeoff	10	Acceleration phase
Coal	1934	1952	N.Inf	2	Stable growth phase
Coal	1935	1952	Remaining	-202	No growth
Coal	1935	1952	N.Dep	21	Formative phase
Coal	1935	1952	N.Takeoff	10	Acceleration phase
Coal	1935	1952	N.Inf	2	Stable growth phase
Coal	1936	1952	Remaining	-202	No growth
Coal	1936	1952	N.Dep	21	Formative phase
Coal	1936	1952	N.Takeoff	10	Acceleration phase
Coal	1936	1952	N.Inf	2	Stable growth phase
Coal	1937	1952	Remaining	-201	No growth
Coal	1937	1952	N.Dep	22	Formative phase
Coal	1937	1952	N.Takeoff	10	Acceleration phase
Coal	1937	1952	N.Inf	2	Stable growth phase
Coal	1938	1952	Remaining	-201	No growth
Coal	1938	1952	N.Dep	22	Formative phase
Coal	1938	1952	N.Takeoff	10	Acceleration phase
Coal	1938	1952	N.Inf	3	Stable growth phase
Coal	1939	1952	Remaining	-200	No growth
Coal	1939	1952	N.Dep	23	Formative phase
Coal	1939	1952	N.Takeoff	11	Acceleration phase
Coal	1939	1952	N.Inf	4	Stable growth phase
Coal	1940	1952	Remaining	-200	No growth
Coal	1940	1952	N.Dep	23	Formative phase
Coal	1940	1952	N.Takeoff	11	Acceleration phase
Coal	1940	1952	N.Inf	4	Stable growth phase
Coal	1941	1952	Remaining	-200	No growth
Coal	1941	1952	N.Dep	23	Formative phase
Coal	1941	1952	N.Takeoff	11	Acceleration phase
Coal	1941	1952	N.Inf	4	Stable growth phase
Coal	1942	1952	Remaining	-200	No growth
Coal	1942	1952	N.Dep	23	Formative phase
Coal	1942	1952	N.Takeoff	12	Acceleration phase
Coal	1942	1952	N.Inf	4	Stable growth phase
Coal	1943	1952	Remaining	-200	No growth
Coal	1943	1952	N.Dep	23	Formative phase
Coal	1943	1952	N.Takeoff	12	Acceleration phase
Coal	1943	1952	N.Inf	4	Stable growth phase
Coal	1944	1952	Remaining	-200	No growth
Coal	1944	1952	N.Dep	23	Formative phase
Coal	1944	1952	N.Takeoff	12	Acceleration phase
Coal	1944	1952	N.Inf	4	Stable growth phase
Coal	1945	1952	Remaining	-198	No growth
Coal	1945	1952	N.Dep	25	Formative phase
Coal	1945	1952	N.Takeoff	12	Acceleration phase
Coal	1945	1952	N.Inf	4	Stable growth phase
Coal	1946	1952	Remaining	-197	No growth
Coal	1946	1952	N.Dep	26	Formative phase
Coal	1946	1952	N.Takeoff	12	Acceleration phase
Coal	1946	1952	N.Inf	4	Stable growth phase
Coal	1947	1952	Remaining	-196	No growth
Coal	1947	1952	N.Dep	27	Formative phase
Coal	1947	1952	N.Takeoff	12	Acceleration phase
Coal	1947	1952	N.Inf	4	Stable growth phase
Coal	1948	1952	Remaining	-195	No growth
Coal	1948	1952	N.Dep	28	Formative phase
Coal	1948	1952	N.Takeoff	14	Acceleration phase
Coal	1948	1952	N.Inf	4	Stable growth phase
Coal	1949	1952	Remaining	-194	No growth
Coal	1949	1952	N.Dep	29	Formative phase
Coal	1949	1952	N.Takeoff	15	Acceleration phase
Coal	1949	1952	N.Inf	4	Stable growth phase
Coal	1950	1952	Remaining	-193	No growth
Coal	1950	1952	N.Dep	30	Formative phase
Coal	1950	1952	N.Takeoff	15	Acceleration phase
Coal	1950	1952	N.Inf	4	Stable growth phase
Coal	1951	1952	Remaining	-193	No growth
Coal	1951	1952	N.Dep	30	Formative phase
Coal	1951	1952	N.Takeoff	17	Acceleration phase
Coal	1951	1952	N.Inf	4	Stable growth phase
Coal	1952	1952	Remaining	-192	No growth
Coal	1952	1952	N.Dep	31	Formative phase
Coal	1952	1952	N.Takeoff	19	Acceleration phase
Coal	1952	1952	N.Inf	4	Stable growth phase
Coal	1953	1952	Remaining	-189	No growth
Coal	1953	1952	N.Dep	34	Formative phase
Coal	1953	1952	N.Takeoff	20	Acceleration phase
Coal	1953	1952	N.Inf	4	Stable growth phase
Coal	1954	1952	Remaining	-187	No growth
Coal	1954	1952	N.Dep	36	Formative phase
Coal	1954	1952	N.Takeoff	22	Acceleration phase
Coal	1954	1952	N.Inf	4	Stable growth phase
Coal	1955	1952	Remaining	-187	No growth
Coal	1955	1952	N.Dep	36	Formative phase
Coal	1955	1952	N.Takeoff	22	Acceleration phase
Coal	1955	1952	N.Inf	4	Stable growth phase
Coal	1956	1952	Remaining	-181	No growth
Coal	1956	1952	N.Dep	42	Formative phase
Coal	1956	1952	N.Takeoff	23	Acceleration phase
Coal	1956	1952	N.Inf	4	Stable growth phase
Coal	1957	1952	Remaining	-181	No growth
Coal	1957	1952	N.Dep	42	Formative phase
Coal	1957	1952	N.Takeoff	23	Acceleration phase
Coal	1957	1952	N.Inf	4	Stable growth phase
Coal	1958	1952	Remaining	-179	No growth
Coal	1958	1952	N.Dep	44	Formative phase
Coal	1958	1952	N.Takeoff	25	Acceleration phase
Coal	1958	1952	N.Inf	6	Stable growth phase
Coal	1959	1952	Remaining	-177	No growth
Coal	1959	1952	N.Dep	46	Formative phase
Coal	1959	1952	N.Takeoff	25	Acceleration phase
Coal	1959	1952	N.Inf	6	Stable growth phase
Coal	1960	1952	Remaining	-174	No growth
Coal	1960	1952	N.Dep	49	Formative phase
Coal	1960	1952	N.Takeoff	26	Acceleration phase
Coal	1960	1952	N.Inf	7	Stable growth phase
Coal	1961	1952	Remaining	-172	No growth
Coal	1961	1952	N.Dep	51	Formative phase
Coal	1961	1952	N.Takeoff	27	Acceleration phase
Coal	1961	1952	N.Inf	8	Stable growth phase
Coal	1962	1952	Remaining	-171	No growth
Coal	1962	1952	N.Dep	52	Formative phase
Coal	1962	1952	N.Takeoff	30	Acceleration phase
Coal	1962	1952	N.Inf	8	Stable growth phase
Coal	1963	1952	Remaining	-169	No growth
Coal	1963	1952	N.Dep	54	Formative phase
Coal	1963	1952	N.Takeoff	32	Acceleration phase
Coal	1963	1952	N.Inf	9	Stable growth phase
Coal	1964	1952	Remaining	-167	No growth
Coal	1964	1952	N.Dep	56	Formative phase
Coal	1964	1952	N.Takeoff	34	Acceleration phase
Coal	1964	1952	N.Inf	10	Stable growth phase
Coal	1965	1952	Remaining	-167	No growth
Coal	1965	1952	N.Dep	56	Formative phase
Coal	1965	1952	N.Takeoff	34	Acceleration phase
Coal	1965	1952	N.Inf	11	Stable growth phase
Coal	1966	1952	Remaining	-167	No growth
Coal	1966	1952	N.Dep	56	Formative phase
Coal	1966	1952	N.Takeoff	36	Acceleration phase
Coal	1966	1952	N.Inf	11	Stable growth phase
Coal	1967	1952	Remaining	-167	No growth
Coal	1967	1952	N.Dep	56	Formative phase
Coal	1967	1952	N.Takeoff	36	Acceleration phase
Coal	1967	1952	N.Inf	11	Stable growth phase
Coal	1968	1952	Remaining	-166	No growth
Coal	1968	1952	N.Dep	57	Formative phase
Coal	1968	1952	N.Takeoff	37	Acceleration phase
Coal	1968	1952	N.Inf	14	Stable growth phase
Coal	1969	1952	Remaining	-166	No growth
Coal	1969	1952	N.Dep	57	Formative phase
Coal	1969	1952	N.Takeoff	37	Acceleration phase
Coal	1969	1952	N.Inf	15	Stable growth phase
Coal	1970	1952	Remaining	-165	No growth
Coal	1970	1952	N.Dep	58	Formative phase
Coal	1970	1952	N.Takeoff	42	Acceleration phase
Coal	1970	1952	N.Inf	17	Stable growth phase
Coal	1971	1952	Remaining	-165	No growth
Coal	1971	1952	N.Dep	58	Formative phase
Coal	1971	1952	N.Takeoff	42	Acceleration phase
Coal	1971	1952	N.Inf	17	Stable growth phase
Coal	1972	1952	Remaining	-164	No growth
Coal	1972	1952	N.Dep	59	Formative phase
Coal	1972	1952	N.Takeoff	42	Acceleration phase
Coal	1972	1952	N.Inf	20	Stable growth phase
Coal	1973	1952	Remaining	-164	No growth
Coal	1973	1952	N.Dep	59	Formative phase
Coal	1973	1952	N.Takeoff	44	Acceleration phase
Coal	1973	1952	N.Inf	21	Stable growth phase
Coal	1974	1952	Remaining	-164	No growth
Coal	1974	1952	N.Dep	59	Formative phase
Coal	1974	1952	N.Takeoff	46	Acceleration phase
Coal	1974	1952	N.Inf	22	Stable growth phase
Coal	1975	1952	Remaining	-164	No growth
Coal	1975	1952	N.Dep	59	Formative phase
Coal	1975	1952	N.Takeoff	46	Acceleration phase
Coal	1975	1952	N.Inf	24	Stable growth phase
Coal	1976	1952	Remaining	-164	No growth
Coal	1976	1952	N.Dep	59	Formative phase
Coal	1976	1952	N.Takeoff	47	Acceleration phase
Coal	1976	1952	N.Inf	26	Stable growth phase
Coal	1977	1952	Remaining	-164	No growth
Coal	1977	1952	N.Dep	59	Formative phase
Coal	1977	1952	N.Takeoff	47	Acceleration phase
Coal	1977	1952	N.Inf	27	Stable growth phase
Coal	1978	1952	Remaining	-164	No growth
Coal	1978	1952	N.Dep	59	Formative phase
Coal	1978	1952	N.Takeoff	48	Acceleration phase
Coal	1978	1952	N.Inf	29	Stable growth phase
Coal	1979	1952	Remaining	-164	No growth
Coal	1979	1952	N.Dep	59	Formative phase
Coal	1979	1952	N.Takeoff	49	Acceleration phase
Coal	1979	1952	N.Inf	29	Stable growth phase
Coal	1980	1952	Remaining	-164	No growth
Coal	1980	1952	N.Dep	59	Formative phase
Coal	1980	1952	N.Takeoff	50	Acceleration phase
Coal	1980	1952	N.Inf	30	Stable growth phase
Coal	1981	1952	Remaining	-162	No growth
Coal	1981	1952	N.Dep	61	Formative phase
Coal	1981	1952	N.Takeoff	52	Acceleration phase
Coal	1981	1952	N.Inf	31	Stable growth phase
Coal	1982	1952	Remaining	-157	No growth
Coal	1982	1952	N.Dep	66	Formative phase
Coal	1982	1952	N.Takeoff	52	Acceleration phase
Coal	1982	1952	N.Inf	31	Stable growth phase
Coal	1983	1952	Remaining	-156	No growth
Coal	1983	1952	N.Dep	67	Formative phase
Coal	1983	1952	N.Takeoff	52	Acceleration phase
Coal	1983	1952	N.Inf	31	Stable growth phase
Coal	1984	1952	Remaining	-155	No growth
Coal	1984	1952	N.Dep	68	Formative phase
Coal	1984	1952	N.Takeoff	52	Acceleration phase
Coal	1984	1952	N.Inf	31	Stable growth phase
Coal	1985	1952	Remaining	-155	No growth
Coal	1985	1952	N.Dep	68	Formative phase
Coal	1985	1952	N.Takeoff	54	Acceleration phase
Coal	1985	1952	N.Inf	31	Stable growth phase
Coal	1986	1952	Remaining	-155	No growth
Coal	1986	1952	N.Dep	68	Formative phase
Coal	1986	1952	N.Takeoff	54	Acceleration phase
Coal	1986	1952	N.Inf	31	Stable growth phase
Coal	1987	1952	Remaining	-155	No growth
Coal	1987	1952	N.Dep	68	Formative phase
Coal	1987	1952	N.Takeoff	54	Acceleration phase
Coal	1987	1952	N.Inf	32	Stable growth phase
Coal	1988	1952	Remaining	-155	No growth
Coal	1988	1952	N.Dep	68	Formative phase
Coal	1988	1952	N.Takeoff	54	Acceleration phase
Coal	1988	1952	N.Inf	34	Stable growth phase
Coal	1989	1952	Remaining	-155	No growth
Coal	1989	1952	N.Dep	68	Formative phase
Coal	1989	1952	N.Takeoff	54	Acceleration phase
Coal	1989	1952	N.Inf	35	Stable growth phase
Coal	1990	1952	Remaining	-155	No growth
Coal	1990	1952	N.Dep	68	Formative phase
Coal	1990	1952	N.Takeoff	55	Acceleration phase
Coal	1990	1952	N.Inf	36	Stable growth phase
Coal	1991	1952	Remaining	-155	No growth
Coal	1991	1952	N.Dep	68	Formative phase
Coal	1991	1952	N.Takeoff	55	Acceleration phase
Coal	1991	1952	N.Inf	37	Stable growth phase
Coal	1992	1952	Remaining	-154	No growth
Coal	1992	1952	N.Dep	69	Formative phase
Coal	1992	1952	N.Takeoff	55	Acceleration phase
Coal	1992	1952	N.Inf	40	Stable growth phase
Coal	1993	1952	Remaining	-154	No growth
Coal	1993	1952	N.Dep	69	Formative phase
Coal	1993	1952	N.Takeoff	56	Acceleration phase
Coal	1993	1952	N.Inf	42	Stable growth phase
Coal	1994	1952	Remaining	-154	No growth
Coal	1994	1952	N.Dep	69	Formative phase
Coal	1994	1952	N.Takeoff	56	Acceleration phase
Coal	1994	1952	N.Inf	42	Stable growth phase
Coal	1995	1952	Remaining	-154	No growth
Coal	1995	1952	N.Dep	69	Formative phase
Coal	1995	1952	N.Takeoff	57	Acceleration phase
Coal	1995	1952	N.Inf	43	Stable growth phase
Coal	1996	1952	Remaining	-154	No growth
Coal	1996	1952	N.Dep	69	Formative phase
Coal	1996	1952	N.Takeoff	57	Acceleration phase
Coal	1996	1952	N.Inf	43	Stable growth phase
Coal	1997	1952	Remaining	-154	No growth
Coal	1997	1952	N.Dep	69	Formative phase
Coal	1997	1952	N.Takeoff	57	Acceleration phase
Coal	1997	1952	N.Inf	44	Stable growth phase
Coal	1998	1952	Remaining	-153	No growth
Coal	1998	1952	N.Dep	70	Formative phase
Coal	1998	1952	N.Takeoff	57	Acceleration phase
Coal	1998	1952	N.Inf	44	Stable growth phase
Coal	1999	1952	Remaining	-152	No growth
Coal	1999	1952	N.Dep	71	Formative phase
Coal	1999	1952	N.Takeoff	57	Acceleration phase
Coal	1999	1952	N.Inf	44	Stable growth phase
Coal	2000	1952	Remaining	-150	No growth
Coal	2000	1952	N.Dep	73	Formative phase
Coal	2000	1952	N.Takeoff	57	Acceleration phase
Coal	2000	1952	N.Inf	45	Stable growth phase
Coal	2001	1952	Remaining	-150	No growth
Coal	2001	1952	N.Dep	73	Formative phase
Coal	2001	1952	N.Takeoff	57	Acceleration phase
Coal	2001	1952	N.Inf	47	Stable growth phase
Coal	2002	1952	Remaining	-150	No growth
Coal	2002	1952	N.Dep	73	Formative phase
Coal	2002	1952	N.Takeoff	57	Acceleration phase
Coal	2002	1952	N.Inf	48	Stable growth phase
Coal	2003	1952	Remaining	-150	No growth
Coal	2003	1952	N.Dep	73	Formative phase
Coal	2003	1952	N.Takeoff	58	Acceleration phase
Coal	2003	1952	N.Inf	49	Stable growth phase
Coal	2004	1952	Remaining	-149	No growth
Coal	2004	1952	N.Dep	74	Formative phase
Coal	2004	1952	N.Takeoff	59	Acceleration phase
Coal	2004	1952	N.Inf	49	Stable growth phase
Coal	2005	1952	Remaining	-149	No growth
Coal	2005	1952	N.Dep	74	Formative phase
Coal	2005	1952	N.Takeoff	60	Acceleration phase
Coal	2005	1952	N.Inf	51	Stable growth phase
Coal	2006	1952	Remaining	-149	No growth
Coal	2006	1952	N.Dep	74	Formative phase
Coal	2006	1952	N.Takeoff	61	Acceleration phase
Coal	2006	1952	N.Inf	51	Stable growth phase
Coal	2007	1952	Remaining	-149	No growth
Coal	2007	1952	N.Dep	74	Formative phase
Coal	2007	1952	N.Takeoff	61	Acceleration phase
Coal	2007	1952	N.Inf	52	Stable growth phase
Coal	2008	1952	Remaining	-146	No growth
Coal	2008	1952	N.Dep	77	Formative phase
Coal	2008	1952	N.Takeoff	61	Acceleration phase
Coal	2008	1952	N.Inf	52	Stable growth phase
Coal	2009	1952	Remaining	-146	No growth
Coal	2009	1952	N.Dep	77	Formative phase
Coal	2009	1952	N.Takeoff	61	Acceleration phase
Coal	2009	1952	N.Inf	54	Stable growth phase
Coal	2010	1952	Remaining	-144	No growth
Coal	2010	1952	N.Dep	79	Formative phase
Coal	2010	1952	N.Takeoff	61	Acceleration phase
Coal	2010	1952	N.Inf	55	Stable growth phase
Coal	2011	1952	Remaining	-140	No growth
Coal	2011	1952	N.Dep	83	Formative phase
Coal	2011	1952	N.Takeoff	62	Acceleration phase
Coal	2011	1952	N.Inf	55	Stable growth phase
Coal	2012	1952	Remaining	-140	No growth
Coal	2012	1952	N.Dep	83	Formative phase
Coal	2012	1952	N.Takeoff	64	Acceleration phase
Coal	2012	1952	N.Inf	55	Stable growth phase
Coal	2013	1952	Remaining	-139	No growth
Coal	2013	1952	N.Dep	84	Formative phase
Coal	2013	1952	N.Takeoff	65	Acceleration phase
Coal	2013	1952	N.Inf	55	Stable growth phase
Coal	2014	1952	Remaining	-138	No growth
Coal	2014	1952	N.Dep	85	Formative phase
Coal	2014	1952	N.Takeoff	67	Acceleration phase
Coal	2014	1952	N.Inf	55	Stable growth phase
Coal	2015	1952	Remaining	-136	No growth
Coal	2015	1952	N.Dep	87	Formative phase
Coal	2015	1952	N.Takeoff	67	Acceleration phase
Coal	2015	1952	N.Inf	56	Stable growth phase
Coal	2016	1952	Remaining	-136	No growth
Coal	2016	1952	N.Dep	87	Formative phase
Coal	2016	1952	N.Takeoff	70	Acceleration phase
Coal	2016	1952	N.Inf	58	Stable growth phase
Coal	2017	1952	Remaining	-136	No growth
Coal	2017	1952	N.Dep	87	Formative phase
Coal	2017	1952	N.Takeoff	71	Acceleration phase
Coal	2017	1952	N.Inf	61	Stable growth phase
Coal	2018	1952	Remaining	-136	No growth
Coal	2018	1952	N.Dep	87	Formative phase
Coal	2018	1952	N.Takeoff	71	Acceleration phase
Coal	2018	1952	N.Inf	64	Stable growth phase
Coal	2019	1952	Remaining	-135	No growth
Coal	2019	1952	N.Dep	88	Formative phase
Coal	2019	1952	N.Takeoff	71	Acceleration phase
Coal	2019	1952	N.Inf	65	Stable growth phase
Geothermal	1913	1960	Remaining	-222	No growth
Geothermal	1913	1960	N.Dep	1	Formative phase
Geothermal	1913	1960	N.Takeoff	0	Acceleration phase
Geothermal	1913	1960	N.Inf	0	Stable growth phase
Geothermal	1914	1960	Remaining	-222	No growth
Geothermal	1914	1960	N.Dep	1	Formative phase
Geothermal	1914	1960	N.Takeoff	0	Acceleration phase
Geothermal	1914	1960	N.Inf	0	Stable growth phase
Geothermal	1915	1960	Remaining	-222	No growth
Geothermal	1915	1960	N.Dep	1	Formative phase
Geothermal	1915	1960	N.Takeoff	0	Acceleration phase
Geothermal	1915	1960	N.Inf	0	Stable growth phase
Geothermal	1916	1960	Remaining	-222	No growth
Geothermal	1916	1960	N.Dep	1	Formative phase
Geothermal	1916	1960	N.Takeoff	0	Acceleration phase
Geothermal	1916	1960	N.Inf	0	Stable growth phase
Geothermal	1917	1960	Remaining	-222	No growth
Geothermal	1917	1960	N.Dep	1	Formative phase
Geothermal	1917	1960	N.Takeoff	0	Acceleration phase
Geothermal	1917	1960	N.Inf	0	Stable growth phase
Geothermal	1918	1960	Remaining	-222	No growth
Geothermal	1918	1960	N.Dep	1	Formative phase
Geothermal	1918	1960	N.Takeoff	0	Acceleration phase
Geothermal	1918	1960	N.Inf	0	Stable growth phase
Geothermal	1919	1960	Remaining	-222	No growth
Geothermal	1919	1960	N.Dep	1	Formative phase
Geothermal	1919	1960	N.Takeoff	0	Acceleration phase
Geothermal	1919	1960	N.Inf	0	Stable growth phase
Geothermal	1920	1960	Remaining	-222	No growth
Geothermal	1920	1960	N.Dep	1	Formative phase
Geothermal	1920	1960	N.Takeoff	0	Acceleration phase
Geothermal	1920	1960	N.Inf	0	Stable growth phase
Geothermal	1921	1960	Remaining	-222	No growth
Geothermal	1921	1960	N.Dep	1	Formative phase
Geothermal	1921	1960	N.Takeoff	0	Acceleration phase
Geothermal	1921	1960	N.Inf	0	Stable growth phase
Geothermal	1922	1960	Remaining	-222	No growth
Geothermal	1922	1960	N.Dep	1	Formative phase
Geothermal	1922	1960	N.Takeoff	0	Acceleration phase
Geothermal	1922	1960	N.Inf	0	Stable growth phase
Geothermal	1923	1960	Remaining	-222	No growth
Geothermal	1923	1960	N.Dep	1	Formative phase
Geothermal	1923	1960	N.Takeoff	0	Acceleration phase
Geothermal	1923	1960	N.Inf	0	Stable growth phase
Geothermal	1924	1960	Remaining	-222	No growth
Geothermal	1924	1960	N.Dep	1	Formative phase
Geothermal	1924	1960	N.Takeoff	0	Acceleration phase
Geothermal	1924	1960	N.Inf	0	Stable growth phase
Geothermal	1925	1960	Remaining	-222	No growth
Geothermal	1925	1960	N.Dep	1	Formative phase
Geothermal	1925	1960	N.Takeoff	0	Acceleration phase
Geothermal	1925	1960	N.Inf	0	Stable growth phase
Geothermal	1926	1960	Remaining	-222	No growth
Geothermal	1926	1960	N.Dep	1	Formative phase
Geothermal	1926	1960	N.Takeoff	0	Acceleration phase
Geothermal	1926	1960	N.Inf	0	Stable growth phase
Geothermal	1927	1960	Remaining	-222	No growth
Geothermal	1927	1960	N.Dep	1	Formative phase
Geothermal	1927	1960	N.Takeoff	0	Acceleration phase
Geothermal	1927	1960	N.Inf	0	Stable growth phase
Geothermal	1928	1960	Remaining	-222	No growth
Geothermal	1928	1960	N.Dep	1	Formative phase
Geothermal	1928	1960	N.Takeoff	0	Acceleration phase
Geothermal	1928	1960	N.Inf	0	Stable growth phase
Geothermal	1929	1960	Remaining	-222	No growth
Geothermal	1929	1960	N.Dep	1	Formative phase
Geothermal	1929	1960	N.Takeoff	1	Acceleration phase
Geothermal	1929	1960	N.Inf	0	Stable growth phase
Geothermal	1930	1960	Remaining	-222	No growth
Geothermal	1930	1960	N.Dep	1	Formative phase
Geothermal	1930	1960	N.Takeoff	1	Acceleration phase
Geothermal	1930	1960	N.Inf	0	Stable growth phase
Geothermal	1931	1960	Remaining	-222	No growth
Geothermal	1931	1960	N.Dep	1	Formative phase
Geothermal	1931	1960	N.Takeoff	1	Acceleration phase
Geothermal	1931	1960	N.Inf	0	Stable growth phase
Geothermal	1932	1960	Remaining	-222	No growth
Geothermal	1932	1960	N.Dep	1	Formative phase
Geothermal	1932	1960	N.Takeoff	1	Acceleration phase
Geothermal	1932	1960	N.Inf	0	Stable growth phase
Geothermal	1933	1960	Remaining	-222	No growth
Geothermal	1933	1960	N.Dep	1	Formative phase
Geothermal	1933	1960	N.Takeoff	1	Acceleration phase
Geothermal	1933	1960	N.Inf	0	Stable growth phase
Geothermal	1934	1960	Remaining	-222	No growth
Geothermal	1934	1960	N.Dep	1	Formative phase
Geothermal	1934	1960	N.Takeoff	1	Acceleration phase
Geothermal	1934	1960	N.Inf	0	Stable growth phase
Geothermal	1935	1960	Remaining	-222	No growth
Geothermal	1935	1960	N.Dep	1	Formative phase
Geothermal	1935	1960	N.Takeoff	1	Acceleration phase
Geothermal	1935	1960	N.Inf	0	Stable growth phase
Geothermal	1936	1960	Remaining	-222	No growth
Geothermal	1936	1960	N.Dep	1	Formative phase
Geothermal	1936	1960	N.Takeoff	1	Acceleration phase
Geothermal	1936	1960	N.Inf	0	Stable growth phase
Geothermal	1937	1960	Remaining	-222	No growth
Geothermal	1937	1960	N.Dep	1	Formative phase
Geothermal	1937	1960	N.Takeoff	1	Acceleration phase
Geothermal	1937	1960	N.Inf	0	Stable growth phase
Geothermal	1938	1960	Remaining	-222	No growth
Geothermal	1938	1960	N.Dep	1	Formative phase
Geothermal	1938	1960	N.Takeoff	1	Acceleration phase
Geothermal	1938	1960	N.Inf	0	Stable growth phase
Geothermal	1939	1960	Remaining	-222	No growth
Geothermal	1939	1960	N.Dep	1	Formative phase
Geothermal	1939	1960	N.Takeoff	1	Acceleration phase
Geothermal	1939	1960	N.Inf	0	Stable growth phase
Geothermal	1940	1960	Remaining	-222	No growth
Geothermal	1940	1960	N.Dep	1	Formative phase
Geothermal	1940	1960	N.Takeoff	1	Acceleration phase
Geothermal	1940	1960	N.Inf	0	Stable growth phase
Geothermal	1941	1960	Remaining	-222	No growth
Geothermal	1941	1960	N.Dep	1	Formative phase
Geothermal	1941	1960	N.Takeoff	1	Acceleration phase
Geothermal	1941	1960	N.Inf	0	Stable growth phase
Geothermal	1942	1960	Remaining	-222	No growth
Geothermal	1942	1960	N.Dep	1	Formative phase
Geothermal	1942	1960	N.Takeoff	1	Acceleration phase
Geothermal	1942	1960	N.Inf	0	Stable growth phase
Geothermal	1943	1960	Remaining	-222	No growth
Geothermal	1943	1960	N.Dep	1	Formative phase
Geothermal	1943	1960	N.Takeoff	1	Acceleration phase
Geothermal	1943	1960	N.Inf	0	Stable growth phase
Geothermal	1944	1960	Remaining	-222	No growth
Geothermal	1944	1960	N.Dep	1	Formative phase
Geothermal	1944	1960	N.Takeoff	1	Acceleration phase
Geothermal	1944	1960	N.Inf	0	Stable growth phase
Geothermal	1945	1960	Remaining	-222	No growth
Geothermal	1945	1960	N.Dep	1	Formative phase
Geothermal	1945	1960	N.Takeoff	1	Acceleration phase
Geothermal	1945	1960	N.Inf	0	Stable growth phase
Geothermal	1946	1960	Remaining	-222	No growth
Geothermal	1946	1960	N.Dep	1	Formative phase
Geothermal	1946	1960	N.Takeoff	1	Acceleration phase
Geothermal	1946	1960	N.Inf	0	Stable growth phase
Geothermal	1947	1960	Remaining	-222	No growth
Geothermal	1947	1960	N.Dep	1	Formative phase
Geothermal	1947	1960	N.Takeoff	1	Acceleration phase
Geothermal	1947	1960	N.Inf	0	Stable growth phase
Geothermal	1948	1960	Remaining	-222	No growth
Geothermal	1948	1960	N.Dep	1	Formative phase
Geothermal	1948	1960	N.Takeoff	1	Acceleration phase
Geothermal	1948	1960	N.Inf	0	Stable growth phase
Geothermal	1949	1960	Remaining	-222	No growth
Geothermal	1949	1960	N.Dep	1	Formative phase
Geothermal	1949	1960	N.Takeoff	1	Acceleration phase
Geothermal	1949	1960	N.Inf	0	Stable growth phase
Geothermal	1950	1960	Remaining	-222	No growth
Geothermal	1950	1960	N.Dep	1	Formative phase
Geothermal	1950	1960	N.Takeoff	1	Acceleration phase
Geothermal	1950	1960	N.Inf	0	Stable growth phase
Geothermal	1951	1960	Remaining	-222	No growth
Geothermal	1951	1960	N.Dep	1	Formative phase
Geothermal	1951	1960	N.Takeoff	1	Acceleration phase
Geothermal	1951	1960	N.Inf	0	Stable growth phase
Geothermal	1952	1960	Remaining	-222	No growth
Geothermal	1952	1960	N.Dep	1	Formative phase
Geothermal	1952	1960	N.Takeoff	1	Acceleration phase
Geothermal	1952	1960	N.Inf	0	Stable growth phase
Geothermal	1953	1960	Remaining	-222	No growth
Geothermal	1953	1960	N.Dep	1	Formative phase
Geothermal	1953	1960	N.Takeoff	1	Acceleration phase
Geothermal	1953	1960	N.Inf	0	Stable growth phase
Geothermal	1954	1960	Remaining	-222	No growth
Geothermal	1954	1960	N.Dep	1	Formative phase
Geothermal	1954	1960	N.Takeoff	1	Acceleration phase
Geothermal	1954	1960	N.Inf	0	Stable growth phase
Geothermal	1955	1960	Remaining	-222	No growth
Geothermal	1955	1960	N.Dep	1	Formative phase
Geothermal	1955	1960	N.Takeoff	1	Acceleration phase
Geothermal	1955	1960	N.Inf	0	Stable growth phase
Geothermal	1956	1960	Remaining	-222	No growth
Geothermal	1956	1960	N.Dep	1	Formative phase
Geothermal	1956	1960	N.Takeoff	1	Acceleration phase
Geothermal	1956	1960	N.Inf	0	Stable growth phase
Geothermal	1957	1960	Remaining	-222	No growth
Geothermal	1957	1960	N.Dep	1	Formative phase
Geothermal	1957	1960	N.Takeoff	1	Acceleration phase
Geothermal	1957	1960	N.Inf	0	Stable growth phase
Geothermal	1958	1960	Remaining	-221	No growth
Geothermal	1958	1960	N.Dep	2	Formative phase
Geothermal	1958	1960	N.Takeoff	1	Acceleration phase
Geothermal	1958	1960	N.Inf	0	Stable growth phase
Geothermal	1959	1960	Remaining	-221	No growth
Geothermal	1959	1960	N.Dep	2	Formative phase
Geothermal	1959	1960	N.Takeoff	1	Acceleration phase
Geothermal	1959	1960	N.Inf	0	Stable growth phase
Geothermal	1960	1960	Remaining	-220	No growth
Geothermal	1960	1960	N.Dep	3	Formative phase
Geothermal	1960	1960	N.Takeoff	1	Acceleration phase
Geothermal	1960	1960	N.Inf	0	Stable growth phase
Geothermal	1961	1960	Remaining	-220	No growth
Geothermal	1961	1960	N.Dep	3	Formative phase
Geothermal	1961	1960	N.Takeoff	1	Acceleration phase
Geothermal	1961	1960	N.Inf	0	Stable growth phase
Geothermal	1962	1960	Remaining	-220	No growth
Geothermal	1962	1960	N.Dep	3	Formative phase
Geothermal	1962	1960	N.Takeoff	1	Acceleration phase
Geothermal	1962	1960	N.Inf	0	Stable growth phase
Geothermal	1963	1960	Remaining	-220	No growth
Geothermal	1963	1960	N.Dep	3	Formative phase
Geothermal	1963	1960	N.Takeoff	1	Acceleration phase
Geothermal	1963	1960	N.Inf	0	Stable growth phase
Geothermal	1964	1960	Remaining	-220	No growth
Geothermal	1964	1960	N.Dep	3	Formative phase
Geothermal	1964	1960	N.Takeoff	1	Acceleration phase
Geothermal	1964	1960	N.Inf	0	Stable growth phase
Geothermal	1965	1960	Remaining	-220	No growth
Geothermal	1965	1960	N.Dep	3	Formative phase
Geothermal	1965	1960	N.Takeoff	1	Acceleration phase
Geothermal	1965	1960	N.Inf	0	Stable growth phase
Geothermal	1966	1960	Remaining	-218	No growth
Geothermal	1966	1960	N.Dep	5	Formative phase
Geothermal	1966	1960	N.Takeoff	1	Acceleration phase
Geothermal	1966	1960	N.Inf	0	Stable growth phase
Geothermal	1967	1960	Remaining	-218	No growth
Geothermal	1967	1960	N.Dep	5	Formative phase
Geothermal	1967	1960	N.Takeoff	1	Acceleration phase
Geothermal	1967	1960	N.Inf	0	Stable growth phase
Geothermal	1968	1960	Remaining	-218	No growth
Geothermal	1968	1960	N.Dep	5	Formative phase
Geothermal	1968	1960	N.Takeoff	1	Acceleration phase
Geothermal	1968	1960	N.Inf	0	Stable growth phase
Geothermal	1969	1960	Remaining	-217	No growth
Geothermal	1969	1960	N.Dep	6	Formative phase
Geothermal	1969	1960	N.Takeoff	1	Acceleration phase
Geothermal	1969	1960	N.Inf	0	Stable growth phase
Geothermal	1970	1960	Remaining	-216	No growth
Geothermal	1970	1960	N.Dep	7	Formative phase
Geothermal	1970	1960	N.Takeoff	1	Acceleration phase
Geothermal	1970	1960	N.Inf	0	Stable growth phase
Geothermal	1971	1960	Remaining	-216	No growth
Geothermal	1971	1960	N.Dep	7	Formative phase
Geothermal	1971	1960	N.Takeoff	3	Acceleration phase
Geothermal	1971	1960	N.Inf	0	Stable growth phase
Geothermal	1972	1960	Remaining	-216	No growth
Geothermal	1972	1960	N.Dep	7	Formative phase
Geothermal	1972	1960	N.Takeoff	3	Acceleration phase
Geothermal	1972	1960	N.Inf	0	Stable growth phase
Geothermal	1973	1960	Remaining	-215	No growth
Geothermal	1973	1960	N.Dep	8	Formative phase
Geothermal	1973	1960	N.Takeoff	3	Acceleration phase
Geothermal	1973	1960	N.Inf	0	Stable growth phase
Geothermal	1974	1960	Remaining	-214	No growth
Geothermal	1974	1960	N.Dep	9	Formative phase
Geothermal	1974	1960	N.Takeoff	3	Acceleration phase
Geothermal	1974	1960	N.Inf	0	Stable growth phase
Geothermal	1975	1960	Remaining	-213	No growth
Geothermal	1975	1960	N.Dep	10	Formative phase
Geothermal	1975	1960	N.Takeoff	3	Acceleration phase
Geothermal	1975	1960	N.Inf	1	Stable growth phase
Geothermal	1976	1960	Remaining	-213	No growth
Geothermal	1976	1960	N.Dep	10	Formative phase
Geothermal	1976	1960	N.Takeoff	3	Acceleration phase
Geothermal	1976	1960	N.Inf	1	Stable growth phase
Geothermal	1977	1960	Remaining	-212	No growth
Geothermal	1977	1960	N.Dep	11	Formative phase
Geothermal	1977	1960	N.Takeoff	6	Acceleration phase
Geothermal	1977	1960	N.Inf	1	Stable growth phase
Geothermal	1978	1960	Remaining	-211	No growth
Geothermal	1978	1960	N.Dep	12	Formative phase
Geothermal	1978	1960	N.Takeoff	6	Acceleration phase
Geothermal	1978	1960	N.Inf	1	Stable growth phase
Geothermal	1979	1960	Remaining	-211	No growth
Geothermal	1979	1960	N.Dep	12	Formative phase
Geothermal	1979	1960	N.Takeoff	6	Acceleration phase
Geothermal	1979	1960	N.Inf	1	Stable growth phase
Geothermal	1980	1960	Remaining	-210	No growth
Geothermal	1980	1960	N.Dep	13	Formative phase
Geothermal	1980	1960	N.Takeoff	7	Acceleration phase
Geothermal	1980	1960	N.Inf	1	Stable growth phase
Geothermal	1981	1960	Remaining	-207	No growth
Geothermal	1981	1960	N.Dep	16	Formative phase
Geothermal	1981	1960	N.Takeoff	7	Acceleration phase
Geothermal	1981	1960	N.Inf	1	Stable growth phase
Geothermal	1982	1960	Remaining	-207	No growth
Geothermal	1982	1960	N.Dep	16	Formative phase
Geothermal	1982	1960	N.Takeoff	7	Acceleration phase
Geothermal	1982	1960	N.Inf	1	Stable growth phase
Geothermal	1983	1960	Remaining	-207	No growth
Geothermal	1983	1960	N.Dep	16	Formative phase
Geothermal	1983	1960	N.Takeoff	7	Acceleration phase
Geothermal	1983	1960	N.Inf	1	Stable growth phase
Geothermal	1984	1960	Remaining	-206	No growth
Geothermal	1984	1960	N.Dep	17	Formative phase
Geothermal	1984	1960	N.Takeoff	8	Acceleration phase
Geothermal	1984	1960	N.Inf	2	Stable growth phase
Geothermal	1985	1960	Remaining	-206	No growth
Geothermal	1985	1960	N.Dep	17	Formative phase
Geothermal	1985	1960	N.Takeoff	9	Acceleration phase
Geothermal	1985	1960	N.Inf	2	Stable growth phase
Geothermal	1986	1960	Remaining	-206	No growth
Geothermal	1986	1960	N.Dep	17	Formative phase
Geothermal	1986	1960	N.Takeoff	9	Acceleration phase
Geothermal	1986	1960	N.Inf	2	Stable growth phase
Geothermal	1987	1960	Remaining	-204	No growth
Geothermal	1987	1960	N.Dep	19	Formative phase
Geothermal	1987	1960	N.Takeoff	10	Acceleration phase
Geothermal	1987	1960	N.Inf	2	Stable growth phase
Geothermal	1988	1960	Remaining	-203	No growth
Geothermal	1988	1960	N.Dep	20	Formative phase
Geothermal	1988	1960	N.Takeoff	10	Acceleration phase
Geothermal	1988	1960	N.Inf	3	Stable growth phase
Geothermal	1989	1960	Remaining	-202	No growth
Geothermal	1989	1960	N.Dep	21	Formative phase
Geothermal	1989	1960	N.Takeoff	10	Acceleration phase
Geothermal	1989	1960	N.Inf	3	Stable growth phase
Geothermal	1990	1960	Remaining	-202	No growth
Geothermal	1990	1960	N.Dep	21	Formative phase
Geothermal	1990	1960	N.Takeoff	10	Acceleration phase
Geothermal	1990	1960	N.Inf	3	Stable growth phase
Geothermal	1991	1960	Remaining	-202	No growth
Geothermal	1991	1960	N.Dep	21	Formative phase
Geothermal	1991	1960	N.Takeoff	10	Acceleration phase
Geothermal	1991	1960	N.Inf	4	Stable growth phase
Geothermal	1992	1960	Remaining	-202	No growth
Geothermal	1992	1960	N.Dep	21	Formative phase
Geothermal	1992	1960	N.Takeoff	10	Acceleration phase
Geothermal	1992	1960	N.Inf	5	Stable growth phase
Geothermal	1993	1960	Remaining	-202	No growth
Geothermal	1993	1960	N.Dep	21	Formative phase
Geothermal	1993	1960	N.Takeoff	12	Acceleration phase
Geothermal	1993	1960	N.Inf	5	Stable growth phase
Geothermal	1994	1960	Remaining	-201	No growth
Geothermal	1994	1960	N.Dep	22	Formative phase
Geothermal	1994	1960	N.Takeoff	13	Acceleration phase
Geothermal	1994	1960	N.Inf	5	Stable growth phase
Geothermal	1995	1960	Remaining	-201	No growth
Geothermal	1995	1960	N.Dep	22	Formative phase
Geothermal	1995	1960	N.Takeoff	14	Acceleration phase
Geothermal	1995	1960	N.Inf	5	Stable growth phase
Geothermal	1996	1960	Remaining	-201	No growth
Geothermal	1996	1960	N.Dep	22	Formative phase
Geothermal	1996	1960	N.Takeoff	15	Acceleration phase
Geothermal	1996	1960	N.Inf	5	Stable growth phase
Geothermal	1997	1960	Remaining	-201	No growth
Geothermal	1997	1960	N.Dep	22	Formative phase
Geothermal	1997	1960	N.Takeoff	15	Acceleration phase
Geothermal	1997	1960	N.Inf	5	Stable growth phase
Geothermal	1998	1960	Remaining	-199	No growth
Geothermal	1998	1960	N.Dep	24	Formative phase
Geothermal	1998	1960	N.Takeoff	16	Acceleration phase
Geothermal	1998	1960	N.Inf	6	Stable growth phase
Geothermal	1999	1960	Remaining	-199	No growth
Geothermal	1999	1960	N.Dep	24	Formative phase
Geothermal	1999	1960	N.Takeoff	16	Acceleration phase
Geothermal	1999	1960	N.Inf	6	Stable growth phase
Geothermal	2000	1960	Remaining	-199	No growth
Geothermal	2000	1960	N.Dep	24	Formative phase
Geothermal	2000	1960	N.Takeoff	16	Acceleration phase
Geothermal	2000	1960	N.Inf	6	Stable growth phase
Geothermal	2001	1960	Remaining	-198	No growth
Geothermal	2001	1960	N.Dep	25	Formative phase
Geothermal	2001	1960	N.Takeoff	16	Acceleration phase
Geothermal	2001	1960	N.Inf	7	Stable growth phase
Geothermal	2002	1960	Remaining	-198	No growth
Geothermal	2002	1960	N.Dep	25	Formative phase
Geothermal	2002	1960	N.Takeoff	16	Acceleration phase
Geothermal	2002	1960	N.Inf	8	Stable growth phase
Geothermal	2003	1960	Remaining	-196	No growth
Geothermal	2003	1960	N.Dep	27	Formative phase
Geothermal	2003	1960	N.Takeoff	17	Acceleration phase
Geothermal	2003	1960	N.Inf	8	Stable growth phase
Geothermal	2004	1960	Remaining	-196	No growth
Geothermal	2004	1960	N.Dep	27	Formative phase
Geothermal	2004	1960	N.Takeoff	17	Acceleration phase
Geothermal	2004	1960	N.Inf	8	Stable growth phase
Geothermal	2005	1960	Remaining	-196	No growth
Geothermal	2005	1960	N.Dep	27	Formative phase
Geothermal	2005	1960	N.Takeoff	17	Acceleration phase
Geothermal	2005	1960	N.Inf	9	Stable growth phase
Geothermal	2006	1960	Remaining	-196	No growth
Geothermal	2006	1960	N.Dep	27	Formative phase
Geothermal	2006	1960	N.Takeoff	17	Acceleration phase
Geothermal	2006	1960	N.Inf	9	Stable growth phase
Geothermal	2007	1960	Remaining	-196	No growth
Geothermal	2007	1960	N.Dep	27	Formative phase
Geothermal	2007	1960	N.Takeoff	17	Acceleration phase
Geothermal	2007	1960	N.Inf	10	Stable growth phase
Geothermal	2008	1960	Remaining	-195	No growth
Geothermal	2008	1960	N.Dep	28	Formative phase
Geothermal	2008	1960	N.Takeoff	17	Acceleration phase
Geothermal	2008	1960	N.Inf	10	Stable growth phase
Geothermal	2009	1960	Remaining	-195	No growth
Geothermal	2009	1960	N.Dep	28	Formative phase
Geothermal	2009	1960	N.Takeoff	19	Acceleration phase
Geothermal	2009	1960	N.Inf	12	Stable growth phase
Geothermal	2010	1960	Remaining	-195	No growth
Geothermal	2010	1960	N.Dep	28	Formative phase
Geothermal	2010	1960	N.Takeoff	19	Acceleration phase
Geothermal	2010	1960	N.Inf	12	Stable growth phase
Geothermal	2011	1960	Remaining	-195	No growth
Geothermal	2011	1960	N.Dep	28	Formative phase
Geothermal	2011	1960	N.Takeoff	19	Acceleration phase
Geothermal	2011	1960	N.Inf	12	Stable growth phase
Geothermal	2012	1960	Remaining	-195	No growth
Geothermal	2012	1960	N.Dep	28	Formative phase
Geothermal	2012	1960	N.Takeoff	19	Acceleration phase
Geothermal	2012	1960	N.Inf	12	Stable growth phase
Geothermal	2013	1960	Remaining	-195	No growth
Geothermal	2013	1960	N.Dep	28	Formative phase
Geothermal	2013	1960	N.Takeoff	20	Acceleration phase
Geothermal	2013	1960	N.Inf	12	Stable growth phase
Geothermal	2014	1960	Remaining	-195	No growth
Geothermal	2014	1960	N.Dep	28	Formative phase
Geothermal	2014	1960	N.Takeoff	21	Acceleration phase
Geothermal	2014	1960	N.Inf	12	Stable growth phase
Geothermal	2015	1960	Remaining	-195	No growth
Geothermal	2015	1960	N.Dep	28	Formative phase
Geothermal	2015	1960	N.Takeoff	21	Acceleration phase
Geothermal	2015	1960	N.Inf	13	Stable growth phase
Geothermal	2016	1960	Remaining	-195	No growth
Geothermal	2016	1960	N.Dep	28	Formative phase
Geothermal	2016	1960	N.Takeoff	21	Acceleration phase
Geothermal	2016	1960	N.Inf	14	Stable growth phase
Geothermal	2017	1960	Remaining	-192	No growth
Geothermal	2017	1960	N.Dep	31	Formative phase
Geothermal	2017	1960	N.Takeoff	21	Acceleration phase
Geothermal	2017	1960	N.Inf	15	Stable growth phase
Geothermal	2018	1960	Remaining	-192	No growth
Geothermal	2018	1960	N.Dep	31	Formative phase
Geothermal	2018	1960	N.Takeoff	21	Acceleration phase
Geothermal	2018	1960	N.Inf	16	Stable growth phase
Geothermal	2019	1960	Remaining	-191	No growth
Geothermal	2019	1960	N.Dep	32	Formative phase
Geothermal	2019	1960	N.Takeoff	21	Acceleration phase
Geothermal	2019	1960	N.Inf	17	Stable growth phase
Hydro	1878	1920	Remaining	-222	No growth
Hydro	1878	1920	N.Dep	1	Formative phase
Hydro	1878	1920	N.Takeoff	0	Acceleration phase
Hydro	1878	1920	N.Inf	0	Stable growth phase
Hydro	1879	1920	Remaining	-222	No growth
Hydro	1879	1920	N.Dep	1	Formative phase
Hydro	1879	1920	N.Takeoff	0	Acceleration phase
Hydro	1879	1920	N.Inf	0	Stable growth phase
Hydro	1880	1920	Remaining	-222	No growth
Hydro	1880	1920	N.Dep	1	Formative phase
Hydro	1880	1920	N.Takeoff	0	Acceleration phase
Hydro	1880	1920	N.Inf	0	Stable growth phase
Hydro	1881	1920	Remaining	-222	No growth
Hydro	1881	1920	N.Dep	1	Formative phase
Hydro	1881	1920	N.Takeoff	0	Acceleration phase
Hydro	1881	1920	N.Inf	0	Stable growth phase
Hydro	1882	1920	Remaining	-221	No growth
Hydro	1882	1920	N.Dep	2	Formative phase
Hydro	1882	1920	N.Takeoff	0	Acceleration phase
Hydro	1882	1920	N.Inf	0	Stable growth phase
Hydro	1883	1920	Remaining	-221	No growth
Hydro	1883	1920	N.Dep	2	Formative phase
Hydro	1883	1920	N.Takeoff	0	Acceleration phase
Hydro	1883	1920	N.Inf	0	Stable growth phase
Hydro	1884	1920	Remaining	-221	No growth
Hydro	1884	1920	N.Dep	2	Formative phase
Hydro	1884	1920	N.Takeoff	0	Acceleration phase
Hydro	1884	1920	N.Inf	0	Stable growth phase
Hydro	1885	1920	Remaining	-221	No growth
Hydro	1885	1920	N.Dep	2	Formative phase
Hydro	1885	1920	N.Takeoff	0	Acceleration phase
Hydro	1885	1920	N.Inf	0	Stable growth phase
Hydro	1886	1920	Remaining	-220	No growth
Hydro	1886	1920	N.Dep	3	Formative phase
Hydro	1886	1920	N.Takeoff	0	Acceleration phase
Hydro	1886	1920	N.Inf	0	Stable growth phase
Hydro	1887	1920	Remaining	-220	No growth
Hydro	1887	1920	N.Dep	3	Formative phase
Hydro	1887	1920	N.Takeoff	0	Acceleration phase
Hydro	1887	1920	N.Inf	0	Stable growth phase
Hydro	1888	1920	Remaining	-219	No growth
Hydro	1888	1920	N.Dep	4	Formative phase
Hydro	1888	1920	N.Takeoff	0	Acceleration phase
Hydro	1888	1920	N.Inf	0	Stable growth phase
Hydro	1889	1920	Remaining	-218	No growth
Hydro	1889	1920	N.Dep	5	Formative phase
Hydro	1889	1920	N.Takeoff	0	Acceleration phase
Hydro	1889	1920	N.Inf	0	Stable growth phase
Hydro	1890	1920	Remaining	-217	No growth
Hydro	1890	1920	N.Dep	6	Formative phase
Hydro	1890	1920	N.Takeoff	0	Acceleration phase
Hydro	1890	1920	N.Inf	0	Stable growth phase
Hydro	1891	1920	Remaining	-216	No growth
Hydro	1891	1920	N.Dep	7	Formative phase
Hydro	1891	1920	N.Takeoff	0	Acceleration phase
Hydro	1891	1920	N.Inf	0	Stable growth phase
Hydro	1892	1920	Remaining	-215	No growth
Hydro	1892	1920	N.Dep	8	Formative phase
Hydro	1892	1920	N.Takeoff	1	Acceleration phase
Hydro	1892	1920	N.Inf	0	Stable growth phase
Hydro	1893	1920	Remaining	-214	No growth
Hydro	1893	1920	N.Dep	9	Formative phase
Hydro	1893	1920	N.Takeoff	1	Acceleration phase
Hydro	1893	1920	N.Inf	0	Stable growth phase
Hydro	1894	1920	Remaining	-213	No growth
Hydro	1894	1920	N.Dep	10	Formative phase
Hydro	1894	1920	N.Takeoff	1	Acceleration phase
Hydro	1894	1920	N.Inf	0	Stable growth phase
Hydro	1895	1920	Remaining	-212	No growth
Hydro	1895	1920	N.Dep	11	Formative phase
Hydro	1895	1920	N.Takeoff	1	Acceleration phase
Hydro	1895	1920	N.Inf	0	Stable growth phase
Hydro	1896	1920	Remaining	-209	No growth
Hydro	1896	1920	N.Dep	14	Formative phase
Hydro	1896	1920	N.Takeoff	1	Acceleration phase
Hydro	1896	1920	N.Inf	0	Stable growth phase
Hydro	1897	1920	Remaining	-206	No growth
Hydro	1897	1920	N.Dep	17	Formative phase
Hydro	1897	1920	N.Takeoff	1	Acceleration phase
Hydro	1897	1920	N.Inf	0	Stable growth phase
Hydro	1898	1920	Remaining	-203	No growth
Hydro	1898	1920	N.Dep	20	Formative phase
Hydro	1898	1920	N.Takeoff	1	Acceleration phase
Hydro	1898	1920	N.Inf	0	Stable growth phase
Hydro	1899	1920	Remaining	-203	No growth
Hydro	1899	1920	N.Dep	20	Formative phase
Hydro	1899	1920	N.Takeoff	1	Acceleration phase
Hydro	1899	1920	N.Inf	0	Stable growth phase
Hydro	1900	1920	Remaining	-203	No growth
Hydro	1900	1920	N.Dep	20	Formative phase
Hydro	1900	1920	N.Takeoff	1	Acceleration phase
Hydro	1900	1920	N.Inf	0	Stable growth phase
Hydro	1901	1920	Remaining	-201	No growth
Hydro	1901	1920	N.Dep	22	Formative phase
Hydro	1901	1920	N.Takeoff	1	Acceleration phase
Hydro	1901	1920	N.Inf	0	Stable growth phase
Hydro	1902	1920	Remaining	-201	No growth
Hydro	1902	1920	N.Dep	22	Formative phase
Hydro	1902	1920	N.Takeoff	1	Acceleration phase
Hydro	1902	1920	N.Inf	0	Stable growth phase
Hydro	1903	1920	Remaining	-200	No growth
Hydro	1903	1920	N.Dep	23	Formative phase
Hydro	1903	1920	N.Takeoff	1	Acceleration phase
Hydro	1903	1920	N.Inf	0	Stable growth phase
Hydro	1904	1920	Remaining	-200	No growth
Hydro	1904	1920	N.Dep	23	Formative phase
Hydro	1904	1920	N.Takeoff	1	Acceleration phase
Hydro	1904	1920	N.Inf	1	Stable growth phase
Hydro	1905	1920	Remaining	-199	No growth
Hydro	1905	1920	N.Dep	24	Formative phase
Hydro	1905	1920	N.Takeoff	1	Acceleration phase
Hydro	1905	1920	N.Inf	1	Stable growth phase
Hydro	1906	1920	Remaining	-196	No growth
Hydro	1906	1920	N.Dep	27	Formative phase
Hydro	1906	1920	N.Takeoff	1	Acceleration phase
Hydro	1906	1920	N.Inf	1	Stable growth phase
Hydro	1907	1920	Remaining	-195	No growth
Hydro	1907	1920	N.Dep	28	Formative phase
Hydro	1907	1920	N.Takeoff	1	Acceleration phase
Hydro	1907	1920	N.Inf	1	Stable growth phase
Hydro	1908	1920	Remaining	-193	No growth
Hydro	1908	1920	N.Dep	30	Formative phase
Hydro	1908	1920	N.Takeoff	2	Acceleration phase
Hydro	1908	1920	N.Inf	1	Stable growth phase
Hydro	1909	1920	Remaining	-192	No growth
Hydro	1909	1920	N.Dep	31	Formative phase
Hydro	1909	1920	N.Takeoff	2	Acceleration phase
Hydro	1909	1920	N.Inf	1	Stable growth phase
Hydro	1910	1920	Remaining	-188	No growth
Hydro	1910	1920	N.Dep	35	Formative phase
Hydro	1910	1920	N.Takeoff	2	Acceleration phase
Hydro	1910	1920	N.Inf	1	Stable growth phase
Hydro	1911	1920	Remaining	-186	No growth
Hydro	1911	1920	N.Dep	37	Formative phase
Hydro	1911	1920	N.Takeoff	2	Acceleration phase
Hydro	1911	1920	N.Inf	1	Stable growth phase
Hydro	1912	1920	Remaining	-183	No growth
Hydro	1912	1920	N.Dep	40	Formative phase
Hydro	1912	1920	N.Takeoff	3	Acceleration phase
Hydro	1912	1920	N.Inf	1	Stable growth phase
Hydro	1913	1920	Remaining	-180	No growth
Hydro	1913	1920	N.Dep	43	Formative phase
Hydro	1913	1920	N.Takeoff	4	Acceleration phase
Hydro	1913	1920	N.Inf	1	Stable growth phase
Hydro	1914	1920	Remaining	-179	No growth
Hydro	1914	1920	N.Dep	44	Formative phase
Hydro	1914	1920	N.Takeoff	5	Acceleration phase
Hydro	1914	1920	N.Inf	1	Stable growth phase
Hydro	1915	1920	Remaining	-178	No growth
Hydro	1915	1920	N.Dep	45	Formative phase
Hydro	1915	1920	N.Takeoff	5	Acceleration phase
Hydro	1915	1920	N.Inf	1	Stable growth phase
Hydro	1916	1920	Remaining	-178	No growth
Hydro	1916	1920	N.Dep	45	Formative phase
Hydro	1916	1920	N.Takeoff	5	Acceleration phase
[truncated: 3,177 more rows]

## Sheet: diffusion durations
Technology	dT
Hydro	125
Oil	78
Coal	106
Natural gas	91
Geothermal	42
Waste heat	53
Bagasse	60
Wood or wood-waste fuel	58
Biomass	23
Nuclear	62
CCGT	47
Supercritical coal	52
Onshore wind	25
Mobiles	18
Solar PV	15
