# Supplementary material for: Probabilistic projections of global wind and solar power growth based on historical national experience
Source: Nat Energy. 2026 Apr 14;11(5):743–55. doi: 10.1038/s41560-026-02021-w (PMC13215882; doi:10.1038/s41560-026-02021-w)
Supplement: Supplementary file 9 — Statistical source data. [file 41560_2026_2021_MOESM9_ESM.xlsx]

## Sheet: bars_and_lines
Technology

## Sheet: takeoff_markers
Technology

## Sheet: tmax_lines
Technology
