# Supplementary material for: Probabilistic projections of global wind and solar power growth based on historical national experience
Source: Nat Energy. 2026 Apr 14;11(5):743–55. doi: 10.1038/s41560-026-02021-w (PMC13215882; doi:10.1038/s41560-026-02021-w)
Supplement: Supplementary file 10 — Statistical source data. [file 41560_2026_2021_MOESM10_ESM.xlsx]

## Sheet: a; main
Year	L	Value	Max.Year
1997	24240.5	1941.3	2008
1998	24240.5	2945.23	2008
1999	24240.5	4366.66	2008
2000	24240.5	6272.05	2008
2001	24240.5	8647.11	2008
2002	24240.5	11353.3	2008
2003	24240.5	14138.5	2008
2004	24240.5	16720.4	2008
2005	24240.5	18892.1	2008
2006	24240.5	20574.2	2008
2007	24240.5	21795.7	2008
2008	24240.5	22641.8	2008
2009	24240.5	23209	2008
2010	24240.5	23580.8	2008
2011	24240.5	23821	2008
2012	24240.5	23974.8	2008
2013	24240.5	24072.5	2008
2014	24240.5	24134.5	2008
2015	24240.5	24173.7	2008
2016	24240.5	24198.4	2008
2017	24240.5	24214	2008
2018	24240.5	24223.8	2008
2019	24240.5	24230	2008
2020	24240.5	24233.9	2008
2021	24240.5	24236.3	2008
2022	24240.5	24237.9	2008
2023	24240.5	24238.9	2008
2024	24240.5	24239.5	2008
2025	24240.5	24239.8	2008
2026	24240.5	24240.1	2008
2027	24240.5	24240.2	2008
2028	24240.5	24240.3	2008
2029	24240.5	24240.4	2008
2030	24240.5	24240.4	2008
1997	46679	4336.1	2015
1998	46679	5231.73	2015
1999	46679	6284.9	2015
2000	46679	7511.66	2015
2001	46679	8924.96	2015
2002	46679	10532.7	2015
2003	46679	12335.3	2015
2004	46679	14324.3	2015
2005	46679	16480.1	2015
2006	46679	18772	2015
2007	46679	21159.4	2015
2008	46679	23593.7	2015
2009	46679	26022.5	2015
2010	46679	28393.8	2015
2011	46679	30660.4	2015
2012	46679	32783.6	2015
2013	46679	34734.9	2015
2014	46679	36497.4	2015
2015	46679	38064.3	2015
2016	46679	39437.9	2015
2017	46679	40627.3	2015
2018	46679	41646.2	2015
2019	46679	42511.2	2015
2020	46679	43239.8	2015
2021	46679	43849.5	2015
2022	46679	44357	2015
2023	46679	44777.3	2015
2024	46679	45124.3	2015
2025	46679	45409.7	2015
2026	46679	45643.9	2015
2027	46679	45835.7	2015
2028	46679	45992.5	2015
2029	46679	46120.5	2015
2030	46679	46224.9	2015
1997	73370.4	5221.28	2023
1998	73370.4	6045.42	2023
1999	73370.4	6986.31	2023
2000	73370.4	8056.12	2023
2001	73370.4	9266.87	2023
2002	73370.4	10630	2023
2003	73370.4	12155.6	2023
2004	73370.4	13851.8	2023
2005	73370.4	15723.9	2023
2006	73370.4	17773.4	2023
2007	73370.4	19997.4	2023
2008	73370.4	22387.7	2023
2009	73370.4	24930.2	2023
2010	73370.4	27605.2	2023
2011	73370.4	30387	2023
2012	73370.4	33245.6	2023
2013	73370.4	36147	2023
2014	73370.4	39055.1	2023
2015	73370.4	41933.6	2023
2016	73370.4	44747.6	2023
2017	73370.4	47465.3	2023
2018	73370.4	50059.4	2023
2019	73370.4	52507.9	2023
2020	73370.4	54794.6	2023
2021	73370.4	56909.3	2023
2022	73370.4	58847.1	2023
2023	73370.4	60607.9	2023
2024	73370.4	62195.8	2023
2025	73370.4	63617.9	2023
2026	73370.4	64883.7	2023
2027	73370.4	66004.2	2023
2028	73370.4	66991.4	2023
2029	73370.4	67857.3	2023
2030	73370.4	68614	2023

## Sheet: a; inset
Year	Value	L
1997	1966	NA
1998	2672	NA
1999	4138	NA
2000	6095	NA
2001	8754	NA
2002	12001	NA
2003	14381	22525.4
2004	16419	20925.4
2005	18248	21165.5
2006	20474	22714.6
2007	22116	23956
2008	22794	24240.5
2009	25697	26175.9
2010	26823	27553
2011	28524	29060.4
2012	30711	31043
2013	32969	33462.1
2014	37620	38746.6
2015	41297	46679
2016	45303	58179.1
2017	50174	76396.5
2018	52328	85105
2019	53187	81479.3
2020	54414	76946.9
2021	55904	73910.6
2022	58014	72708.1
2023	61052	73370.4

## Sheet: b
Max.Year	Deployment	Technology	L
1975	0.00991236	Combined cycle gas turbines (CCGTs)	NA
1976	0.012206	Combined cycle gas turbines (CCGTs)	NA
1977	0.0122379	Combined cycle gas turbines (CCGTs)	0.0133915
1978	0.0160356	Combined cycle gas turbines (CCGTs)	0.0177416
1979	0.0180441	Combined cycle gas turbines (CCGTs)	0.0221526
1980	0.0182097	Combined cycle gas turbines (CCGTs)	0.0208289
1981	0.0218952	Combined cycle gas turbines (CCGTs)	0.02495
1982	0.0245948	Combined cycle gas turbines (CCGTs)	0.0304786
1983	0.0263039	Combined cycle gas turbines (CCGTs)	0.0331827
1984	0.0283353	Combined cycle gas turbines (CCGTs)	0.0352043
1985	0.0305384	Combined cycle gas turbines (CCGTs)	0.0373589
1986	0.0324361	Combined cycle gas turbines (CCGTs)	0.0390294
1987	0.0348624	Combined cycle gas turbines (CCGTs)	0.0414002
1988	0.0391301	Combined cycle gas turbines (CCGTs)	0.047548
1989	0.0464753	Combined cycle gas turbines (CCGTs)	0.0711141
1990	0.0555916	Combined cycle gas turbines (CCGTs)	0.414409
1991	0.0595801	Combined cycle gas turbines (CCGTs)	1
1992	0.0695724	Combined cycle gas turbines (CCGTs)	1
1993	0.0901108	Combined cycle gas turbines (CCGTs)	1
1994	0.108535	Combined cycle gas turbines (CCGTs)	1
1995	0.11891	Combined cycle gas turbines (CCGTs)	1
1996	0.131445	Combined cycle gas turbines (CCGTs)	1
1997	0.141786	Combined cycle gas turbines (CCGTs)	1
1998	0.15156	Combined cycle gas turbines (CCGTs)	1
1999	0.162345	Combined cycle gas turbines (CCGTs)	0.470546
2000	0.175403	Combined cycle gas turbines (CCGTs)	0.375673
2001	0.193568	Combined cycle gas turbines (CCGTs)	0.36789
2002	0.219676	Combined cycle gas turbines (CCGTs)	0.429645
2003	0.251664	Combined cycle gas turbines (CCGTs)	0.607529
2004	0.268707	Combined cycle gas turbines (CCGTs)	0.679748
2005	0.280057	Combined cycle gas turbines (CCGTs)	0.607943
2006	0.291148	Combined cycle gas turbines (CCGTs)	0.535054
2007	0.296011	Combined cycle gas turbines (CCGTs)	0.47044
2008	0.303163	Combined cycle gas turbines (CCGTs)	0.432202
2009	0.310947	Combined cycle gas turbines (CCGTs)	0.409882
2010	0.318525	Combined cycle gas turbines (CCGTs)	0.396392
2011	0.325677	Combined cycle gas turbines (CCGTs)	0.388047
2012	0.330812	Combined cycle gas turbines (CCGTs)	0.381955
2013	0.333954	Combined cycle gas turbines (CCGTs)	0.376811
2014	0.341839	Combined cycle gas turbines (CCGTs)	0.374741
2015	0.345566	Combined cycle gas turbines (CCGTs)	0.373155
2016	0.348194	Combined cycle gas turbines (CCGTs)	0.371753
2017	0.356462	Combined cycle gas turbines (CCGTs)	0.372205
2018	0.366728	Combined cycle gas turbines (CCGTs)	0.374453
2019	0.37462	Combined cycle gas turbines (CCGTs)	0.377456
2020	0.377647	Combined cycle gas turbines (CCGTs)	0.379982
1995	0.0159011	Mobile telephones	NA
1996	0.025052	Mobile telephones	NA
1997	0.0366047	Mobile telephones	NA
1998	0.0534258	Mobile telephones	NA
1999	0.0813631	Mobile telephones	NA
2000	0.120726	Mobile telephones	NA
2001	0.155156	Mobile telephones	NA
2002	0.18561	Mobile telephones	0.250504
2003	0.222774	Mobile telephones	0.286874
2004	0.273807	Mobile telephones	0.385111
2005	0.33875	Mobile telephones	0.590985
2006	0.416393	Mobile telephones	0.94039
2007	0.504741	Mobile telephones	1.32827
2008	0.596223	Mobile telephones	1.46416
2009	0.677867	Mobile telephones	1.33447
2010	0.765032	Mobile telephones	1.29758
2011	0.840933	Mobile telephones	1.25955
2012	0.883137	Mobile telephones	1.17465
2013	0.928388	Mobile telephones	1.13513
2014	0.963844	Mobile telephones	1.11352
2015	0.977432	Mobile telephones	1.09011
2016	1.01019	Mobile telephones	1.08507
2017	1.03147	Mobile telephones	1.08422
2018	1.03314	Mobile telephones	1.07927
2019	1.0686	Mobile telephones	1.08461
2020	1.06463	Mobile telephones	1.0849
2000	0.00202489	Onshore wind	NA
2001	0.00246439	Onshore wind	NA
2002	0.00324502	Onshore wind	NA
2003	0.00380836	Onshore wind	NA
2004	0.00476835	Onshore wind	0.0119615
2005	0.00562503	Onshore wind	0.0120494
2006	0.00693567	Onshore wind	0.0212087
2007	0.008526	Onshore wind	0.0473307
2008	0.0107885	Onshore wind	0.15
2009	0.0135598	Onshore wind	0.15
2010	0.0155144	Onshore wind	0.0890591
2011	0.0191019	Onshore wind	0.10525
2012	0.0223673	Onshore wind	0.0817582
2013	0.0266261	Onshore wind	0.0896141
2014	0.0288449	Onshore wind	0.0591687
2015	0.032513	Onshore wind	0.0560158
2016	0.0364364	Onshore wind	0.057818
2017	0.0412498	Onshore wind	0.0643629
2018	0.0444655	Onshore wind	0.0658592
2019	0.0486067	Onshore wind	0.0687492
2020	0.0543641	Onshore wind	0.0765166
2021	0.0615705	Onshore wind	0.0915585
2022	0.0659118	Onshore wind	0.0998373
2023	0.0699528	Onshore wind	0.102566
2010	0.00148675	Solar PV	NA
2011	0.00285953	Solar PV	NA
2012	0.00432745	Solar PV	NA
2013	0.00591659	Solar PV	NA
2014	0.00763137	Solar PV	NA
2015	0.00997842	Solar PV	0.0157099
2016	0.0126908	Solar PV	0.0221933
2017	0.0165034	Solar PV	0.0381949
2018	0.0203761	Solar PV	0.0451671
2019	0.0247031	Solar PV	0.0494538
2020	0.0298966	Solar PV	0.0582263
2021	0.0362933	Solar PV	0.074548
2022	0.0444021	Solar PV	0.10645
2023	0.053434	Solar PV	0.14098
2024	0.0690991	Solar PV	NA
