# Supplementary material for: Probabilistic projections of global wind and solar power growth based on historical national experience
Source: Nat Energy. 2026 Apr 14;11(5):743–55. doi: 10.1038/s41560-026-02021-w (PMC13215882; doi:10.1038/s41560-026-02021-w)
Supplement: Supplementary file 11 — Statistical source data. [file 41560_2026_2021_MOESM11_ESM.xlsx]

## Sheet: empirical global data
Year	Technology	Share	Add	R3.Add	YoY	R3.YoY
1972	CCGT	0.0032336	0.00175782	5.7481763214705×10^-04	1.19112	0.390104
1973	CCGT	0.00476815	0.00153455	0.00111048	0.474564	0.564289
1974	CCGT	0.00786809	0.00309994	0.00213077	0.650136	0.77194
1975	CCGT	0.00991236	0.00204427	0.00222626	0.259818	0.461506
1976	CCGT	0.012206	0.00229368	0.0024793	0.231396	0.38045
1977	CCGT	0.0122379	3.18915182414298×10^-05	0.00145661	0.00261276	0.164609
1978	CCGT	0.0160356	0.0037977	0.00204109	0.310322	0.181444
1979	CCGT	0.0180441	0.00200847	0.00194602	0.12525	0.146062
1980	CCGT	0.0182097	1.65577052790588×10^-04	0.00199058	0.00917624	0.14825
1981	CCGT	0.0218952	0.0036855	0.00195318	0.202392	0.112273
1982	CCGT	0.0245948	0.00269961	0.00218356	0.123297	0.111622
1983	CCGT	0.0263039	0.00170915	0.00269809	0.0694922	0.131727
1984	CCGT	0.0283353	0.00203135	0.0021467	0.0772262	0.0900052
1985	CCGT	0.0305384	0.00220312	0.00198121	0.0777517	0.0748234
1986	CCGT	0.0324361	0.00189773	0.00204407	0.0621425	0.0723735
1987	CCGT	0.0348624	0.0024263	0.00217572	0.0748023	0.0715655
1988	CCGT	0.0391301	0.00426767	0.0028639	0.122415	0.0864532
1989	CCGT	0.0464753	0.00734517	0.00467971	0.187711	0.128309
1990	CCGT	0.0555916	0.00911634	0.00690973	0.196154	0.16876
1991	CCGT	0.0595801	0.00398846	0.00681665	0.0717457	0.15187
1992	CCGT	0.0695724	0.00999228	0.00769903	0.167712	0.145204
1993	CCGT	0.0901108	0.0205384	0.0115064	0.29521	0.178222
1994	CCGT	0.108535	0.0184243	0.0163183	0.204463	0.222461
1995	CCGT	0.11891	0.0103749	0.0164459	0.0955901	0.198421
1996	CCGT	0.131445	0.0125347	0.013778	0.105413	0.135155
1997	CCGT	0.141786	0.0103417	0.0110838	0.0786773	0.0932269
1998	CCGT	0.15156	0.00977337	0.0108833	0.0689302	0.0843403
1999	CCGT	0.162345	0.0107852	0.0103001	0.0711613	0.0729229
2000	CCGT	0.175403	0.0130576	0.0112054	0.0804311	0.0735075
2001	CCGT	0.193568	0.0181651	0.0140026	0.103562	0.0850515
2002	CCGT	0.219676	0.026108	0.0191102	0.134878	0.10629
2003	CCGT	0.251664	0.0319884	0.0254205	0.145616	0.128019
2004	CCGT	0.268707	0.0170429	0.0250464	0.0677207	0.116072
2005	CCGT	0.280057	0.0113498	0.020127	0.0422386	0.0851919
2006	CCGT	0.291148	0.0110913	0.0131613	0.0396038	0.0498544
2007	CCGT	0.296011	0.00486282	0.00910131	0.0167022	0.0328482
2008	CCGT	0.303163	0.00715221	0.00770212	0.024162	0.0268227
2009	CCGT	0.310947	0.00778389	0.00659964	0.0256756	0.0221799
2010	CCGT	0.318525	0.0075778	0.00750463	0.0243701	0.0247359
2011	CCGT	0.325677	0.00715204	0.00750458	0.0224536	0.0241664
2012	CCGT	0.330812	0.00513511	0.00662165	0.0157675	0.0208637
2013	CCGT	0.333954	0.00314178	0.00514297	0.00949718	0.0159061
2014	CCGT	0.341839	0.00788508	0.00538732	0.0236113	0.016292
2015	CCGT	0.345566	0.00372741	0.00491809	0.010904	0.0146708
2016	CCGT	0.348194	0.00262827	0.00474692	0.00760569	0.0140403
2017	CCGT	0.356462	0.0082673	0.00487433	0.0237434	0.0140844
2018	CCGT	0.366728	0.0102662	0.00705393	0.0288004	0.0200498
2019	CCGT	0.37462	0.00789255	0.00880869	0.0215215	0.0246884
2020	CCGT	0.377647	0.00302607	0.00706162	0.0080777	0.0194665
1997	Mobiles	0.0366047	0.0115527	0.00891029	0.461151	0.549021
1998	Mobiles	0.0534258	0.0168211	0.0125082	0.459533	0.498724
1999	Mobiles	0.0813631	0.0279373	0.0187704	0.522917	0.481201
2000	Mobiles	0.120726	0.0393629	0.0280404	0.483793	0.488748
2001	Mobiles	0.155156	0.0344298	0.03391	0.28519	0.430633
2002	Mobiles	0.18561	0.0304537	0.0347488	0.196278	0.321754
2003	Mobiles	0.222774	0.0371644	0.034016	0.200229	0.227232
2004	Mobiles	0.273807	0.0510328	0.0395503	0.229079	0.208529
2005	Mobiles	0.33875	0.0649431	0.0510468	0.237186	0.222165
2006	Mobiles	0.416393	0.0776432	0.0645397	0.229205	0.231823
2007	Mobiles	0.504741	0.0883481	0.0769781	0.212175	0.226189
2008	Mobiles	0.596223	0.0914822	0.0858245	0.181246	0.207542
2009	Mobiles	0.677867	0.0816435	0.0871579	0.136934	0.176785
2010	Mobiles	0.765032	0.0871654	0.0867637	0.128588	0.148923
2011	Mobiles	0.840933	0.0759013	0.0815701	0.0992132	0.121578
2012	Mobiles	0.883137	0.0422031	0.0684232	0.050186	0.0926623
2013	Mobiles	0.928388	0.0452517	0.054452	0.0512398	0.0668796
2014	Mobiles	0.963844	0.0354558	0.0409702	0.0381907	0.0465388
2015	Mobiles	0.977432	0.0135875	0.0314317	0.0140972	0.0345092
2016	Mobiles	1.01019	0.0327578	0.0272671	0.0335142	0.0286007
2017	Mobiles	1.03147	0.0212798	0.0225417	0.0210652	0.0228922
2018	Mobiles	1.03314	0.00167545	0.018571	0.00162433	0.0187346
2019	Mobiles	1.0686	0.0354581	0.0194711	0.0343205	0.0190033
1999	Onshore wind	0.00146494	3.4226887346655×10^-04	2.57865416866877×10^-04	0.304871	0.284639
2000	Onshore wind	0.00202489	5.5994963739455×10^-04	3.86457845712816×10^-04	0.382234	0.328073
2001	Onshore wind	0.00246439	4.3950490048309×10^-04	4.4724113711473×10^-04	0.217052	0.301386
2002	Onshore wind	0.00324502	7.8063169211793×10^-04	5.9336207666519×10^-04	0.316764	0.30535
2003	Onshore wind	0.00380836	5.6333663995992×10^-04	5.94491077520313×10^-04	0.1736	0.235805
2004	Onshore wind	0.00476835	9.5998545552941×10^-04	7.67984595869087×10^-04	0.252073	0.247479
2005	Onshore wind	0.00562503	8.5668405951904×10^-04	7.9333538500279×10^-04	0.179661	0.201778
2006	Onshore wind	0.00693567	0.00131064	0.00104244	0.233002	0.221579
2007	Onshore wind	0.008526	0.00159033	0.00125255	0.229297	0.213986
2008	Onshore wind	0.0107885	0.00226252	0.00172116	0.265367	0.242555
2009	Onshore wind	0.0135598	0.00277129	0.00220805	0.256874	0.250513
2010	Onshore wind	0.0155144	0.0019546	0.00232947	0.144146	0.222129
2011	Onshore wind	0.0191019	0.00358751	0.00277113	0.231237	0.210753
2012	Onshore wind	0.0223673	0.00326537	0.00293583	0.170945	0.182109
2013	Onshore wind	0.0266261	0.00425881	0.0037039	0.190404	0.197529
2014	Onshore wind	0.0288449	0.00221875	0.00324764	0.0833298	0.148226
2015	Onshore wind	0.032513	0.00366818	0.00338191	0.127169	0.133634
2016	Onshore wind	0.0364364	0.00392338	0.0032701	0.120671	0.11039
2017	Onshore wind	0.0412498	0.00481336	0.00413497	0.132103	0.126648
2018	Onshore wind	0.0444655	0.00321568	0.00398414	0.0779564	0.110243
2019	Onshore wind	0.0486067	0.00414126	0.00405677	0.0931343	0.101065
2020	Onshore wind	0.0543641	0.00575737	0.00437144	0.118448	0.0965129
2021	Onshore wind	0.0615705	0.00720641	0.00570168	0.132558	0.114714
2022	Onshore wind	0.0659118	0.00434132	0.00576837	0.0705097	0.107172
2023	Onshore wind	0.0699528	0.00404096	0.00519623	0.0613086	0.0881255
2010	Solar PV	0.00148675	5.03992800629704×10^-04	3.73940266571773×10^-04	0.512837	0.59902
2011	Solar PV	0.00285953	0.00137279	7.6063574253529×10^-04	0.923348	0.712518
2012	Solar PV	0.00432745	0.00146791	0.0011149	0.51334	0.649842
2013	Solar PV	0.00591659	0.00158914	0.00147661	0.367224	0.601304
2014	Solar PV	0.00763137	0.00171478	0.00159061	0.289825	0.39013
2015	Solar PV	0.00997842	0.00234705	0.00188366	0.307553	0.321534
2016	Solar PV	0.0126908	0.00271236	0.00225806	0.271822	0.289734
2017	Solar PV	0.0165034	0.00381259	0.00295733	0.300422	0.293266
2018	Solar PV	0.0203761	0.00387277	0.00346591	0.234665	0.26897
2019	Solar PV	0.0247031	0.00432701	0.00400412	0.212357	0.249148
2020	Solar PV	0.0298966	0.00519346	0.00446441	0.210235	0.219086
2021	Solar PV	0.0362933	0.00639669	0.00530572	0.21396	0.212184
2022	Solar PV	0.0444021	0.00810883	0.00656633	0.223425	0.215873
2023	Solar PV	0.053434	0.00903189	0.0078458	0.203411	0.213599
2024	Solar PV	0.0690991	0.0156651	0.0109353	0.293167	0.240001

## Sheet: global parameters
K	L	G	Max.Year	Technology	Data
0.80032	0.0133915	0.00267938	1977	CCGT	Global curve parameter
0.531977	0.0177416	0.00235953	1978	CCGT	Global curve parameter
0.419567	0.0221526	0.00232362	1979	CCGT	Global curve parameter
0.447957	0.0208289	0.00233261	1980	CCGT	Global curve parameter
0.365238	0.02495	0.00227818	1981	CCGT	Global curve parameter
0.303164	0.0304786	0.00231	1982	CCGT	Global curve parameter
0.282727	0.0331827	0.00234541	1983	CCGT	Global curve parameter
0.269333	0.0352043	0.00237041	1984	CCGT	Global curve parameter
0.25627	0.0373589	0.00239349	1985	CCGT	Global curve parameter
0.246806	0.0390294	0.00240817	1986	CCGT	Global curve parameter
0.234315	0.0414002	0.00242518	1987	CCGT	Global curve parameter
0.208807	0.047548	0.00248209	1988	CCGT	Global curve parameter
0.163553	0.0711141	0.00290774	1989	CCGT	Global curve parameter
0.116738	0.414409	0.0120943	1990	CCGT	Global curve parameter
0.110351	5.20535	0.143604	1991	CCGT	Global curve parameter
0.112771	11.0509	0.311555	1992	CCGT	Global curve parameter
0.12243	39.3535	1.20451	1993	CCGT	Global curve parameter
0.132929	72.7209	2.41668	1994	CCGT	Global curve parameter
0.136299	69.3947	2.36461	1995	CCGT	Global curve parameter
0.135841	56.1895	1.90822	1996	CCGT	Global curve parameter
0.132248	27.238	0.900544	1997	CCGT	Global curve parameter
0.137605	1.00836	0.0346889	1998	CCGT	Global curve parameter
0.14937	0.470546	0.0175714	1999	CCGT	Global curve parameter
0.156668	0.375673	0.0147139	2000	CCGT	Global curve parameter
0.157593	0.36789	0.0144942	2001	CCGT	Global curve parameter
0.150602	0.429645	0.0161763	2002	CCGT	Global curve parameter
0.138645	0.607529	0.0210577	2003	CCGT	Global curve parameter
0.135607	0.679748	0.0230446	2004	CCGT	Global curve parameter
0.138942	0.607943	0.0211172	2005	CCGT	Global curve parameter
0.143999	0.535054	0.0192618	2006	CCGT	Global curve parameter
0.150966	0.47044	0.0177552	2007	CCGT	Global curve parameter
0.157116	0.432202	0.0169764	2008	CCGT	Global curve parameter
0.161974	0.409882	0.0165976	2009	CCGT	Global curve parameter
0.165667	0.396392	0.0164172	2010	CCGT	Global curve parameter
0.168397	0.388047	0.0163365	2011	CCGT	Global curve parameter
0.170704	0.381955	0.0163003	2012	CCGT	Global curve parameter
0.172922	0.376811	0.0162897	2013	CCGT	Global curve parameter
0.173915	0.374741	0.0162932	2014	CCGT	Global curve parameter
0.174744	0.373155	0.0163016	2015	CCGT	Global curve parameter
0.175536	0.371753	0.016314	2016	CCGT	Global curve parameter
0.175264	0.372205	0.0163085	2017	CCGT	Global curve parameter
0.173851	0.374453	0.0162748	2018	CCGT	Global curve parameter
0.171914	0.377456	0.0162225	2019	CCGT	Global curve parameter
0.17025	0.379982	0.016173	2020	CCGT	Global curve parameter
0.583323	0.250504	0.0365312	2002	Mobiles	Global curve parameter
0.52586	0.286874	0.0377139	2003	Mobiles	Global curve parameter
0.427378	0.385111	0.041147	2004	Mobiles	Global curve parameter
0.344337	0.590985	0.0508745	2005	Mobiles	Global curve parameter
0.295472	0.94039	0.0694647	2006	Mobiles	Global curve parameter
0.272352	1.32827	0.0904393	2007	Mobiles	Global curve parameter
0.266677	1.46416	0.0976142	2008	Mobiles	Global curve parameter
0.273215	1.33447	0.0911491	2009	Mobiles	Global curve parameter
0.275842	1.29758	0.0894819	2010	Mobiles	Global curve parameter
0.279368	1.25955	0.0879693	2011	Mobiles	Global curve parameter
0.290195	1.17465	0.0852198	2012	Mobiles	Global curve parameter
0.297153	1.13513	0.0843268	2013	Mobiles	Global curve parameter
0.301976	1.11352	0.0840638	2014	Mobiles	Global curve parameter
0.308381	1.09011	0.0840425	2015	Mobiles	Global curve parameter
0.310009	1.08507	0.0840957	2016	Mobiles	Global curve parameter
0.31032	1.08422	0.0841136	2017	Mobiles	Global curve parameter
0.312314	1.07927	0.0842677	2018	Mobiles	Global curve parameter
0.309978	1.08461	0.0840513	2019	Mobiles	Global curve parameter
0.301751	0.0119615	9.0234356070166×10^-04	2004	Onshore wind	Global curve parameter
0.301013	0.0120494	9.067610750932×10^-04	2005	Onshore wind	Global curve parameter
0.256784	0.0212087	0.00136151	2006	Onshore wind	Global curve parameter
0.228077	0.0473307	0.00269876	2007	Onshore wind	Global curve parameter
0.209461	1.04374	0.0546556	2008	Onshore wind	Global curve parameter
0.213605	2.12666	0.113566	2009	Onshore wind	Global curve parameter
0.226104	0.0890591	0.00503416	2010	Onshore wind	Global curve parameter
0.222959	0.10525	0.00586658	2011	Onshore wind	Global curve parameter
0.229004	0.0817582	0.00468074	2012	Onshore wind	Global curve parameter
0.226106	0.0896141	0.00506558	2013	Onshore wind	Global curve parameter
0.24598	0.0591687	0.00363858	2014	Onshore wind	Global curve parameter
0.250359	0.0560158	0.00350601	2015	Onshore wind	Global curve parameter
0.247286	0.057818	0.0035744	2016	Onshore wind	Global curve parameter
0.236453	0.0643629	0.0038047	2017	Onshore wind	Global curve parameter
0.234061	0.0658592	0.00385377	2018	Onshore wind	Global curve parameter
0.229222	0.0687492	0.0039397	2019	Onshore wind	Global curve parameter
0.217277	0.0765166	0.00415633	2020	Onshore wind	Global curve parameter
0.199974	0.0915585	0.00457732	2021	Onshore wind	Global curve parameter
0.192678	0.0998373	0.0048091	2022	Onshore wind	Global curve parameter
0.190387	0.102566	0.00488182	2023	Onshore wind	Global curve parameter
0.518931	0.0157099	0.00203809	2015	Solar PV	Global curve parameter
0.44128	0.0221933	0.00244837	2016	Solar PV	Global curve parameter
0.36794	0.0381949	0.00351336	2017	Solar PV	Global curve parameter
0.351985	0.0451671	0.00397454	2018	Solar PV	Global curve parameter
0.342977	0.0494538	0.00424038	2019	Solar PV	Global curve parameter
0.326138	0.0582263	0.00474746	2020	Solar PV	Global curve parameter
0.30308	0.074548	0.00564851	2021	Solar PV	Global curve parameter
0.277161	0.10645	0.00737594	2022	Solar PV	Global curve parameter
0.261541	0.14098	0.00921799	2023	Solar PV	Global curve parameter

## Sheet: national parameter statistics
Year	Technology	Median	Q1	Q3	N	Data	Parameter
1994	CCGT	0.232484	0.208004	0.319929	5	National median & IQR	k
1995	CCGT	0.338143	0.262972	0.384562	5	National median & IQR	k
1997	CCGT	0.40581	0.393409	8.33277	7	National median & IQR	k
1998	CCGT	0.444789	0.277737	0.854699	11	National median & IQR	k
1999	CCGT	0.435113	0.237222	0.846239	9	National median & IQR	k
2000	CCGT	0.376084	0.157622	0.397879	9	National median & IQR	k
2001	CCGT	0.277709	0.169744	0.402357	14	National median & IQR	k
2002	CCGT	0.297528	0.143899	0.40516	13	National median & IQR	k
2003	CCGT	0.284062	0.174633	0.434538	12	National median & IQR	k
2004	CCGT	0.223995	0.160638	0.410114	15	National median & IQR	k
2005	CCGT	0.243648	0.191678	0.546412	15	National median & IQR	k
2006	CCGT	0.232133	0.207379	0.510259	16	National median & IQR	k
2007	CCGT	0.246328	0.210873	0.771662	17	National median & IQR	k
2008	CCGT	0.233522	0.184021	0.755049	21	National median & IQR	k
2009	CCGT	0.402578	0.198039	0.73478	23	National median & IQR	k
2010	CCGT	0.430944	0.199329	0.72584	25	National median & IQR	k
2011	CCGT	0.242017	0.12951	0.605689	27	National median & IQR	k
2012	CCGT	0.234321	0.122341	0.524524	27	National median & IQR	k
2013	CCGT	0.241315	0.124028	0.546295	27	National median & IQR	k
2014	CCGT	0.238688	0.107259	0.403809	29	National median & IQR	k
2015	CCGT	0.29986	0.125433	0.455986	33	National median & IQR	k
2016	CCGT	0.309827	0.161218	0.528867	33	National median & IQR	k
2017	CCGT	0.301614	0.124342	0.535691	36	National median & IQR	k
2018	CCGT	0.327006	0.154518	0.601691	36	National median & IQR	k
2019	CCGT	0.360001	0.194974	0.582711	34	National median & IQR	k
2020	CCGT	0.405676	0.158209	0.604444	32	National median & IQR	k
1998	Mobiles	0.62186	0.519403	1.18535	5	National median & IQR	k
1999	Mobiles	0.701799	0.589474	0.847708	6	National median & IQR	k
2000	Mobiles	0.720827	0.573226	0.821445	9	National median & IQR	k
2001	Mobiles	0.815805	0.661988	0.889312	24	National median & IQR	k
2002	Mobiles	0.826324	0.60962	0.996722	33	National median & IQR	k
2003	Mobiles	0.747543	0.579882	0.914844	48	National median & IQR	k
2004	Mobiles	0.693014	0.51846	0.884466	65	National median & IQR	k
2005	Mobiles	0.56461	0.426462	0.81109	62	National median & IQR	k
2006	Mobiles	0.531573	0.407984	0.702467	63	National median & IQR	k
2007	Mobiles	0.452779	0.382071	0.622084	78	National median & IQR	k
2008	Mobiles	0.50186	0.364544	0.657637	87	National median & IQR	k
2009	Mobiles	0.498521	0.375726	0.668042	116	National median & IQR	k
2010	Mobiles	0.489324	0.387207	0.646776	131	National median & IQR	k
2011	Mobiles	0.49763	0.389024	0.626403	146	National median & IQR	k
2012	Mobiles	0.499352	0.36705	0.65961	158	National median & IQR	k
2013	Mobiles	0.492096	0.35793	0.653791	163	National median & IQR	k
2014	Mobiles	0.485221	0.359194	0.648811	166	National median & IQR	k
2015	Mobiles	0.487188	0.355228	0.647122	165	National median & IQR	k
2016	Mobiles	0.468205	0.358072	0.633987	170	National median & IQR	k
2017	Mobiles	0.448763	0.344834	0.632675	174	National median & IQR	k
2018	Mobiles	0.467143	0.346564	0.616372	179	National median & IQR	k
2019	Mobiles	0.471127	0.349087	0.628264	179	National median & IQR	k
2007	Onshore wind	0.354085	0.327726	0.730807	5	National median & IQR	k
2008	Onshore wind	0.371897	0.317575	0.563644	6	National median & IQR	k
2009	Onshore wind	0.475202	0.345471	0.488642	7	National median & IQR	k
2010	Onshore wind	0.469773	0.418572	0.550964	12	National median & IQR	k
2011	Onshore wind	0.382213	0.342036	0.501562	14	National median & IQR	k
2012	Onshore wind	0.396579	0.32558	0.55301	15	National median & IQR	k
2013	Onshore wind	0.429412	0.309512	0.555663	17	National median & IQR	k
2014	Onshore wind	0.40119	0.282429	0.510975	20	National median & IQR	k
2015	Onshore wind	0.406325	0.28171	0.440129	16	National median & IQR	k
2016	Onshore wind	0.385873	0.303387	0.46666	22	National median & IQR	k
2017	Onshore wind	0.335447	0.297233	0.465788	23	National median & IQR	k
2018	Onshore wind	0.337928	0.278308	0.596237	28	National median & IQR	k
2019	Onshore wind	0.3528	0.26884	0.557289	29	National median & IQR	k
2020	Onshore wind	0.373263	0.266038	0.502127	24	National median & IQR	k
2021	Onshore wind	0.332296	0.209071	0.525686	34	National median & IQR	k
2022	Onshore wind	0.33282	0.201388	0.447319	34	National median & IQR	k
2023	Onshore wind	0.291149	0.209882	0.439832	31	National median & IQR	k
2014	Solar PV	0.669788	0.556633	0.911945	6	National median & IQR	k
2015	Solar PV	0.683897	0.608885	0.851462	8	National median & IQR	k
2016	Solar PV	0.676151	0.557282	0.905626	11	National median & IQR	k
2017	Solar PV	0.647269	0.502835	0.788171	15	National median & IQR	k
2018	Solar PV	0.677187	0.630432	0.938141	17	National median & IQR	k
2019	Solar PV	0.663809	0.592023	0.804987	16	National median & IQR	k
2020	Solar PV	0.568458	0.453232	0.711715	15	National median & IQR	k
2021	Solar PV	0.539155	0.375626	0.760723	16	National median & IQR	k
2022	Solar PV	0.499419	0.380309	0.704714	13	National median & IQR	k
2023	Solar PV	0.47339	0.390556	0.708372	17	National median & IQR	k
1994	CCGT	0.0188214	0.010551	0.0216433	5	National median & IQR	G
1995	CCGT	0.0350774	0.0210511	0.0521221	5	National median & IQR	G
1997	CCGT	0.0647728	0.0295587	0.1	7	National median & IQR	G
1998	CCGT	0.0292892	0.0167725	0.0920841	11	National median & IQR	G
1999	CCGT	0.0233809	0.0189571	0.0661034	9	National median & IQR	G
2000	CCGT	0.0189103	0.0116494	0.0221297	9	National median & IQR	G
2001	CCGT	0.0183926	0.0136634	0.0555896	14	National median & IQR	G
2002	CCGT	0.017894	0.0137186	0.0550031	13	National median & IQR	G
2003	CCGT	0.0213309	0.0158222	0.0596469	12	National median & IQR	G
2004	CCGT	0.0210758	0.013776	0.0632098	15	National median & IQR	G
2005	CCGT	0.0270887	0.0148917	0.0611352	15	National median & IQR	G
2006	CCGT	0.0296729	0.0162285	0.0691984	16	National median & IQR	G
2007	CCGT	0.0328683	0.0176967	0.0726086	17	National median & IQR	G
2008	CCGT	0.0289551	0.0138929	0.0685525	21	National median & IQR	G
2009	CCGT	0.0293173	0.0164906	0.0715849	23	National median & IQR	G
2010	CCGT	0.0296204	0.0181058	0.0758457	25	National median & IQR	G
2011	CCGT	0.0249846	0.0145721	0.0650549	27	National median & IQR	G
2012	CCGT	0.0238092	0.0140765	0.0651161	27	National median & IQR	G
2013	CCGT	0.0229038	0.0136888	0.0720334	27	National median & IQR	G
2014	CCGT	0.0203517	0.0129329	0.0516046	29	National median & IQR	G
2015	CCGT	0.0319553	0.0137985	0.0585249	33	National median & IQR	G
2016	CCGT	0.0259056	0.0137731	0.0627889	33	National median & IQR	G
2017	CCGT	0.0282256	0.0127069	0.0612109	36	National median & IQR	G
2018	CCGT	0.0289261	0.0130084	0.0629031	36	National median & IQR	G
2019	CCGT	0.0321907	0.0158906	0.0664489	34	National median & IQR	G
2020	CCGT	0.0304941	0.0161897	0.0678924	32	National median & IQR	G
1998	Mobiles	0.0825413	0.0712069	0.0891032	5	National median & IQR	G
1999	Mobiles	0.117298	0.111756	0.150005	6	National median & IQR	G
2000	Mobiles	0.17001	0.120173	0.188608	9	National median & IQR	G
2001	Mobiles	0.182888	0.128027	0.204628	24	National median & IQR	G
2002	Mobiles	0.162239	0.112158	0.20682	33	National median & IQR	G
2003	Mobiles	0.14534	0.0983295	0.198153	48	National median & IQR	G
2004	Mobiles	0.142469	0.0953939	0.184387	65	National median & IQR	G
2005	Mobiles	0.145879	0.0944072	0.178702	62	National median & IQR	G
2006	Mobiles	0.14454	0.106702	0.16982	63	National median & IQR	G
2007	Mobiles	0.143827	0.106489	0.182204	78	National median & IQR	G
2008	Mobiles	0.138016	0.110409	0.180822	87	National median & IQR	G
2009	Mobiles	0.135534	0.106923	0.179475	116	National median & IQR	G
2010	Mobiles	0.135685	0.107107	0.178775	131	National median & IQR	G
2011	Mobiles	0.135729	0.104918	0.174712	146	National median & IQR	G
2012	Mobiles	0.137982	0.102477	0.175964	158	National median & IQR	G
2013	Mobiles	0.1392	0.10286	0.179695	163	National median & IQR	G
2014	Mobiles	0.135606	0.102851	0.169867	166	National median & IQR	G
2015	Mobiles	0.132086	0.100917	0.176657	165	National median & IQR	G
2016	Mobiles	0.131759	0.100034	0.168315	170	National median & IQR	G
2017	Mobiles	0.128062	0.0978119	0.168724	174	National median & IQR	G
2018	Mobiles	0.126919	0.0934736	0.170631	179	National median & IQR	G
2019	Mobiles	0.126482	0.089423	0.16714	179	National median & IQR	G
2007	Onshore wind	0.0076039	0.00453809	0.0113234	5	National median & IQR	G
2008	Onshore wind	0.0059543	0.00320291	0.0109291	6	National median & IQR	G
2009	Onshore wind	0.00378853	0.00292766	0.00977374	7	National median & IQR	G
2010	Onshore wind	0.00451745	0.00300659	0.00873948	12	National median & IQR	G
2011	Onshore wind	0.00487654	0.00327438	0.00686633	14	National median & IQR	G
2012	Onshore wind	0.00579769	0.00329062	0.010153	15	National median & IQR	G
2013	Onshore wind	0.00588733	0.00334474	0.00934879	17	National median & IQR	G
2014	Onshore wind	0.00624297	0.00405851	0.0102514	20	National median & IQR	G
2015	Onshore wind	0.00557053	0.00408784	0.00662748	16	National median & IQR	G
2016	Onshore wind	0.00603536	0.00452064	0.0121675	22	National median & IQR	G
2017	Onshore wind	0.00692713	0.00515287	0.0140967	23	National median & IQR	G
2018	Onshore wind	0.00684671	0.00531156	0.0149877	28	National median & IQR	G
2019	Onshore wind	0.00675604	0.005475	0.0154537	29	National median & IQR	G
2020	Onshore wind	0.00796525	0.0055559	0.0152707	24	National median & IQR	G
2021	Onshore wind	0.00751547	0.00550989	0.0146546	34	National median & IQR	G
2022	Onshore wind	0.00731501	0.00550176	0.0138175	34	National median & IQR	G
2023	Onshore wind	0.00725194	0.00506254	0.014628	31	National median & IQR	G
2014	Solar PV	0.00670291	0.00433497	0.0106721	6	National median & IQR	G
2015	Solar PV	0.00449594	0.00215291	0.00922682	8	National median & IQR	G
2016	Solar PV	0.0051882	0.00439199	0.0104376	11	National median & IQR	G
2017	Solar PV	0.00570097	0.00350856	0.0103449	15	National median & IQR	G
2018	Solar PV	0.00552207	0.00361712	0.0108965	17	National median & IQR	G
2019	Solar PV	0.00617113	0.0042872	0.00963267	16	National median & IQR	G
2020	Solar PV	0.00613473	0.00422919	0.00884343	15	National median & IQR	G
2021	Solar PV	0.00617465	0.00359991	0.00961051	16	National median & IQR	G
2022	Solar PV	0.00800372	0.00658987	0.010163	13	National median & IQR	G
2023	Solar PV	0.00836639	0.00639269	0.010038	17	National median & IQR	G
1994	CCGT	0.323832	0.272215	0.41621	5	National median & IQR	L
1995	CCGT	0.320203	0.319411	0.364855	5	National median & IQR	L
1997	CCGT	0.312833	0.215768	0.442369	7	National median & IQR	L
1998	CCGT	0.301358	0.185522	0.344655	11	National median & IQR	L
1999	CCGT	0.223176	0.207649	0.384336	9	National median & IQR	L
2000	CCGT	0.320339	0.222477	0.523821	9	National median & IQR	L
2001	CCGT	0.40811	0.285913	0.624585	14	National median & IQR	L
2002	CCGT	0.449007	0.280545	0.666381	13	National median & IQR	L
2003	CCGT	0.474733	0.305505	0.629342	12	National median & IQR	L
2004	CCGT	0.436774	0.265118	0.575866	15	National median & IQR	L
2005	CCGT	0.487918	0.319334	0.565413	15	National median & IQR	L
2006	CCGT	0.539945	0.332491	0.649641	16	National median & IQR	L
2007	CCGT	0.507532	0.304397	0.551801	17	National median & IQR	L
2008	CCGT	0.507723	0.311546	0.610039	21	National median & IQR	L
2009	CCGT	0.441994	0.277508	0.55168	23	National median & IQR	L
2010	CCGT	0.485938	0.280659	0.577449	25	National median & IQR	L
2011	CCGT	0.496591	0.320557	0.62882	27	National median & IQR	L
2012	CCGT	0.501259	0.34256	0.644475	27	National median & IQR	L
2013	CCGT	0.519208	0.365522	0.658463	27	National median & IQR	L
2014	CCGT	0.521883	0.372969	0.635477	29	National median & IQR	L
2015	CCGT	0.484407	0.303263	0.570756	33	National median & IQR	L
2016	CCGT	0.479985	0.306031	0.569852	33	National median & IQR	L
2017	CCGT	0.465858	0.28821	0.567827	36	National median & IQR	L
2018	CCGT	0.459129	0.294926	0.56492	36	National median & IQR	L
2019	CCGT	0.453017	0.318008	0.572084	34	National median & IQR	L
2020	CCGT	0.448362	0.306928	0.55171	32	National median & IQR	L
1998	Mobiles	0.458025	0.403715	0.482168	5	National median & IQR	L
1999	Mobiles	0.911803	0.562826	1.03145	6	National median & IQR	L
2000	Mobiles	0.900573	0.644985	1.20144	9	National median & IQR	L
2001	Mobiles	0.903938	0.874844	1.03015	24	National median & IQR	L
2002	Mobiles	0.869211	0.764176	0.94903	33	National median & IQR	L
2003	Mobiles	0.860091	0.585617	0.966104	48	National median & IQR	L
2004	Mobiles	0.871671	0.601139	1.00348	65	National median & IQR	L
2005	Mobiles	0.911508	0.744591	1.0965	62	National median & IQR	L
2006	Mobiles	1.01064	0.852239	1.17695	63	National median & IQR	L
2007	Mobiles	1.12631	0.975719	1.3548	78	National median & IQR	L
2008	Mobiles	1.14855	0.982581	1.36528	87	National median & IQR	L
2009	Mobiles	1.13552	0.96199	1.42048	116	National median & IQR	L
2010	Mobiles	1.21026	0.96492	1.39074	131	National median & IQR	L
2011	Mobiles	1.18346	0.933613	1.39034	146	National median & IQR	L
2012	Mobiles	1.18048	0.916396	1.40611	158	National median & IQR	L
2013	Mobiles	1.17942	0.92887	1.44052	163	National median & IQR	L
2014	Mobiles	1.18242	0.936768	1.42831	166	National median & IQR	L
2015	Mobiles	1.17875	0.947272	1.43314	165	National median & IQR	L
2016	Mobiles	1.17934	0.940813	1.42811	170	National median & IQR	L
2017	Mobiles	1.18343	0.9545	1.41777	174	National median & IQR	L
2018	Mobiles	1.1757	0.941445	1.39029	179	National median & IQR	L
2019	Mobiles	1.16743	0.93953	1.38266	179	National median & IQR	L
2007	Onshore wind	0.0928081	0.0248388	0.127918	5	National median & IQR	L
2008	Onshore wind	0.0574251	0.028096	0.139286	6	National median & IQR	L
2009	Onshore wind	0.0469459	0.023965	0.12092	7	National median & IQR	L
2010	Onshore wind	0.0358397	0.0236418	0.0824533	12	National median & IQR	L
2011	Onshore wind	0.0449731	0.0270976	0.0758417	14	National median & IQR	L
2012	Onshore wind	0.0508304	0.0286567	0.137915	15	National median & IQR	L
2013	Onshore wind	0.0481764	0.0330372	0.08663	17	National median & IQR	L
2014	Onshore wind	0.0633806	0.0332188	0.11405	20	National median & IQR	L
2015	Onshore wind	0.058524	0.0344924	0.0949648	16	National median & IQR	L
2016	Onshore wind	0.0677242	0.045229	0.120923	22	National median & IQR	L
2017	Onshore wind	0.073916	0.0519182	0.141091	23	National median & IQR	L
2018	Onshore wind	0.0772852	0.0534829	0.111544	28	National median & IQR	L
2019	Onshore wind	0.0887853	0.057169	0.121868	29	National median & IQR	L
2020	Onshore wind	0.100985	0.0672937	0.155067	24	National median & IQR	L
2021	Onshore wind	0.116049	0.0557022	0.139294	34	National median & IQR	L
2022	Onshore wind	0.119523	0.0571472	0.171697	34	National median & IQR	L
2023	Onshore wind	0.120691	0.053754	0.157053	31	National median & IQR	L
2014	Solar PV	0.0464135	0.0240893	0.0604286	6	National median & IQR	L
2015	Solar PV	0.0259717	0.013943	0.0555982	8	National median & IQR	L
2016	Solar PV	0.0371838	0.0247669	0.05066	11	National median & IQR	L
2017	Solar PV	0.0402799	0.0223893	0.0552592	15	National median & IQR	L
2018	Solar PV	0.0342862	0.0226167	0.0622664	17	National median & IQR	L
2019	Solar PV	0.0388781	0.028583	0.0563826	16	National median & IQR	L
2020	Solar PV	0.03926	0.0329956	0.0708913	15	National median & IQR	L
2021	Solar PV	0.0503081	0.0380463	0.0832265	16	National median & IQR	L
2022	Solar PV	0.0847104	0.0564278	0.0933692	13	National median & IQR	L
2023	Solar PV	0.0883862	0.0418613	0.11431	17	National median & IQR	L
