# Supplementary material for: Probabilistic projections of global wind and solar power growth based on historical national experience
Source: Nat Energy. 2026 Apr 14;11(5):743–55. doi: 10.1038/s41560-026-02021-w (PMC13215882; doi:10.1038/s41560-026-02021-w)
Supplement: Supplementary file 12 — Statistical source data. [file 41560_2026_2021_MOESM12_ESM.xlsx]

## Sheet: a; AR5 scenarios
Year	Technology	variable	n	min	max	q1	median	q3	Scenario	Class	Max.Year
2020	Solar PV	Share	202	0.001	0.081	0.005	0.013	0.025	AR5 Below 2°C	Climate policy	2014
2030	Solar PV	Share	202	0.001	0.237	0.008	0.037	0.075	AR5 Below 2°C	Climate policy	2014
2040	Solar PV	Share	202	0.001	0.331	0.031	0.076	0.171	AR5 Below 2°C	Climate policy	2014
2050	Solar PV	Share	202	0	0.389	0.053	0.161	0.269	AR5 Below 2°C	Climate policy	2014
2020	Solar PV	Share	209	0	0.017	0.001	0.005	0.007	AR5 Baseline	Baseline	2014
2030	Solar PV	Share	209	0	0.052	0.001	0.007	0.013	AR5 Baseline	Baseline	2014
2040	Solar PV	Share	209	0	0.102	0.001	0.008	0.023	AR5 Baseline	Baseline	2014
2050	Solar PV	Share	209	0	0.141	0.001	0.014	0.039	AR5 Baseline	Baseline	2014
2020	Onshore wind	Share	202	0.017	0.168	0.046	0.067	0.085	AR5 Below 2°C	Climate policy	2014
2030	Onshore wind	Share	202	0.024	0.281	0.087	0.11	0.134	AR5 Below 2°C	Climate policy	2014
2040	Onshore wind	Share	202	0.033	0.297	0.125	0.151	0.182	AR5 Below 2°C	Climate policy	2014
2050	Onshore wind	Share	202	0.037	0.316	0.148	0.172	0.209	AR5 Below 2°C	Climate policy	2014
2020	Onshore wind	Share	236	0	0.059	0.016	0.029	0.036	AR5 Baseline	Baseline	2014
2030	Onshore wind	Share	236	0	0.101	0.019	0.033	0.059	AR5 Baseline	Baseline	2014
2040	Onshore wind	Share	236	0	0.186	0.022	0.051	0.082	AR5 Baseline	Baseline	2014
2050	Onshore wind	Share	236	0	0.238	0.03	0.07	0.1	AR5 Baseline	Baseline	2014

## Sheet: a; PROLONG projections
Year	p05	p25	median	p75	p95	Max.Year	Technology
2015	0.00997842	0.00997842	0.00997842	0.00997842	0.00997842	2015	Solar PV
2016	0.0114453	0.0118255	0.0123089	0.0129963	0.0140556	2015	Solar PV
2017	0.0131174	0.0139908	0.0151455	0.0168598	0.0195944	2015	Solar PV
2018	0.0150202	0.0165198	0.0185793	0.0217614	0.0269386	2015	Solar PV
2019	0.0171811	0.0194612	0.0227079	0.0279092	0.0363709	2015	Solar PV
2020	0.01963	0.022865	0.0276322	0.0353248	0.0480024	2015	Solar PV
2021	0.0223982	0.0267814	0.0334491	0.0426265	0.061649	2015	Solar PV
2022	0.0255185	0.0312578	0.040243	0.0523034	0.0767571	2015	Solar PV
2023	0.0290247	0.0363357	0.048071	0.0631688	0.0924462	2015	Solar PV
2024	0.0329504	0.0420468	0.0541781	0.074969	0.107692	2015	Solar PV
2025	0.0373283	0.0484083	0.0599487	0.083497	0.123079	2015	Solar PV
2026	0.042189	0.0554186	0.0652115	0.0909026	0.137649	2015	Solar PV
2027	0.0475591	0.0630532	0.0746736	0.107631	0.153795	2015	Solar PV
2028	0.05346	0.0645764	0.0868702	0.122869	0.174061	2015	Solar PV
2029	0.0599054	0.0677168	0.0977922	0.129326	0.193622	2015	Solar PV
2030	0.0661581	0.0760427	0.106982	0.142418	0.213387	2015	Solar PV
2031	0.0679954	0.0822335	0.116614	0.150052	0.227892	2015	Solar PV
2032	0.0730681	0.0909645	0.122875	0.156404	0.236281	2015	Solar PV
2033	0.0787234	0.0968489	0.131763	0.171259	0.243588	2015	Solar PV
2034	0.0838905	0.102164	0.134188	0.177448	0.25758	2015	Solar PV
2035	0.0876389	0.10726	0.138396	0.18473	0.275049	2015	Solar PV
2036	0.0893952	0.116507	0.148611	0.201294	0.291206	2015	Solar PV
2037	0.0910154	0.12592	0.156178	0.217609	0.302635	2015	Solar PV
2038	0.0915136	0.13396	0.171311	0.230379	0.311477	2015	Solar PV
2039	0.0917564	0.134646	0.176407	0.232487	0.319324	2015	Solar PV
2040	0.0919405	0.135172	0.178398	0.23411	0.328314	2015	Solar PV
2041	0.0920801	0.135572	0.17999	0.252517	0.345708	2015	Solar PV
2042	0.0921858	0.135644	0.182661	0.252648	0.361979	2015	Solar PV
2043	0.0922658	0.13567	0.186915	0.252781	0.377011	2015	Solar PV
2044	0.0923263	0.136286	0.190627	0.269135	0.382683	2015	Solar PV
2045	0.0923721	0.13642	0.196337	0.28513	0.389271	2015	Solar PV
2046	0.0924068	0.136521	0.203437	0.291815	0.397235	2015	Solar PV
2047	0.092433	0.136599	0.210023	0.293571	0.404504	2015	Solar PV
2048	0.0924528	0.136657	0.216089	0.294994	0.412458	2015	Solar PV
2049	0.0924678	0.136701	0.221639	0.296145	0.429913	2015	Solar PV
2050	0.0924792	0.136735	0.224482	0.297075	0.446505	2015	Solar PV
2014	0.0288449	0.0288449	0.0288449	0.0288449	0.0288449	2014	Onshore wind
2015	0.032082	0.0325252	0.0330629	0.0335546	0.0343725	2014	Onshore wind
2016	0.0355917	0.036638	0.0375184	0.038776	0.04071	2014	Onshore wind
2017	0.0393601	0.0408814	0.0420598	0.0444847	0.0480168	2014	Onshore wind
2018	0.0433861	0.0452859	0.0474169	0.0506457	0.0563155	2014	Onshore wind
2019	0.0476586	0.0500535	0.0532741	0.0575558	0.0656326	2014	Onshore wind
2020	0.0521611	0.0550484	0.0591711	0.0650103	0.0759622	2014	Onshore wind
2021	0.0568712	0.0593898	0.0651536	0.0729509	0.0874408	2014	Onshore wind
2022	0.0615128	0.0649833	0.0703184	0.0812899	0.100153	2014	Onshore wind
2023	0.0659565	0.0708049	0.0763594	0.0899425	0.113851	2014	Onshore wind
2024	0.0691296	0.0763111	0.0831534	0.0987713	0.128382	2014	Onshore wind
2025	0.0728405	0.0818024	0.0900714	0.107652	0.143545	2014	Onshore wind
2026	0.0770483	0.0855091	0.0972338	0.116452	0.159097	2014	Onshore wind
2027	0.0800195	0.0887237	0.105471	0.125041	0.174773	2014	Onshore wind
2028	0.0825244	0.0942105	0.110833	0.133716	0.190297	2014	Onshore wind
2029	0.0846093	0.0982002	0.117512	0.141144	0.205406	2014	Onshore wind
2030	0.0864197	0.100695	0.12224	0.147911	0.219866	2014	Onshore wind
2031	0.0879808	0.10285	0.125662	0.153232	0.233484	2014	Onshore wind
2032	0.0893191	0.104698	0.131728	0.158733	0.244582	2014	Onshore wind
2033	0.0904604	0.106273	0.137393	0.166552	0.254157	2014	Onshore wind
2034	0.0914296	0.109048	0.140615	0.172094	0.265618	2014	Onshore wind
2035	0.0922496	0.112185	0.143442	0.176554	0.27465	2014	Onshore wind
2036	0.0929411	0.115099	0.145908	0.183179	0.283271	2014	Onshore wind
2037	0.0934697	0.11779	0.148046	0.190987	0.291477	2014	Onshore wind
2038	0.093875	0.120264	0.149893	0.198429	0.30329	2014	Onshore wind
2039	0.0942106	0.121435	0.15148	0.203671	0.312689	2014	Onshore wind
2040	0.0944882	0.122257	0.152841	0.208149	0.320168	2014	Onshore wind
2041	0.0947175	0.122956	0.154003	0.212176	0.327722	2014	Onshore wind
2042	0.0949067	0.12355	0.154994	0.21578	0.339111	2014	Onshore wind
2043	0.0950628	0.124053	0.155836	0.21899	0.350474	2014	Onshore wind
2044	0.0951915	0.12448	0.156552	0.221839	0.361145	2014	Onshore wind
2045	0.0952976	0.12484	0.157371	0.224359	0.368384	2014	Onshore wind
2046	0.0953849	0.125145	0.159009	0.226581	0.374221	2014	Onshore wind
2047	0.0954568	0.125402	0.160479	0.228534	0.379405	2014	Onshore wind
2048	0.095516	0.125619	0.161796	0.230248	0.383994	2014	Onshore wind
2049	0.0955648	0.125802	0.162942	0.231748	0.388042	2014	Onshore wind
2050	0.0956049	0.125956	0.163015	0.233058	0.391601	2014	Onshore wind

## Sheet: b;  SR15C scenarios
Year	Technology	variable	n	min	max	q1	median	q3	Scenario	Class	Max.Year
2020	Solar PV	Share	18	0.006	0.052	0.014	0.033	0.042	SR1.5C 1.5C high overshoot	Climate policy	2018
2020	Solar PV	Share	23	0.004	0.063	0.008	0.018	0.034	SR1.5C 1.5C low overshoot	Climate policy	2018
2020	Solar PV	Share	18	0.002	0.045	0.006	0.019	0.031	SR1.5C Higher 2C	Climate policy	2018
2020	Solar PV	Share	27	0.002	0.061	0.009	0.023	0.036	SR1.5C Lower 2C	Climate policy	2018
2030	Solar PV	Share	18	0.009	0.278	0.029	0.121	0.211	SR1.5C 1.5C high overshoot	Climate policy	2018
2030	Solar PV	Share	23	0.003	0.336	0.032	0.065	0.257	SR1.5C 1.5C low overshoot	Climate policy	2018
2030	Solar PV	Share	18	0.003	0.218	0.017	0.047	0.104	SR1.5C Higher 2C	Climate policy	2018
2030	Solar PV	Share	27	0.009	0.297	0.039	0.064	0.174	SR1.5C Lower 2C	Climate policy	2018
2040	Solar PV	Share	18	0.056	0.484	0.098	0.354	0.433	SR1.5C 1.5C high overshoot	Climate policy	2018
2040	Solar PV	Share	23	0.001	0.524	0.096	0.163	0.449	SR1.5C 1.5C low overshoot	Climate policy	2018
2040	Solar PV	Share	18	0.008	0.425	0.057	0.077	0.28	SR1.5C Higher 2C	Climate policy	2018
2040	Solar PV	Share	27	0.046	0.469	0.079	0.114	0.395	SR1.5C Lower 2C	Climate policy	2018
2050	Solar PV	Share	18	0.078	0.582	0.112	0.504	0.523	SR1.5C 1.5C high overshoot	Climate policy	2018
2050	Solar PV	Share	23	0	0.6	0.112	0.187	0.532	SR1.5C 1.5C low overshoot	Climate policy	2018
2050	Solar PV	Share	18	0.035	0.544	0.096	0.122	0.417	SR1.5C Higher 2C	Climate policy	2018
2050	Solar PV	Share	27	0.081	0.541	0.106	0.15	0.52	SR1.5C Lower 2C	Climate policy	2018
2020	Solar PV	Share	12	0.002	0.028	0.003	0.011	0.026	SR1.5C Baseline	Baseline	2018
2030	Solar PV	Share	12	0.002	0.071	0.005	0.022	0.058	SR1.5C Baseline	Baseline	2018
2040	Solar PV	Share	12	0.001	0.172	0.009	0.039	0.14	SR1.5C Baseline	Baseline	2018
2050	Solar PV	Share	12	0.003	0.312	0.017	0.059	0.269	SR1.5C Baseline	Baseline	2018
2020	Onshore wind	Share	8	0.041	0.083	0.041	0.044	0.049	SR1.5C 1.5C high overshoot	Climate policy	2018
2020	Onshore wind	Share	13	0.01	0.083	0.041	0.048	0.048	SR1.5C 1.5C low overshoot	Climate policy	2018
2020	Onshore wind	Share	17	0.005	0.083	0.022	0.027	0.063	SR1.5C Higher 2C	Climate policy	2018
2020	Onshore wind	Share	29	0.01	0.095	0.022	0.025	0.063	SR1.5C Lower 2C	Climate policy	2018
2030	Onshore wind	Share	8	0.053	0.13	0.08	0.112	0.115	SR1.5C 1.5C high overshoot	Climate policy	2018
2030	Onshore wind	Share	13	0.049	0.228	0.053	0.162	0.205	SR1.5C 1.5C low overshoot	Climate policy	2018
2030	Onshore wind	Share	17	0.024	0.182	0.105	0.125	0.139	SR1.5C Higher 2C	Climate policy	2018
2030	Onshore wind	Share	29	0.061	0.33	0.125	0.158	0.286	SR1.5C Lower 2C	Climate policy	2018
2040	Onshore wind	Share	8	0.066	0.305	0.204	0.235	0.252	SR1.5C 1.5C high overshoot	Climate policy	2018
2040	Onshore wind	Share	13	0.06	0.394	0.12	0.26	0.29	SR1.5C 1.5C low overshoot	Climate policy	2018
2040	Onshore wind	Share	17	0.043	0.311	0.145	0.23	0.253	SR1.5C Higher 2C	Climate policy	2018
2040	Onshore wind	Share	29	0.075	0.436	0.209	0.279	0.375	SR1.5C Lower 2C	Climate policy	2018
2050	Onshore wind	Share	8	0.129	0.334	0.236	0.291	0.32	SR1.5C 1.5C high overshoot	Climate policy	2018
2050	Onshore wind	Share	13	0.113	0.402	0.175	0.28	0.327	SR1.5C 1.5C low overshoot	Climate policy	2018
2050	Onshore wind	Share	17	0.049	0.387	0.148	0.259	0.273	SR1.5C Higher 2C	Climate policy	2018
2050	Onshore wind	Share	29	0.129	0.446	0.258	0.341	0.364	SR1.5C Lower 2C	Climate policy	2018
2020	Onshore wind	Share	20	0.009	0.045	0.012	0.012	0.018	SR1.5C Baseline	Baseline	2018
2030	Onshore wind	Share	20	0.014	0.083	0.018	0.018	0.032	SR1.5C Baseline	Baseline	2018
2040	Onshore wind	Share	20	0.021	0.126	0.026	0.026	0.054	SR1.5C Baseline	Baseline	2018
2050	Onshore wind	Share	20	0.029	0.179	0.033	0.034	0.066	SR1.5C Baseline	Baseline	2018

## Sheet: b; PROLONG projections
Year	p05	p25	median	p75	p95	Max.Year	Technology
2018	0.0203761	0.0203761	0.0203761	0.0203761	0.0203761	2018	Solar PV
2019	0.0232501	0.024	0.0248665	0.0262511	0.0291067	2018	Solar PV
2020	0.0264844	0.0281613	0.0301913	0.0327602	0.040357	2018	Solar PV
2021	0.0301108	0.0329012	0.0361655	0.0408184	0.0539246	2018	Solar PV
2022	0.0341607	0.0382502	0.0422221	0.0501281	0.0690422	2018	Solar PV
2023	0.0386631	0.044224	0.0484151	0.0605561	0.0844738	2018	Solar PV
2024	0.0436437	0.0501492	0.0569457	0.0680814	0.0996025	2018	Solar PV
2025	0.0491227	0.0529294	0.0652843	0.0816931	0.114174	2018	Solar PV
2026	0.0540203	0.0603562	0.0745738	0.0953933	0.127022	2018	Solar PV
2027	0.0574445	0.0687023	0.0827405	0.105047	0.145827	2018	Solar PV
2028	0.0632641	0.0746547	0.0914388	0.117321	0.165831	2018	Solar PV
2029	0.0693502	0.0797817	0.101511	0.126788	0.186883	2018	Solar PV
2030	0.0747742	0.0844217	0.107423	0.140524	0.196813	2018	Solar PV
2031	0.0800301	0.0908985	0.112772	0.150186	0.204289	2018	Solar PV
2032	0.0813197	0.0992632	0.121672	0.159873	0.219553	2018	Solar PV
2033	0.0817298	0.107856	0.132042	0.176363	0.237829	2018	Solar PV
2034	0.0820276	0.109628	0.14601	0.192895	0.258063	2018	Solar PV
2035	0.0822443	0.1098	0.153167	0.209186	0.278739	2018	Solar PV
2036	0.0824024	0.110684	0.154376	0.211781	0.292077	2018	Solar PV
2037	0.082518	0.115324	0.163057	0.215265	0.301748	2018	Solar PV
2038	0.0826028	0.120535	0.164417	0.227045	0.313379	2018	Solar PV
2039	0.0826652	0.123523	0.16546	0.229116	0.330659	2018	Solar PV
2040	0.0827111	0.123945	0.167158	0.241327	0.346708	2018	Solar PV
2041	0.0827451	0.124266	0.17455	0.257758	0.358835	2018	Solar PV
2042	0.0827702	0.124509	0.181499	0.273904	0.366505	2018	Solar PV
2043	0.0827889	0.125622	0.187978	0.282717	0.376188	2018	Solar PV
2044	0.0828027	0.12671	0.193972	0.285528	0.384911	2018	Solar PV
2045	0.0828131	0.127629	0.19948	0.287818	0.393052	2018	Solar PV
2046	0.0828208	0.128402	0.204507	0.289677	0.410719	2018	Solar PV
2047	0.0828266	0.129052	0.209068	0.291182	0.427527	2018	Solar PV
2048	0.0828309	0.129596	0.210388	0.292399	0.443126	2018	Solar PV
2049	0.0828341	0.130053	0.21088	0.293379	0.448622	2018	Solar PV
2050	0.0828365	0.130434	0.211276	0.294169	0.453291	2018	Solar PV
2018	0.0444655	0.0444655	0.0444655	0.0444655	0.0444655	2018	Onshore wind
2019	0.0490984	0.0496841	0.0503821	0.0515421	0.0530308	2018	Onshore wind
2020	0.0540095	0.0552979	0.0567868	0.0593715	0.0626235	2018	Onshore wind
2021	0.0591758	0.0608548	0.0636446	0.0678858	0.0732811	2018	Onshore wind
2022	0.0645673	0.067128	0.071075	0.0770429	0.0848477	2018	Onshore wind
2023	0.0698724	0.0739911	0.0793488	0.0867254	0.0971341	2018	Onshore wind
2024	0.0747695	0.0813435	0.0882876	0.0967941	0.110631	2018	Onshore wind
2025	0.0791819	0.0891777	0.0969463	0.107084	0.125421	2018	Onshore wind
2026	0.0846975	0.097159	0.104665	0.118613	0.140942	2018	Onshore wind
2027	0.0899712	0.105054	0.113422	0.129969	0.157034	2018	Onshore wind
2028	0.09447	0.113043	0.123343	0.142168	0.174479	2018	Onshore wind
2029	0.0982493	0.119108	0.133499	0.155419	0.192235	2018	Onshore wind
2030	0.101477	0.123537	0.143797	0.167774	0.210009	2018	Onshore wind
2031	0.104266	0.131545	0.154139	0.179895	0.227506	2018	Onshore wind
2032	0.106712	0.139541	0.164424	0.187295	0.244453	2018	Onshore wind
2033	0.10884	0.145502	0.174554	0.200424	0.259605	2018	Onshore wind
2034	0.110681	0.149137	0.183853	0.212322	0.270195	2018	Onshore wind
2035	0.112266	0.152287	0.18906	0.219605	0.283025	2018	Onshore wind
2036	0.113622	0.154996	0.196037	0.227119	0.296904	2018	Onshore wind
2037	0.11478	0.157313	0.205978	0.238378	0.310329	2018	Onshore wind
2038	0.115765	0.159283	0.208119	0.248317	0.321461	2018	Onshore wind
2039	0.116599	0.160952	0.20973	0.255095	0.331533	2018	Onshore wind
2040	0.117305	0.162359	0.211027	0.262571	0.343891	2018	Onshore wind
2041	0.117901	0.163543	0.21207	0.273654	0.357499	2018	Onshore wind
2042	0.118404	0.164536	0.212905	0.284263	0.369334	2018	Onshore wind
2043	0.118826	0.165367	0.213574	0.293466	0.379276	2018	Onshore wind
2044	0.119182	0.166062	0.217319	0.300367	0.389928	2018	Onshore wind
2045	0.11948	0.166641	0.221546	0.306638	0.403609	2018	Onshore wind
2046	0.119731	0.167123	0.225423	0.308979	0.416541	2018	Onshore wind
2047	0.119941	0.167524	0.228964	0.309584	0.428135	2018	Onshore wind
2048	0.120117	0.167858	0.23219	0.310067	0.436169	2018	Onshore wind
2049	0.120265	0.169203	0.235118	0.310451	0.443399	2018	Onshore wind
2050	0.120388	0.170446	0.237768	0.310757	0.449878	2018	Onshore wind

## Sheet: empirical data
Year	Technology	Value	Share	Total	Max.Year	Data
1971	Solar PV	0	0	5.2557e+06	2015	In-sample
1972	Solar PV	0	0	5.69712e+06	2015	In-sample
1973	Solar PV	0	0	6.1295e+06	2015	In-sample
1974	Solar PV	0	0	6.28575e+06	2015	In-sample
1975	Solar PV	0	0	6.51796e+06	2015	In-sample
1976	Solar PV	0	0	6.97944e+06	2015	In-sample
1977	Solar PV	0	0	7.30444e+06	2015	In-sample
1978	Solar PV	0	0	7.69321e+06	2015	In-sample
1979	Solar PV	0	0	8.02407e+06	2015	In-sample
1980	Solar PV	0	0	8.28247e+06	2015	In-sample
1981	Solar PV	0	0	8.4532e+06	2015	In-sample
1982	Solar PV	0	0	8.53924e+06	2015	In-sample
1983	Solar PV	3	3.37140864781624×10^-07	8.89836e+06	2015	In-sample
1984	Solar PV	13	1.3835110587205×10^-06	9.39638e+06	2015	In-sample
1985	Solar PV	18	1.83863622083794×10^-06	9.78986e+06	2015	In-sample
1986	Solar PV	19	1.88367715198468×10^-06	1.00867e+07	2015	In-sample
1987	Solar PV	14	1.32622947608613×10^-06	1.05562e+07	2015	In-sample
1988	Solar PV	10	9.07460175930956×10^-07	1.10198e+07	2015	In-sample
1989	Solar PV	12	1.03779929946939×10^-06	1.15629e+07	2015	In-sample
1990	Solar PV	90.321	7.62517864312737×10^-06	1.18451e+07	2015	In-sample
1991	Solar PV	103.853	8.57392579095878×10^-06	1.21127e+07	2015	In-sample
1992	Solar PV	125.773	1.02877915173386×10^-05	1.22255e+07	2015	In-sample
1993	Solar PV	153.07	1.22329488975927×10^-05	1.25129e+07	2015	In-sample
1994	Solar PV	171.467	1.33755564882308×10^-05	1.28194e+07	2015	In-sample
1995	Solar PV	197.364	1.48935295489802×10^-05	1.32517e+07	2015	In-sample
1996	Solar PV	228.053	1.66776006774177×10^-05	1.36742e+07	2015	In-sample
1997	Solar PV	276.196	1.97777637897522×10^-05	1.3965e+07	2015	In-sample
1998	Solar PV	352.425	2.46040560660735×10^-05	1.43239e+07	2015	In-sample
1999	Solar PV	593.343	4.02675053345598×10^-05	1.4735e+07	2015	In-sample
2000	Solar PV	776.003	5.02980673499621×10^-05	1.54281e+07	2015	In-sample
2001	Solar PV	1099.27	7.07008979425986×10^-05	1.55481e+07	2015	In-sample
2002	Solar PV	1357.95	8.4030816900054×10^-05	1.61602e+07	2015	In-sample
2003	Solar PV	1792.78	1.07017513421599×10^-04	1.67522e+07	2015	In-sample
2004	Solar PV	2429.7	1.38650870729241×10^-04	1.75239e+07	2015	In-sample
2005	Solar PV	3690.55	2.01812992966872×10^-04	1.8287e+07	2015	In-sample
2006	Solar PV	5296.72	2.78662351115282×10^-04	1.90076e+07	2015	In-sample
2007	Solar PV	7241.12	3.64926871520701×10^-04	1.98427e+07	2015	In-sample
2008	Solar PV	11690.5	5.77626311332249×10^-04	2.02389e+07	2015	In-sample
2009	Solar PV	19833.1	9.82754870606316×10^-04	2.01812e+07	2015	In-sample
2010	Solar PV	32070.2	0.00148675	2.15707e+07	2015	In-sample
2011	Solar PV	63737.6	0.00285953	2.22895e+07	2015	In-sample
2012	Solar PV	98876.1	0.00432745	2.28486e+07	2015	In-sample
2013	Solar PV	139481	0.00591659	2.35746e+07	2015	In-sample
2014	Solar PV	184582	0.00763137	2.41873e+07	2015	In-sample
2015	Solar PV	244847	0.00997842	2.45376e+07	2015	In-sample
2016	Solar PV	320940	0.0126908	2.52892e+07	2015	Out-of-sample
2017	Solar PV	431384	0.0165034	2.61392e+07	2015	Out-of-sample
2018	Solar PV	553703	0.0203761	2.71741e+07	2015	Out-of-sample
2019	Solar PV	683056	0.0247031	2.76506e+07	2015	Out-of-sample
2020	Solar PV	823782	0.0298966	2.75544e+07	2015	Out-of-sample
2021	Solar PV	1020000	0.0362933	2.81044e+07	2015	Out-of-sample
2022	Solar PV	1294100	0.0444021	29145000	2015	Out-of-sample
2023	Solar PV	1595700	0.053434	29863000	2015	Out-of-sample
2024	Solar PV	2132190	0.0690991	30856980	2015	Out-of-sample
1971	Solar PV	0	0	5.2557e+06	2018	In-sample
1972	Solar PV	0	0	5.69712e+06	2018	In-sample
1973	Solar PV	0	0	6.1295e+06	2018	In-sample
1974	Solar PV	0	0	6.28575e+06	2018	In-sample
1975	Solar PV	0	0	6.51796e+06	2018	In-sample
1976	Solar PV	0	0	6.97944e+06	2018	In-sample
1977	Solar PV	0	0	7.30444e+06	2018	In-sample
1978	Solar PV	0	0	7.69321e+06	2018	In-sample
1979	Solar PV	0	0	8.02407e+06	2018	In-sample
1980	Solar PV	0	0	8.28247e+06	2018	In-sample
1981	Solar PV	0	0	8.4532e+06	2018	In-sample
1982	Solar PV	0	0	8.53924e+06	2018	In-sample
1983	Solar PV	3	3.37140864781624×10^-07	8.89836e+06	2018	In-sample
1984	Solar PV	13	1.3835110587205×10^-06	9.39638e+06	2018	In-sample
1985	Solar PV	18	1.83863622083794×10^-06	9.78986e+06	2018	In-sample
1986	Solar PV	19	1.88367715198468×10^-06	1.00867e+07	2018	In-sample
1987	Solar PV	14	1.32622947608613×10^-06	1.05562e+07	2018	In-sample
1988	Solar PV	10	9.07460175930956×10^-07	1.10198e+07	2018	In-sample
1989	Solar PV	12	1.03779929946939×10^-06	1.15629e+07	2018	In-sample
1990	Solar PV	90.321	7.62517864312737×10^-06	1.18451e+07	2018	In-sample
1991	Solar PV	103.853	8.57392579095878×10^-06	1.21127e+07	2018	In-sample
1992	Solar PV	125.773	1.02877915173386×10^-05	1.22255e+07	2018	In-sample
1993	Solar PV	153.07	1.22329488975927×10^-05	1.25129e+07	2018	In-sample
1994	Solar PV	171.467	1.33755564882308×10^-05	1.28194e+07	2018	In-sample
1995	Solar PV	197.364	1.48935295489802×10^-05	1.32517e+07	2018	In-sample
1996	Solar PV	228.053	1.66776006774177×10^-05	1.36742e+07	2018	In-sample
1997	Solar PV	276.196	1.97777637897522×10^-05	1.3965e+07	2018	In-sample
1998	Solar PV	352.425	2.46040560660735×10^-05	1.43239e+07	2018	In-sample
1999	Solar PV	593.343	4.02675053345598×10^-05	1.4735e+07	2018	In-sample
2000	Solar PV	776.003	5.02980673499621×10^-05	1.54281e+07	2018	In-sample
2001	Solar PV	1099.27	7.07008979425986×10^-05	1.55481e+07	2018	In-sample
2002	Solar PV	1357.95	8.4030816900054×10^-05	1.61602e+07	2018	In-sample
2003	Solar PV	1792.78	1.07017513421599×10^-04	1.67522e+07	2018	In-sample
2004	Solar PV	2429.7	1.38650870729241×10^-04	1.75239e+07	2018	In-sample
2005	Solar PV	3690.55	2.01812992966872×10^-04	1.8287e+07	2018	In-sample
2006	Solar PV	5296.72	2.78662351115282×10^-04	1.90076e+07	2018	In-sample
2007	Solar PV	7241.12	3.64926871520701×10^-04	1.98427e+07	2018	In-sample
2008	Solar PV	11690.5	5.77626311332249×10^-04	2.02389e+07	2018	In-sample
2009	Solar PV	19833.1	9.82754870606316×10^-04	2.01812e+07	2018	In-sample
2010	Solar PV	32070.2	0.00148675	2.15707e+07	2018	In-sample
2011	Solar PV	63737.6	0.00285953	2.22895e+07	2018	In-sample
2012	Solar PV	98876.1	0.00432745	2.28486e+07	2018	In-sample
2013	Solar PV	139481	0.00591659	2.35746e+07	2018	In-sample
2014	Solar PV	184582	0.00763137	2.41873e+07	2018	In-sample
2015	Solar PV	244847	0.00997842	2.45376e+07	2018	In-sample
2016	Solar PV	320940	0.0126908	2.52892e+07	2018	In-sample
2017	Solar PV	431384	0.0165034	2.61392e+07	2018	In-sample
2018	Solar PV	553703	0.0203761	2.71741e+07	2018	In-sample
2019	Solar PV	683056	0.0247031	2.76506e+07	2018	Out-of-sample
2020	Solar PV	823782	0.0298966	2.75544e+07	2018	Out-of-sample
2021	Solar PV	1020000	0.0362933	2.81044e+07	2018	Out-of-sample
2022	Solar PV	1294100	0.0444021	29145000	2018	Out-of-sample
2023	Solar PV	1595700	0.053434	29863000	2018	Out-of-sample
2024	Solar PV	2132190	0.0690991	30856980	2018	Out-of-sample
1971	Onshore wind	0	0	5.2557e+06	2014	In-sample
1972	Onshore wind	0	0	5.69712e+06	2014	In-sample
1973	Onshore wind	0	0	6.1295e+06	2014	In-sample
1974	Onshore wind	0	0	6.28575e+06	2014	In-sample
1975	Onshore wind	0	0	6.51796e+06	2014	In-sample
1976	Onshore wind	0	0	6.97944e+06	2014	In-sample
1977	Onshore wind	0	0	7.30444e+06	2014	In-sample
1978	Onshore wind	3	3.89954204129226×10^-07	7.69321e+06	2014	In-sample
1979	Onshore wind	6	7.47750501973324×10^-07	8.02407e+06	2014	In-sample
1980	Onshore wind	11	1.32810656431508×10^-06	8.28247e+06	2014	In-sample
1981	Onshore wind	11	1.30128258552074×10^-06	8.4532e+06	2014	In-sample
1982	Onshore wind	19	2.22502211458263×10^-06	8.53924e+06	2014	In-sample
1983	Onshore wind	30	3.37140864781624×10^-06	8.89836e+06	2014	In-sample
1984	Onshore wind	38	4.04410924856763×10^-06	9.39638e+06	2014	In-sample
1985	Onshore wind	57	5.82234803265347×10^-06	9.78986e+06	2014	In-sample
1986	Onshore wind	136	1.34831627721009×10^-05	1.00867e+07	2014	In-sample
1987	Onshore wind	194	1.83777513114792×10^-05	1.05562e+07	2014	In-sample
1988	Onshore wind	336	3.04906619112801×10^-05	1.10198e+07	2014	In-sample
1989	Onshore wind	2721	2.35320991154684×10^-04	1.15629e+07	2014	In-sample
1990	Onshore wind	3880	3.27561620612418×10^-04	1.18451e+07	2014	In-sample
1991	Onshore wind	4197	3.46497130989514×10^-04	1.21127e+07	2014	In-sample
1992	Onshore wind	4638.46	3.79410132482175×10^-04	1.22255e+07	2014	In-sample
1993	Onshore wind	5611.04	4.4841945242274×10^-04	1.25129e+07	2014	In-sample
1994	Onshore wind	7311.26	5.70326795432173×10^-04	1.28194e+07	2014	In-sample
1995	Onshore wind	7959.36	6.00630984191199×10^-04	1.32517e+07	2014	In-sample
1996	Onshore wind	9453.55	6.9134140682736×10^-04	1.36742e+07	2014	In-sample
1997	Onshore wind	12086.9	8.65513757684093×10^-04	1.3965e+07	2014	In-sample
1998	Onshore wind	16080.9	0.00112267	1.43239e+07	2014	In-sample
1999	Onshore wind	21585.9	0.00146494	1.4735e+07	2014	In-sample
2000	Onshore wind	31240.1	0.00202489	1.54281e+07	2014	In-sample
2001	Onshore wind	38316.7	0.00246439	1.55481e+07	2014	In-sample
2002	Onshore wind	52440.1	0.00324502	1.61602e+07	2014	In-sample
2003	Onshore wind	63798.3	0.00380836	1.67522e+07	2014	In-sample
2004	Onshore wind	83560	0.00476835	1.75239e+07	2014	In-sample
2005	Onshore wind	102865	0.00562503	1.8287e+07	2014	In-sample
2006	Onshore wind	131831	0.00693567	1.90076e+07	2014	In-sample
2007	Onshore wind	169179	0.008526	1.98427e+07	2014	In-sample
2008	Onshore wind	218348	0.0107885	2.02389e+07	2014	In-sample
2009	Onshore wind	273653	0.0135598	2.01812e+07	2014	In-sample
2010	Onshore wind	334657	0.0155144	2.15707e+07	2014	In-sample
2011	Onshore wind	425773	0.0191019	2.22895e+07	2014	In-sample
2012	Onshore wind	511061	0.0223673	2.28486e+07	2014	In-sample
2013	Onshore wind	627699	0.0266261	2.35746e+07	2014	In-sample
2014	Onshore wind	697680	0.0288449	2.41873e+07	2014	In-sample
2015	Onshore wind	797793	0.032513	2.45376e+07	2014	Out-of-sample
2016	Onshore wind	921448	0.0364364	2.52892e+07	2014	Out-of-sample
2017	Onshore wind	1.07824e+06	0.0412498	2.61392e+07	2014	Out-of-sample
2018	Onshore wind	1.20831e+06	0.0444655	2.71741e+07	2014	Out-of-sample
2019	Onshore wind	1.344e+06	0.0486067	2.76506e+07	2014	Out-of-sample
2020	Onshore wind	1.49797e+06	0.0543641	2.75544e+07	2014	Out-of-sample
2021	Onshore wind	1730400	0.0615705	28104366	2014	Out-of-sample
2022	Onshore wind	1921000	0.0659118	29145000	2014	Out-of-sample
2023	Onshore wind	2089000	0.0699528	29863000	2014	Out-of-sample
1971	Onshore wind	0	0	5.2557e+06	2018	In-sample
1972	Onshore wind	0	0	5.69712e+06	2018	In-sample
1973	Onshore wind	0	0	6.1295e+06	2018	In-sample
1974	Onshore wind	0	0	6.28575e+06	2018	In-sample
1975	Onshore wind	0	0	6.51796e+06	2018	In-sample
1976	Onshore wind	0	0	6.97944e+06	2018	In-sample
1977	Onshore wind	0	0	7.30444e+06	2018	In-sample
1978	Onshore wind	3	3.89954204129226×10^-07	7.69321e+06	2018	In-sample
1979	Onshore wind	6	7.47750501973324×10^-07	8.02407e+06	2018	In-sample
1980	Onshore wind	11	1.32810656431508×10^-06	8.28247e+06	2018	In-sample
1981	Onshore wind	11	1.30128258552074×10^-06	8.4532e+06	2018	In-sample
1982	Onshore wind	19	2.22502211458263×10^-06	8.53924e+06	2018	In-sample
1983	Onshore wind	30	3.37140864781624×10^-06	8.89836e+06	2018	In-sample
1984	Onshore wind	38	4.04410924856763×10^-06	9.39638e+06	2018	In-sample
1985	Onshore wind	57	5.82234803265347×10^-06	9.78986e+06	2018	In-sample
1986	Onshore wind	136	1.34831627721009×10^-05	1.00867e+07	2018	In-sample
1987	Onshore wind	194	1.83777513114792×10^-05	1.05562e+07	2018	In-sample
1988	Onshore wind	336	3.04906619112801×10^-05	1.10198e+07	2018	In-sample
1989	Onshore wind	2721	2.35320991154684×10^-04	1.15629e+07	2018	In-sample
1990	Onshore wind	3880	3.27561620612418×10^-04	1.18451e+07	2018	In-sample
1991	Onshore wind	4197	3.46497130989514×10^-04	1.21127e+07	2018	In-sample
1992	Onshore wind	4638.46	3.79410132482175×10^-04	1.22255e+07	2018	In-sample
1993	Onshore wind	5611.04	4.4841945242274×10^-04	1.25129e+07	2018	In-sample
1994	Onshore wind	7311.26	5.70326795432173×10^-04	1.28194e+07	2018	In-sample
1995	Onshore wind	7959.36	6.00630984191199×10^-04	1.32517e+07	2018	In-sample
1996	Onshore wind	9453.55	6.9134140682736×10^-04	1.36742e+07	2018	In-sample
1997	Onshore wind	12086.9	8.65513757684093×10^-04	1.3965e+07	2018	In-sample
1998	Onshore wind	16080.9	0.00112267	1.43239e+07	2018	In-sample
1999	Onshore wind	21585.9	0.00146494	1.4735e+07	2018	In-sample
2000	Onshore wind	31240.1	0.00202489	1.54281e+07	2018	In-sample
2001	Onshore wind	38316.7	0.00246439	1.55481e+07	2018	In-sample
2002	Onshore wind	52440.1	0.00324502	1.61602e+07	2018	In-sample
2003	Onshore wind	63798.3	0.00380836	1.67522e+07	2018	In-sample
2004	Onshore wind	83560	0.00476835	1.75239e+07	2018	In-sample
2005	Onshore wind	102865	0.00562503	1.8287e+07	2018	In-sample
2006	Onshore wind	131831	0.00693567	1.90076e+07	2018	In-sample
2007	Onshore wind	169179	0.008526	1.98427e+07	2018	In-sample
2008	Onshore wind	218348	0.0107885	2.02389e+07	2018	In-sample
2009	Onshore wind	273653	0.0135598	2.01812e+07	2018	In-sample
2010	Onshore wind	334657	0.0155144	2.15707e+07	2018	In-sample
2011	Onshore wind	425773	0.0191019	2.22895e+07	2018	In-sample
2012	Onshore wind	511061	0.0223673	2.28486e+07	2018	In-sample
2013	Onshore wind	627699	0.0266261	2.35746e+07	2018	In-sample
2014	Onshore wind	697680	0.0288449	2.41873e+07	2018	In-sample
2015	Onshore wind	797793	0.032513	2.45376e+07	2018	In-sample
2016	Onshore wind	921448	0.0364364	2.52892e+07	2018	In-sample
2017	Onshore wind	1.07824e+06	0.0412498	2.61392e+07	2018	In-sample
2018	Onshore wind	1.20831e+06	0.0444655	2.71741e+07	2018	In-sample
2019	Onshore wind	1.344e+06	0.0486067	2.76506e+07	2018	Out-of-sample
2020	Onshore wind	1.49797e+06	0.0543641	2.75544e+07	2018	Out-of-sample
2021	Onshore wind	1730400	0.0615705	28104366	2018	Out-of-sample
2022	Onshore wind	1921000	0.0659118	29145000	2018	Out-of-sample
2023	Onshore wind	2089000	0.0699528	29863000	2018	Out-of-sample
