# Supplementary material for: Probabilistic projections of global wind and solar power growth based on historical national experience
Source: Nat Energy. 2026 Apr 14;11(5):743–55. doi: 10.1038/s41560-026-02021-w (PMC13215882; doi:10.1038/s41560-026-02021-w)
Supplement: Supplementary file 14 — Statistical source data. [file 41560_2026_2021_MOESM14_ESM.xlsx]

## Sheet: scenarios
Year	Share	Scenario	Technology
2020	0.0341523	Nijsse et al. 2023	Solar PV
2021	0.041417	Nijsse et al. 2023	Solar PV
2022	0.0511319	Nijsse et al. 2023	Solar PV
2023	0.0636633	Nijsse et al. 2023	Solar PV
2024	0.0797062	Nijsse et al. 2023	Solar PV
2025	0.0997838	Nijsse et al. 2023	Solar PV
2026	0.123883	Nijsse et al. 2023	Solar PV
2027	0.152078	Nijsse et al. 2023	Solar PV
2028	0.183617	Nijsse et al. 2023	Solar PV
2029	0.216676	Nijsse et al. 2023	Solar PV
2030	0.249452	Nijsse et al. 2023	Solar PV
2031	0.280316	Nijsse et al. 2023	Solar PV
2032	0.308634	Nijsse et al. 2023	Solar PV
2033	0.334476	Nijsse et al. 2023	Solar PV
2034	0.358092	Nijsse et al. 2023	Solar PV
2035	0.379832	Nijsse et al. 2023	Solar PV
2036	0.399563	Nijsse et al. 2023	Solar PV
2037	0.417945	Nijsse et al. 2023	Solar PV
2038	0.434876	Nijsse et al. 2023	Solar PV
2039	0.450416	Nijsse et al. 2023	Solar PV
2040	0.464591	Nijsse et al. 2023	Solar PV
2041	0.477397	Nijsse et al. 2023	Solar PV
2042	0.489028	Nijsse et al. 2023	Solar PV
2043	0.499642	Nijsse et al. 2023	Solar PV
2044	0.509365	Nijsse et al. 2023	Solar PV
2045	0.518411	Nijsse et al. 2023	Solar PV
2046	0.526685	Nijsse et al. 2023	Solar PV
2047	0.534372	Nijsse et al. 2023	Solar PV
2048	0.541503	Nijsse et al. 2023	Solar PV
2049	0.548136	Nijsse et al. 2023	Solar PV
2050	0.554339	Nijsse et al. 2023	Solar PV
2020	0.03	Way et al. 2022, Fast Transition	Solar PV
2022	0.05	Way et al. 2022, Fast Transition	Solar PV
2024	0.08	Way et al. 2022, Fast Transition	Solar PV
2026	0.13	Way et al. 2022, Fast Transition	Solar PV
2028	0.2	Way et al. 2022, Fast Transition	Solar PV
2030	0.28	Way et al. 2022, Fast Transition	Solar PV
2032	0.35	Way et al. 2022, Fast Transition	Solar PV
2034	0.42	Way et al. 2022, Fast Transition	Solar PV
2036	0.48	Way et al. 2022, Fast Transition	Solar PV
2038	0.51	Way et al. 2022, Fast Transition	Solar PV
2040	0.53	Way et al. 2022, Fast Transition	Solar PV
2042	0.53	Way et al. 2022, Fast Transition	Solar PV
2044	0.53	Way et al. 2022, Fast Transition	Solar PV
2046	0.5	Way et al. 2022, Fast Transition	Solar PV
2048	0.52	Way et al. 2022, Fast Transition	Solar PV
2050	0.52	Way et al. 2022, Fast Transition	Solar PV
2020	0.0651664	Bogdanov et al. 2021	Solar PV
2025	0.170311	Bogdanov et al. 2021	Solar PV
2030	0.358797	Bogdanov et al. 2021	Solar PV
2035	0.499841	Bogdanov et al. 2021	Solar PV
2040	0.592501	Bogdanov et al. 2021	Solar PV
2045	0.661485	Bogdanov et al. 2021	Solar PV
2050	0.759756	Bogdanov et al. 2021	Solar PV
2020	0.108834	Bogdanov et al. 2021	Wind
2025	0.38035	Bogdanov et al. 2021	Wind
2030	0.418063	Bogdanov et al. 2021	Wind
2035	0.363479	Bogdanov et al. 2021	Wind
2040	0.321917	Bogdanov et al. 2021	Wind
2045	0.275205	Bogdanov et al. 2021	Wind
2050	0.19854	Bogdanov et al. 2021	Wind
2020	0.0307	Luderer et al. 2022, 1.5C-Elec	Solar PV
2025	0.1739	Luderer et al. 2022, 1.5C-Elec	Solar PV
2030	0.3948	Luderer et al. 2022, 1.5C-Elec	Solar PV
2035	0.485	Luderer et al. 2022, 1.5C-Elec	Solar PV
2040	0.5143	Luderer et al. 2022, 1.5C-Elec	Solar PV
2045	0.5309	Luderer et al. 2022, 1.5C-Elec	Solar PV
2050	0.5482	Luderer et al. 2022, 1.5C-Elec	Solar PV
2020	0.0506	Luderer et al. 2022, 1.5C-Elec	Wind
2025	0.1179	Luderer et al. 2022, 1.5C-Elec	Wind
2030	0.2064	Luderer et al. 2022, 1.5C-Elec	Wind
2035	0.249852	Luderer et al. 2022, 1.5C-Elec	Wind
2040	0.2623	Luderer et al. 2022, 1.5C-Elec	Wind
2045	0.276	Luderer et al. 2022, 1.5C-Elec	Wind
2050	0.277	Luderer et al. 2022, 1.5C-Elec	Wind
2020	0.07	Way et al. 2022, Fast Transition	Wind
2022	0.08	Way et al. 2022, Fast Transition	Wind
2024	0.09	Way et al. 2022, Fast Transition	Wind
2026	0.11	Way et al. 2022, Fast Transition	Wind
2028	0.12	Way et al. 2022, Fast Transition	Wind
2030	0.13	Way et al. 2022, Fast Transition	Wind
2032	0.15	Way et al. 2022, Fast Transition	Wind
2034	0.16	Way et al. 2022, Fast Transition	Wind
2036	0.18	Way et al. 2022, Fast Transition	Wind
2038	0.19	Way et al. 2022, Fast Transition	Wind
2040	0.19	Way et al. 2022, Fast Transition	Wind
2042	0.2	Way et al. 2022, Fast Transition	Wind
2044	0.22	Way et al. 2022, Fast Transition	Wind
2046	0.24	Way et al. 2022, Fast Transition	Wind
2048	0.25	Way et al. 2022, Fast Transition	Wind
2050	0.26	Way et al. 2022, Fast Transition	Wind
2023	0.05	IEA NZE 2024	Solar PV
2030	0.23	IEA NZE 2024	Solar PV
2035	0.35	IEA NZE 2024	Solar PV
2040	0.4	IEA NZE 2024	Solar PV
2050	0.42	IEA NZE 2024	Solar PV
2023	0.08	IEA NZE 2024	Wind
2030	0.18	IEA NZE 2024	Wind
2035	0.25	IEA NZE 2024	Wind
2040	0.28	IEA NZE 2024	Wind
2050	0.3	IEA NZE 2024	Wind
2020	0.0653983	Nijsse et al. 2023	Wind
2021	0.0722914	Nijsse et al. 2023	Wind
2022	0.0806864	Nijsse et al. 2023	Wind
2023	0.088041	Nijsse et al. 2023	Wind
2024	0.094765	Nijsse et al. 2023	Wind
2025	0.0999521	Nijsse et al. 2023	Wind
2026	0.103217	Nijsse et al. 2023	Wind
2027	0.104109	Nijsse et al. 2023	Wind
2028	0.10263	Nijsse et al. 2023	Wind
2029	0.0993575	Nijsse et al. 2023	Wind
2030	0.0953072	Nijsse et al. 2023	Wind
2031	0.0913994	Nijsse et al. 2023	Wind
2032	0.0881806	Nijsse et al. 2023	Wind
2033	0.0857764	Nijsse et al. 2023	Wind
2034	0.0843374	Nijsse et al. 2023	Wind
2035	0.083289	Nijsse et al. 2023	Wind
2036	0.0826541	Nijsse et al. 2023	Wind
2037	0.0819072	Nijsse et al. 2023	Wind
2038	0.0810637	Nijsse et al. 2023	Wind
2039	0.0798308	Nijsse et al. 2023	Wind
2040	0.0784958	Nijsse et al. 2023	Wind
2041	0.0768211	Nijsse et al. 2023	Wind
2042	0.0749175	Nijsse et al. 2023	Wind
2043	0.0728785	Nijsse et al. 2023	Wind
2044	0.0707573	Nijsse et al. 2023	Wind
2045	0.0685599	Nijsse et al. 2023	Wind
2046	0.0664844	Nijsse et al. 2023	Wind
2047	0.0644831	Nijsse et al. 2023	Wind
2048	0.0625198	Nijsse et al. 2023	Wind
2049	0.0607606	Nijsse et al. 2023	Wind
2050	0.0590741	Nijsse et al. 2023	Wind

## Sheet: PROLONG
Year	p05	p25	median	p75	p95	Max.Year	Technology
2023	0.0699528	0.0699528	0.0699528	0.0699528	0.0699528	2023	Onshore wind
2024	0.0762407	0.0769584	0.0779161	0.0788112	0.0805628	2023	Onshore wind
2025	0.082734	0.0843551	0.0863889	0.088223	0.0923083	2023	Onshore wind
2026	0.0893678	0.0921059	0.0955667	0.0982761	0.105176	2023	Onshore wind
2027	0.095894	0.100164	0.104126	0.109543	0.119115	2023	Onshore wind
2028	0.102087	0.108473	0.112835	0.120502	0.134033	2023	Onshore wind
2029	0.108775	0.116969	0.123131	0.130905	0.149975	2023	Onshore wind
2030	0.114899	0.12558	0.133945	0.142957	0.167045	2023	Onshore wind
2031	0.120424	0.134233	0.145228	0.156734	0.184851	2023	Onshore wind
2032	0.125529	0.140661	0.156523	0.171465	0.203182	2023	Onshore wind
2033	0.130115	0.149308	0.166055	0.186246	0.2218	2023	Onshore wind
2034	0.134276	0.15701	0.173813	0.196392	0.240452	2023	Onshore wind
2035	0.138022	0.162716	0.184076	0.205192	0.258888	2023	Onshore wind
2036	0.141369	0.167854	0.192499	0.21702	0.276867	2023	Onshore wind
2037	0.144342	0.172441	0.201098	0.22746	0.294177	2023	Onshore wind
2038	0.146967	0.176505	0.211108	0.236411	0.30917	2023	Onshore wind
2039	0.149272	0.180081	0.220439	0.247993	0.321834	2023	Onshore wind
2040	0.151289	0.183207	0.227519	0.259106	0.335907	2023	Onshore wind
2041	0.153047	0.185926	0.23401	0.268265	0.351413	2023	Onshore wind
2042	0.154573	0.188281	0.239922	0.278367	0.36425	2023	Onshore wind
2043	0.155895	0.190311	0.245275	0.289076	0.377631	2023	Onshore wind
2044	0.157037	0.192056	0.248104	0.297827	0.392794	2023	Onshore wind
2045	0.158022	0.19355	0.250056	0.305936	0.408644	2023	Onshore wind
2046	0.158869	0.196317	0.251688	0.313407	0.421349	2023	Onshore wind
2047	0.159456	0.198948	0.253049	0.320254	0.434812	2023	Onshore wind
2048	0.159945	0.201335	0.254181	0.3265	0.448833	2023	Onshore wind
2049	0.160357	0.203496	0.255121	0.332172	0.460335	2023	Onshore wind
2050	0.160705	0.205446	0.255901	0.337303	0.470509	2023	Onshore wind
2023	0.053434	0.053434	0.053434	0.053434	0.053434	2023	Solar PV
2024	0.0589894	0.0603039	0.0618889	0.0636633	0.0666398	2023	Solar PV
2025	0.0646605	0.0678237	0.0702759	0.0752338	0.0814909	2023	Solar PV
2026	0.0699684	0.0759962	0.0794786	0.0872213	0.0981587	2023	Solar PV
2027	0.0747307	0.084406	0.0898122	0.0986323	0.116791	2023	Solar PV
2028	0.0788441	0.0899633	0.100527	0.113688	0.13671	2023	Solar PV
2029	0.082356	0.0978629	0.111663	0.130317	0.158336	2023	Solar PV
2030	0.0853295	0.106368	0.122972	0.148469	0.180927	2023	Solar PV
2031	0.0878113	0.112692	0.134536	0.164593	0.20356	2023	Solar PV
2032	0.0898585	0.117012	0.145106	0.174098	0.225561	2023	Solar PV
2033	0.0915309	0.120587	0.151586	0.1834	0.2427	2023	Solar PV
2034	0.0928865	0.123505	0.159686	0.201202	0.258389	2023	Solar PV
2035	0.0939782	0.125862	0.171116	0.214872	0.276886	2023	Solar PV
2036	0.094853	0.127747	0.179346	0.229887	0.293388	2023	Solar PV
2037	0.0955512	0.130486	0.184618	0.241799	0.307265	2023	Solar PV
2038	0.0961066	0.134323	0.189084	0.250287	0.322179	2023	Solar PV
2039	0.0965474	0.137818	0.192831	0.259804	0.340391	2023	Solar PV
2040	0.0968966	0.140981	0.19595	0.274888	0.354169	2023	Solar PV
2041	0.0971455	0.143828	0.198531	0.285462	0.366935	2023	Solar PV
2042	0.0972956	0.144597	0.200653	0.286601	0.3785	2023	Solar PV
2043	0.0974111	0.144762	0.20121	0.287437	0.397067	2023	Solar PV
2044	0.0975	0.144882	0.20301	0.288049	0.414666	2023	Solar PV
2045	0.0975684	0.14497	0.204964	0.288497	0.430162	2023	Solar PV
2046	0.097621	0.145034	0.205901	0.288825	0.43939	2023	Solar PV
2047	0.0976614	0.14508	0.20666	0.289064	0.447405	2023	Solar PV
2048	0.0976925	0.145114	0.207273	0.289238	0.454325	2023	Solar PV
2049	0.0977165	0.145139	0.207769	0.289365	0.46027	2023	Solar PV
2050	0.0977349	0.145157	0.208169	0.289458	0.465354	2023	Solar PV
