# Supplementary material for: Probabilistic projections of global wind and solar power growth based on historical national experience
Source: Nat Energy. 2026 Apr 14;11(5):743–55. doi: 10.1038/s41560-026-02021-w (PMC13215882; doi:10.1038/s41560-026-02021-w)
Supplement: Supplementary file 15 — Statistical source data. [file 41560_2026_2021_MOESM15_ESM.xlsx]

## Sheet: historical
Country	Year	Technology	Contribution	Region
AE	2010	Onshore wind	0	Others
AE	2011	Onshore wind	0	Others
AE	2012	Onshore wind	0	Others
AE	2013	Onshore wind	0	Others
AE	2014	Onshore wind	0	Others
AE	2015	Onshore wind	0	Others
AE	2016	Onshore wind	0	Others
AE	2017	Onshore wind	0	Others
AE	2018	Onshore wind	0	Others
AE	2019	Onshore wind	0	Others
AE	2020	Onshore wind	0	Others
AE	2021	Onshore wind	0	Others
AE	2022	Onshore wind	0	Others
AE	2023	Onshore wind	1.67431269463885×10^-06	Others
AF	2010	Onshore wind	0	South Asia
AF	2011	Onshore wind	0	South Asia
AF	2012	Onshore wind	0	South Asia
AF	2013	Onshore wind	0	South Asia
AF	2014	Onshore wind	0	South Asia
AF	2015	Onshore wind	0	South Asia
AF	2016	Onshore wind	0	South Asia
AF	2017	Onshore wind	0	South Asia
AF	2018	Onshore wind	0	South Asia
AF	2019	Onshore wind	0	South Asia
AF	2020	Onshore wind	0	South Asia
AF	2021	Onshore wind	0	South Asia
AF	2022	Onshore wind	0	South Asia
AF	2023	Onshore wind	0	South Asia
AG	2010	Onshore wind	0	Latin America and Caribbean
AG	2011	Onshore wind	0	Latin America and Caribbean
AG	2012	Onshore wind	0	Latin America and Caribbean
AG	2013	Onshore wind	0	Latin America and Caribbean
AG	2014	Onshore wind	0	Latin America and Caribbean
AG	2015	Onshore wind	0	Latin America and Caribbean
AG	2016	Onshore wind	0	Latin America and Caribbean
AG	2017	Onshore wind	0	Latin America and Caribbean
AG	2018	Onshore wind	0	Latin America and Caribbean
AG	2019	Onshore wind	0	Latin America and Caribbean
AG	2020	Onshore wind	0	Latin America and Caribbean
AG	2021	Onshore wind	0	Latin America and Caribbean
AG	2022	Onshore wind	0	Latin America and Caribbean
AG	2023	Onshore wind	0	Latin America and Caribbean
AL	2010	Onshore wind	0	Europe
AL	2011	Onshore wind	0	Europe
AL	2012	Onshore wind	0	Europe
AL	2013	Onshore wind	0	Europe
AL	2014	Onshore wind	0	Europe
AL	2015	Onshore wind	0	Europe
AL	2016	Onshore wind	0	Europe
AL	2017	Onshore wind	0	Europe
AL	2018	Onshore wind	0	Europe
AL	2019	Onshore wind	0	Europe
AL	2020	Onshore wind	0	Europe
AL	2021	Onshore wind	0	Europe
AL	2022	Onshore wind	0	Europe
AL	2023	Onshore wind	0	Europe
AM	2010	Onshore wind	4.63591541905554×10^-07	Others
AM	2011	Onshore wind	-5.15902e-07	Others
AM	2012	Onshore wind	0	Others
AM	2013	Onshore wind	0	Others
AM	2014	Onshore wind	0	Others
AM	2015	Onshore wind	0	Others
AM	2016	Onshore wind	0	Others
AM	2017	Onshore wind	0	Others
AM	2018	Onshore wind	0	Others
AM	2019	Onshore wind	0	Others
AM	2020	Onshore wind	0	Others
AM	2021	Onshore wind	0	Others
AM	2022	Onshore wind	0	Others
AM	2023	Onshore wind	0	Others
AO	2010	Onshore wind	0	Others
AO	2011	Onshore wind	0	Others
AO	2012	Onshore wind	0	Others
AO	2013	Onshore wind	0	Others
AO	2014	Onshore wind	0	Others
AO	2015	Onshore wind	0	Others
AO	2016	Onshore wind	0	Others
AO	2017	Onshore wind	0	Others
AO	2018	Onshore wind	0	Others
AO	2019	Onshore wind	0	Others
AO	2020	Onshore wind	0	Others
AO	2021	Onshore wind	0	Others
AO	2022	Onshore wind	0	Others
AO	2023	Onshore wind	0	Others
AR	2010	Onshore wind	-5.1938e-07	Latin America and Caribbean
AR	2011	Onshore wind	-3.728e-08	Latin America and Caribbean
AR	2012	Onshore wind	1.4814348756185×10^-05	Latin America and Caribbean
AR	2013	Onshore wind	2.99771186665749×10^-06	Latin America and Caribbean
AR	2014	Onshore wind	7.14988617964903×10^-06	Latin America and Caribbean
AR	2015	Onshore wind	-2.47741e-06	Latin America and Caribbean
AR	2016	Onshore wind	-1.86406e-06	Latin America and Caribbean
AR	2017	Onshore wind	2.51985613508849×10^-06	Latin America and Caribbean
AR	2018	Onshore wind	2.92594514693331×10^-05	Latin America and Caribbean
AR	2019	Onshore wind	1.32353320053652×10^-04	Latin America and Caribbean
AR	2020	Onshore wind	1.5340164864977×10^-04	Latin America and Caribbean
AR	2021	Onshore wind	1.05903679871919×10^-04	Latin America and Caribbean
AR	2022	Onshore wind	6.36893885128715×10^-05	Latin America and Caribbean
AR	2023	Onshore wind	8.07809308988177×10^-06	Latin America and Caribbean
AS	2010	Onshore wind	0	Others
AS	2011	Onshore wind	0	Others
AS	2012	Onshore wind	0	Others
AS	2013	Onshore wind	0	Others
AS	2014	Onshore wind	0	Others
AS	2015	Onshore wind	0	Others
AS	2016	Onshore wind	0	Others
AS	2017	Onshore wind	0	Others
AS	2018	Onshore wind	0	Others
AS	2019	Onshore wind	0	Others
AS	2020	Onshore wind	0	Others
AS	2021	Onshore wind	0	Others
AS	2022	Onshore wind	0	Others
AS	2023	Onshore wind	0	Others
AT	2010	Onshore wind	2.90128064195719×10^-06	Europe
AT	2011	Onshore wind	2.27482775671865×10^-06	Europe
AT	2012	Onshore wind	1.39538682647328×10^-05	Europe
AT	2013	Onshore wind	3.55009367498348×10^-05	Europe
AT	2014	Onshore wind	3.499347504505×10^-05	Europe
AT	2015	Onshore wind	3.97599005353123×10^-05	Europe
AT	2016	Onshore wind	5.84919889455753×10^-06	Europe
AT	2017	Onshore wind	4.44167548907638×10^-05	Europe
AT	2018	Onshore wind	-1.11508e-05	Europe
AT	2019	Onshore wind	3.10546718452262×10^-05	Europe
AT	2020	Onshore wind	-1.76417e-05	Europe
AT	2021	Onshore wind	6.02460794846847×10^-06	Europe
AT	2022	Onshore wind	2.5459980547741×10^-05	Europe
AT	2023	Onshore wind	1.29036536004993×10^-05	Europe
AU	2010	Onshore wind	2.4616209995968×10^-05	Others
AU	2011	Onshore wind	5.98677026988872×10^-05	Others
AU	2012	Onshore wind	6.26298467212317×10^-05	Others
AU	2013	Onshore wind	6.67617211160456×10^-05	Others
AU	2014	Onshore wind	2.44289693623819×10^-05	Others
AU	2015	Onshore wind	7.33414934412356×10^-05	Others
AU	2016	Onshore wind	4.0037422970621×10^-05	Others
AU	2017	Onshore wind	5.07406037304495×10^-06	Others
AU	2018	Onshore wind	1.05368965223449×10^-04	Others
AU	2019	Onshore wind	1.08769796352741×10^-04	Others
AU	2020	Onshore wind	1.15949581177546×10^-04	Others
AU	2021	Onshore wind	1.42108641741852×10^-04	Others
AU	2022	Onshore wind	9.27045845546154×10^-05	Others
AU	2023	Onshore wind	6.02444479847487×10^-05	Others
AW	2010	Onshore wind	3.72337206814671×10^-06	Latin America and Caribbean
AW	2011	Onshore wind	5.25005940675508×10^-08	Latin America and Caribbean
AW	2012	Onshore wind	1.36475733799667×10^-06	Latin America and Caribbean
AW	2013	Onshore wind	2.95085895387302×10^-07	Latin America and Caribbean
AW	2014	Onshore wind	0	Latin America and Caribbean
AW	2015	Onshore wind	6.19977246501584×10^-07	Latin America and Caribbean
AW	2016	Onshore wind	-1.3738e-06	Latin America and Caribbean
AW	2017	Onshore wind	-1.58725e-07	Latin America and Caribbean
AW	2018	Onshore wind	3.67997796440971×10^-07	Latin America and Caribbean
AW	2019	Onshore wind	-1.04396e-07	Latin America and Caribbean
AW	2020	Onshore wind	0	Latin America and Caribbean
AW	2021	Onshore wind	-5.03175e-08	Latin America and Caribbean
AW	2022	Onshore wind	0	Latin America and Caribbean
AZ	2010	Onshore wind	0	Others
AZ	2011	Onshore wind	0	Others
AZ	2012	Onshore wind	0	Others
AZ	2013	Onshore wind	0	Others
AZ	2014	Onshore wind	0	Others
AZ	2015	Onshore wind	0	Others
AZ	2016	Onshore wind	7.90850913062752×10^-07	Others
AZ	2017	Onshore wind	1.93977894875117×10^-08	Others
AZ	2018	Onshore wind	2.18033376504043×10^-06	Others
AZ	2019	Onshore wind	6.28904675723872×10^-07	Others
AZ	2020	Onshore wind	2.79706270071919×10^-08	Others
AZ	2021	Onshore wind	-6.37706e-07	Others
AZ	2022	Onshore wind	-4.70899e-07	Others
AZ	2023	Onshore wind	-1.38851e-08	Others
BA	2014	Onshore wind	0	Europe
BA	2015	Onshore wind	0	Europe
BA	2016	Onshore wind	0	Europe
BA	2017	Onshore wind	0	Europe
BA	2018	Onshore wind	3.67997796440971×10^-06	Europe
BA	2019	Onshore wind	5.73775948331952×10^-06	Europe
BA	2020	Onshore wind	6.91045891465303×10^-07	Europe
BA	2021	Onshore wind	3.37718484988686×10^-06	Europe
BA	2022	Onshore wind	1.80203703429322×10^-06	Europe
BA	2023	Onshore wind	-4.64875e-06	Europe
BB	2010	Onshore wind	0	Latin America and Caribbean
BB	2011	Onshore wind	0	Latin America and Caribbean
BB	2012	Onshore wind	0	Latin America and Caribbean
BB	2013	Onshore wind	0	Latin America and Caribbean
BB	2014	Onshore wind	0	Latin America and Caribbean
BB	2015	Onshore wind	0	Latin America and Caribbean
BB	2016	Onshore wind	0	Latin America and Caribbean
BB	2017	Onshore wind	0	Latin America and Caribbean
BB	2018	Onshore wind	0	Latin America and Caribbean
BB	2019	Onshore wind	0	Latin America and Caribbean
BB	2020	Onshore wind	0	Latin America and Caribbean
BB	2021	Onshore wind	0	Latin America and Caribbean
BB	2022	Onshore wind	0	Latin America and Caribbean
BB	2023	Onshore wind	0	Latin America and Caribbean
BD	2010	Onshore wind	0	South Asia
BD	2011	Onshore wind	0	South Asia
BD	2012	Onshore wind	0	South Asia
BD	2013	Onshore wind	0	South Asia
BD	2014	Onshore wind	0	South Asia
BD	2015	Onshore wind	4.07537490707335×10^-07	South Asia
BD	2016	Onshore wind	-6.53596e-08	South Asia
BD	2017	Onshore wind	-2.41423e-08	South Asia
BD	2018	Onshore wind	-2.8558e-08	South Asia
BD	2019	Onshore wind	-2.72327e-08	South Asia
BD	2020	Onshore wind	-1.49244e-09	South Asia
BD	2021	Onshore wind	-4.24265e-08	South Asia
BD	2022	Onshore wind	-2.36753e-08	South Asia
BD	2023	Onshore wind	-3.47668e-07	South Asia
BE	2010	Onshore wind	7.36744884504532×10^-06	Europe
BE	2011	Onshore wind	2.44715411173204×10^-05	Europe
BE	2012	Onshore wind	1.94397288732586×10^-05	Europe
BE	2013	Onshore wind	9.06532941170096×10^-06	Europe
BE	2014	Onshore wind	2.28718324798591×10^-05	Europe
BE	2015	Onshore wind	2.63480577555672×10^-05	Europe
BE	2016	Onshore wind	-2.4242e-05	Europe
BE	2017	Onshore wind	2.2291606949401×10^-05	Europe
BE	2018	Onshore wind	3.67931277411115×10^-05	Europe
BE	2019	Onshore wind	-9.49604e-06	Europe
BE	2020	Onshore wind	4.04892950587604×10^-05	Europe
BE	2021	Onshore wind	-5.32391e-05	Europe
BE	2022	Onshore wind	3.02868406526681×10^-05	Europe
BE	2023	Onshore wind	1.03624481762237×10^-04	Europe
BF	2010	Onshore wind	0	Others
BF	2011	Onshore wind	0	Others
BF	2012	Onshore wind	0	Others
BF	2013	Onshore wind	0	Others
BF	2014	Onshore wind	0	Others
BF	2015	Onshore wind	0	Others
BF	2016	Onshore wind	0	Others
BF	2017	Onshore wind	0	Others
BF	2018	Onshore wind	0	Others
BF	2019	Onshore wind	0	Others
BF	2020	Onshore wind	0	Others
BF	2021	Onshore wind	0	Others
BF	2022	Onshore wind	0	Others
BF	2023	Onshore wind	0	Others
BG	2010	Onshore wind	1.94460818934602×10^-05	Europe
BG	2011	Onshore wind	5.3987399086886×10^-06	Europe
BG	2012	Onshore wind	1.83927322713673×10^-05	Europe
BG	2013	Onshore wind	1.01945237955308×10^-05	Europe
BG	2014	Onshore wind	-6.7886e-06	Europe
BG	2015	Onshore wind	2.82262272709213×10^-06	Europe
BG	2016	Onshore wind	3.73401451941566×10^-06	Europe
BG	2017	Onshore wind	2.68235413204053×10^-06	Europe
BG	2018	Onshore wind	-8.67979e-06	Europe
BG	2019	Onshore wind	2.8637009935151×10^-06	Europe
BG	2020	Onshore wind	9.72941370588059×10^-06	Europe
BG	2021	Onshore wind	-1.10675e-05	Europe
BG	2022	Onshore wind	-7.77779e-07	Europe
BG	2023	Onshore wind	1.38432493270582×10^-05	Europe
BH	2010	Onshore wind	0	Others
BH	2011	Onshore wind	0	Others
BH	2012	Onshore wind	0	Others
BH	2013	Onshore wind	0	Others
BH	2014	Onshore wind	0	Others
BH	2015	Onshore wind	0	Others
BH	2016	Onshore wind	0	Others
BH	2017	Onshore wind	0	Others
BH	2018	Onshore wind	0	Others
BH	2019	Onshore wind	0	Others
BH	2020	Onshore wind	0	Others
BH	2021	Onshore wind	0	Others
BH	2022	Onshore wind	0	Others
BH	2023	Onshore wind	0	Others
BI	2010	Onshore wind	0	Others
BI	2011	Onshore wind	0	Others
BI	2012	Onshore wind	0	Others
BI	2013	Onshore wind	0	Others
BI	2014	Onshore wind	0	Others
BI	2015	Onshore wind	0	Others
BI	2016	Onshore wind	0	Others
BI	2017	Onshore wind	0	Others
BI	2018	Onshore wind	0	Others
BI	2019	Onshore wind	0	Others
BI	2020	Onshore wind	0	Others
BI	2021	Onshore wind	0	Others
BI	2022	Onshore wind	0	Others
BI	2023	Onshore wind	0	Others
BJ	2010	Onshore wind	0	Others
BJ	2011	Onshore wind	0	Others
BJ	2012	Onshore wind	0	Others
BJ	2013	Onshore wind	0	Others
BJ	2014	Onshore wind	0	Others
BJ	2015	Onshore wind	0	Others
BJ	2016	Onshore wind	0	Others
BJ	2017	Onshore wind	0	Others
BJ	2018	Onshore wind	0	Others
BJ	2019	Onshore wind	0	Others
BJ	2020	Onshore wind	0	Others
BJ	2021	Onshore wind	0	Others
BJ	2022	Onshore wind	0	Others
BJ	2023	Onshore wind	0	Others
BM	2010	Onshore wind	0	North America
BM	2011	Onshore wind	0	North America
BM	2012	Onshore wind	0	North America
BM	2013	Onshore wind	0	North America
BM	2014	Onshore wind	0	North America
BM	2015	Onshore wind	0	North America
BM	2016	Onshore wind	0	North America
BM	2017	Onshore wind	0	North America
BM	2018	Onshore wind	0	North America
BM	2019	Onshore wind	0	North America
BM	2020	Onshore wind	0	North America
BM	2021	Onshore wind	0	North America
BM	2022	Onshore wind	0	North America
BM	2023	Onshore wind	0	North America
BN	2010	Onshore wind	0	Others
BN	2011	Onshore wind	0	Others
BN	2012	Onshore wind	0	Others
BN	2013	Onshore wind	0	Others
BN	2014	Onshore wind	0	Others
BN	2015	Onshore wind	0	Others
BN	2016	Onshore wind	0	Others
BN	2017	Onshore wind	0	Others
BN	2018	Onshore wind	0	Others
BN	2019	Onshore wind	0	Others
BN	2020	Onshore wind	0	Others
BN	2021	Onshore wind	0	Others
BN	2022	Onshore wind	0	Others
BN	2023	Onshore wind	0	Others
BO	2010	Onshore wind	0	Latin America and Caribbean
BO	2011	Onshore wind	0	Latin America and Caribbean
BO	2012	Onshore wind	0	Latin America and Caribbean
BO	2013	Onshore wind	0	Latin America and Caribbean
BO	2014	Onshore wind	4.13439885450348×10^-07	Latin America and Caribbean
BO	2015	Onshore wind	-3.43706e-08	Latin America and Caribbean
BO	2016	Onshore wind	1.17309552104308×10^-06	Latin America and Caribbean
BO	2017	Onshore wind	7.17416931153418×10^-07	Latin America and Caribbean
BO	2018	Onshore wind	-1.03607e-07	Latin America and Caribbean
BO	2019	Onshore wind	2.90333536512039×10^-07	Latin America and Caribbean
BO	2020	Onshore wind	-3.38421e-07	Latin America and Caribbean
BO	2021	Onshore wind	2.36598984641427×10^-06	Latin America and Caribbean
BO	2022	Onshore wind	1.03081963528801×10^-05	Latin America and Caribbean
BO	2023	Onshore wind	-3.40888e-07	Latin America and Caribbean
BR	2010	Onshore wind	3.74575243250289×10^-05	Latin America and Caribbean
BR	2011	Onshore wind	2.03030865892345×10^-05	Latin America and Caribbean
BR	2012	Onshore wind	9.82420371163583×10^-05	Latin America and Caribbean
BR	2013	Onshore wind	5.77935923937417×10^-05	Latin America and Caribbean
BR	2014	Onshore wind	2.23368591762717×10^-04	Latin America and Caribbean
BR	2015	Onshore wind	3.91761866608706×10^-04	Latin America and Caribbean
BR	2016	Onshore wind	4.7240334692877×10^-04	Latin America and Caribbean
BR	2017	Onshore wind	3.16635930223836×10^-04	Latin America and Caribbean
BR	2018	Onshore wind	1.92912179267375×10^-04	Latin America and Caribbean
BR	2019	Onshore wind	1.78485018954701×10^-04	Latin America and Caribbean
BR	2020	Onshore wind	5.31318394087272×10^-05	Latin America and Caribbean
BR	2021	Onshore wind	4.53965806529562×10^-04	Latin America and Caribbean
BR	2022	Onshore wind	2.40851453533559×10^-04	Latin America and Caribbean
BR	2023	Onshore wind	3.32307096214099×10^-04	Latin America and Caribbean
BS	2010	Onshore wind	0	Latin America and Caribbean
BS	2011	Onshore wind	0	Latin America and Caribbean
BS	2012	Onshore wind	0	Latin America and Caribbean
BS	2013	Onshore wind	0	Latin America and Caribbean
BS	2014	Onshore wind	0	Latin America and Caribbean
BS	2015	Onshore wind	0	Latin America and Caribbean
BS	2016	Onshore wind	0	Latin America and Caribbean
BS	2017	Onshore wind	0	Latin America and Caribbean
BS	2018	Onshore wind	0	Latin America and Caribbean
BS	2019	Onshore wind	0	Latin America and Caribbean
BS	2020	Onshore wind	0	Latin America and Caribbean
BS	2021	Onshore wind	0	Latin America and Caribbean
BS	2022	Onshore wind	0	Latin America and Caribbean
BT	2010	Onshore wind	0	South Asia
BT	2011	Onshore wind	0	South Asia
BT	2012	Onshore wind	0	South Asia
BT	2013	Onshore wind	0	South Asia
BT	2014	Onshore wind	0	South Asia
BT	2015	Onshore wind	0	South Asia
BT	2016	Onshore wind	0	South Asia
BT	2017	Onshore wind	0	South Asia
BT	2018	Onshore wind	0	South Asia
BT	2019	Onshore wind	0	South Asia
BT	2020	Onshore wind	0	South Asia
BT	2021	Onshore wind	0	South Asia
BT	2022	Onshore wind	0	South Asia
BT	2023	Onshore wind	0	South Asia
BW	2010	Onshore wind	0	Others
BW	2011	Onshore wind	0	Others
BW	2012	Onshore wind	0	Others
BW	2013	Onshore wind	0	Others
BW	2014	Onshore wind	0	Others
BW	2015	Onshore wind	0	Others
BW	2016	Onshore wind	0	Others
BW	2017	Onshore wind	0	Others
BW	2018	Onshore wind	0	Others
BW	2019	Onshore wind	0	Others
BW	2020	Onshore wind	0	Others
BW	2021	Onshore wind	0	Others
BW	2022	Onshore wind	0	Others
BW	2023	Onshore wind	0	Others
BY	2010	Onshore wind	0	Others
BY	2011	Onshore wind	0	Others
BY	2012	Onshore wind	4.37663560116172×10^-07	Others
BY	2013	Onshore wind	-9.63746e-09	Others
BY	2014	Onshore wind	-4.23805e-08	Others
BY	2015	Onshore wind	8.22700179139476×10^-07	Others
BY	2016	Onshore wind	1.99522243408513×10^-06	Others
BY	2017	Onshore wind	6.79436259693068×10^-07	Others
BY	2018	Onshore wind	-4.77725e-07	Others
BY	2019	Onshore wind	2.75689781934913×10^-06	Others
BY	2020	Onshore wind	6.72915837471134×10^-07	Others
BY	2021	Onshore wind	-1.18701e-06	Others
BY	2022	Onshore wind	9.18625264482186×10^-07	Others
BY	2023	Onshore wind	-7.02689e-07	Others
BZ	2010	Onshore wind	0	Latin America and Caribbean
BZ	2011	Onshore wind	0	Latin America and Caribbean
BZ	2012	Onshore wind	0	Latin America and Caribbean
BZ	2013	Onshore wind	0	Latin America and Caribbean
BZ	2014	Onshore wind	0	Latin America and Caribbean
BZ	2015	Onshore wind	0	Latin America and Caribbean
BZ	2016	Onshore wind	0	Latin America and Caribbean
BZ	2017	Onshore wind	0	Latin America and Caribbean
BZ	2018	Onshore wind	0	Latin America and Caribbean
BZ	2019	Onshore wind	0	Latin America and Caribbean
BZ	2020	Onshore wind	0	Latin America and Caribbean
BZ	2021	Onshore wind	0	Latin America and Caribbean
BZ	2022	Onshore wind	0	Latin America and Caribbean
BZ	2023	Onshore wind	0	Latin America and Caribbean
CA	2010	Onshore wind	9.98569550652647×10^-05	North America
CA	2011	Onshore wind	4.58169093539197×10^-05	North America
CA	2012	Onshore wind	5.02271237218436×10^-05	North America
CA	2013	Onshore wind	-2.12202e-05	North America
CA	2014	Onshore wind	7.09567677295377×10^-05	North America
CA	2015	Onshore wind	5.70176468012327×10^-04	North America
CA	2016	Onshore wind	1.45183069087698×10^-04	North America
CA	2017	Onshore wind	1.96032827987376×10^-05	North America
CA	2018	Onshore wind	8.61543068882047×10^-05	North America
CA	2019	Onshore wind	-1.13101e-05	North America
CA	2020	Onshore wind	1.08394974989521×10^-04	North America
CA	2021	Onshore wind	6.25208348896711×10^-05	North America
CA	2022	Onshore wind	1.92943908284282×10^-05	North America
CA	2023	Onshore wind	6.89940723486584×10^-05	North America
CD	2010	Onshore wind	0	Others
CD	2011	Onshore wind	0	Others
CD	2012	Onshore wind	0	Others
CD	2013	Onshore wind	0	Others
CD	2014	Onshore wind	0	Others
CD	2015	Onshore wind	0	Others
CD	2016	Onshore wind	0	Others
CD	2017	Onshore wind	0	Others
CD	2018	Onshore wind	0	Others
CD	2019	Onshore wind	0	Others
CD	2020	Onshore wind	0	Others
CD	2021	Onshore wind	0	Others
CD	2022	Onshore wind	0	Others
CD	2023	Onshore wind	0	Others
CF	2010	Onshore wind	0	Others
CF	2011	Onshore wind	0	Others
CF	2012	Onshore wind	0	Others
CF	2013	Onshore wind	0	Others
CF	2014	Onshore wind	0	Others
CF	2015	Onshore wind	0	Others
CF	2016	Onshore wind	0	Others
CF	2017	Onshore wind	0	Others
CF	2018	Onshore wind	0	Others
CF	2019	Onshore wind	0	Others
CF	2020	Onshore wind	0	Others
CF	2021	Onshore wind	0	Others
CF	2022	Onshore wind	0	Others
CG	2010	Onshore wind	0	Others
CG	2011	Onshore wind	0	Others
CG	2012	Onshore wind	0	Others
CG	2013	Onshore wind	0	Others
CG	2014	Onshore wind	0	Others
CG	2015	Onshore wind	0	Others
CG	2016	Onshore wind	0	Others
CG	2017	Onshore wind	0	Others
CG	2018	Onshore wind	0	Others
CG	2019	Onshore wind	0	Others
CG	2020	Onshore wind	0	Others
CG	2021	Onshore wind	0	Others
CG	2022	Onshore wind	0	Others
CG	2023	Onshore wind	0	Others
CH	2010	Onshore wind	9.35805455371974×10^-07	Europe
CH	2011	Onshore wind	1.43205260923902×10^-06	Europe
CH	2012	Onshore wind	6.1953615594689×10^-07	Europe
CH	2013	Onshore wind	-3.13797e-08	Europe
CH	2014	Onshore wind	3.38143146958808×10^-07	Europe
CH	2015	Onshore wind	6.40731745521321×10^-07	Europe
CH	2016	Onshore wind	3.27197059309373×10^-07	Europe
CH	2017	Onshore wind	8.30565971366648×10^-07	Europe
CH	2018	Onshore wind	-8.56337e-07	Europe
CH	2019	Onshore wind	8.04765442818444×10^-07	Europe
CH	2020	Onshore wind	-2.02467e-07	Europe
CH	2021	Onshore wind	3.92754198865636×10^-07	Europe
CH	2022	Onshore wind	4.46660179135586×10^-07	Europe
CH	2023	Onshore wind	-2.35429e-08	Europe
CI	2010	Onshore wind	0	Others
CI	2011	Onshore wind	0	Others
CI	2012	Onshore wind	0	Others
CI	2013	Onshore wind	0	Others
CI	2014	Onshore wind	0	Others
CI	2015	Onshore wind	0	Others
CI	2016	Onshore wind	0	Others
CI	2017	Onshore wind	0	Others
CI	2018	Onshore wind	0	Others
CI	2019	Onshore wind	0	Others
CI	2020	Onshore wind	0	Others
CI	2021	Onshore wind	0	Others
CI	2022	Onshore wind	0	Others
CI	2023	Onshore wind	0	Others
CK	2010	Onshore wind	0	Others
CK	2011	Onshore wind	0	Others
CK	2012	Onshore wind	0	Others
CK	2013	Onshore wind	0	Others
CK	2014	Onshore wind	0	Others
CK	2015	Onshore wind	0	Others
CK	2016	Onshore wind	0	Others
CK	2017	Onshore wind	0	Others
CK	2018	Onshore wind	0	Others
CK	2019	Onshore wind	0	Others
CK	2020	Onshore wind	0	Others
CK	2021	Onshore wind	0	Others
CK	2022	Onshore wind	0	Others
CL	2010	Onshore wind	1.15971605516181×10^-05	Latin America and Caribbean
CL	2011	Onshore wind	-8.78295e-07	Latin America and Caribbean
CL	2012	Onshore wind	2.17511789427424×10^-06	Latin America and Caribbean
CL	2013	Onshore wind	5.12114477421952×10^-06	Latin America and Caribbean
CL	2014	Onshore wind	3.76296704967117×10^-05	Latin America and Caribbean
CL	2015	Onshore wind	2.33407993983092×10^-05	Latin America and Caribbean
CL	2016	Onshore wind	9.07836882461342×10^-06	Latin America and Caribbean
CL	2017	Onshore wind	4.08158238763961×10^-05	Latin America and Caribbean
CL	2018	Onshore wind	-2.43644e-06	Latin America and Caribbean
CL	2019	Onshore wind	4.38614263873361×10^-05	Latin America and Caribbean
CL	2020	Onshore wind	2.47979302431319×10^-05	Latin America and Caribbean
CL	2021	Onshore wind	6.52662923407869×10^-05	Latin America and Caribbean
CL	2022	Onshore wind	3.14993615529094×10^-05	Latin America and Caribbean
CL	2023	Onshore wind	3.04292355123547×10^-05	Latin America and Caribbean
CM	2010	Onshore wind	0	Others
CM	2011	Onshore wind	0	Others
CM	2012	Onshore wind	0	Others
CM	2013	Onshore wind	0	Others
CM	2014	Onshore wind	0	Others
CM	2015	Onshore wind	0	Others
CM	2016	Onshore wind	0	Others
CM	2017	Onshore wind	0	Others
CM	2018	Onshore wind	0	Others
CM	2019	Onshore wind	0	Others
CM	2020	Onshore wind	0	Others
CM	2021	Onshore wind	0	Others
CM	2022	Onshore wind	0	Others
CM	2023	Onshore wind	0	Others
CN	2010	Onshore wind	8.32885865785821×10^-04	East Asia
CN	2011	Onshore wind	8.35417905594781×10^-04	East Asia
CN	2012	Onshore wind	0.00107186	East Asia
CN	2013	Onshore wind	0.00109487	East Asia
CN	2014	Onshore wind	5.10185783011238×10^-04	East Asia
CN	2015	Onshore wind	0.00102751	East Asia
CN	2016	Onshore wind	0.00172096	East Asia
CN	2017	Onshore wind	0.00163192	East Asia
CN	2018	Onshore wind	0.00117023	East Asia
CN	2019	Onshore wind	7.34584271876153×10^-04	East Asia
CN	2020	Onshore wind	0.00157328	East Asia
CN	2021	Onshore wind	0.00383012	East Asia
CN	2022	Onshore wind	0.00253174	East Asia
CN	2023	Onshore wind	4.57334470472731×10^-04	East Asia
CO	2010	Onshore wind	-1.09775e-06	Latin America and Caribbean
CO	2011	Onshore wind	-4.3799e-08	Latin America and Caribbean
CO	2012	Onshore wind	3.99075395334455×10^-07	Latin America and Caribbean
CO	2013	Onshore wind	7.27156737334927×10^-08	Latin America and Caribbean
CO	2014	Onshore wind	5.16363976101163×10^-07	Latin America and Caribbean
CO	2015	Onshore wind	-3.04063e-07	Latin America and Caribbean
CO	2016	Onshore wind	-7.2695e-07	Latin America and Caribbean
CO	2017	Onshore wind	-1.9706e-06	Latin America and Caribbean
CO	2018	Onshore wind	1.47199118576388×10^-06	Latin America and Caribbean
CO	2019	Onshore wind	7.12769231455133×10^-07	Latin America and Caribbean
CO	2020	Onshore wind	-1.78612e-06	Latin America and Caribbean
CO	2021	Onshore wind	1.74883287629743×10^-06	Latin America and Caribbean
CO	2022	Onshore wind	3.79717149768888×10^-07	Latin America and Caribbean
CO	2023	Onshore wind	-5.48728e-07	Latin America and Caribbean
CR	2010	Onshore wind	9.43739924593451×10^-07	Latin America and Caribbean
CR	2011	Onshore wind	1.83560866863427×10^-06	Latin America and Caribbean
CR	2012	Onshore wind	4.58940742423359×10^-06	Latin America and Caribbean
CR	2013	Onshore wind	-1.87464e-06	Latin America and Caribbean
CR	2014	Onshore wind	1.03757587739173×10^-05	Latin America and Caribbean
CR	2015	Onshore wind	1.20770549606073×10^-05	Latin America and Caribbean
CR	2016	Onshore wind	2.41110396754089×10^-06	Latin America and Caribbean
CR	2017	Onshore wind	3.65447090192979×10^-06	Latin America and Caribbean
CR	2018	Onshore wind	1.8094529948406×10^-05	Latin America and Caribbean
CR	2019	Onshore wind	1.13807884742183×10^-07	Latin America and Caribbean
CR	2020	Onshore wind	-1.40553e-05	Latin America and Caribbean
CR	2021	Onshore wind	-5.6287e-07	Latin America and Caribbean
CR	2022	Onshore wind	-5.63507e-06	Latin America and Caribbean
CR	2023	Onshore wind	6.71044070171252×10^-06	Latin America and Caribbean
CU	2010	Onshore wind	4.63591541905554×10^-07	Latin America and Caribbean
CU	2011	Onshore wind	4.39617043427713×10^-07	Latin America and Caribbean
CU	2012	Onshore wind	-3.35337e-08	Latin America and Caribbean
CU	2013	Onshore wind	-3.77463e-08	Latin America and Caribbean
CU	2014	Onshore wind	-7.73186e-09	Latin America and Caribbean
CU	2015	Onshore wind	-4.02713e-08	Latin America and Caribbean
CU	2016	Onshore wind	-6.20579e-09	Latin America and Caribbean
CU	2017	Onshore wind	-7.44657e-10	Latin America and Caribbean
CU	2018	Onshore wind	-8.22941e-09	Latin America and Caribbean
CU	2019	Onshore wind	3.47746314489997×10^-09	Latin America and Caribbean
CU	2020	Onshore wind	5.8557926439477×10^-08	Latin America and Caribbean
CU	2021	Onshore wind	4.48744006210871×10^-08	Latin America and Caribbean
CU	2022	Onshore wind	1.45634986727261×10^-06	Latin America and Caribbean
CU	2023	Onshore wind	4.62174494622356×10^-08	Latin America and Caribbean
CV	2010	Onshore wind	-5.08455e-07	Others
CV	2011	Onshore wind	8.97282880427239×10^-07	Others
CV	2012	Onshore wind	1.72699675072868×10^-06	Others
CV	2013	Onshore wind	6.47441750734641×10^-07	Others
CV	2014	Onshore wind	-1.61342e-07	Others
CV	2015	Onshore wind	0	Others
CV	2016	Onshore wind	-1.47135e-07	Others
CV	2017	Onshore wind	-2.46544e-07	Others
CV	2018	Onshore wind	3.67997796440971×10^-07	Others
CV	2019	Onshore wind	-4.28941e-07	Others
CV	2020	Onshore wind	-2.47445e-07	Others
CV	2021	Onshore wind	3.04985658506887×10^-07	Others
CV	2022	Onshore wind	-3.90988e-07	Others
CY	2010	Onshore wind	1.39077462571666×10^-06	Europe
CY	2011	Onshore wind	3.69266416175825×10^-06	Europe
CY	2012	Onshore wind	3.6970116988675×10^-06	Europe
CY	2013	Onshore wind	2.43098106217175×10^-06	Europe
CY	2014	Onshore wind	-2.17803e-06	Europe
CY	2015	Onshore wind	1.29210043136703×10^-06	Europe
CY	2016	Onshore wind	-2.7523e-07	Europe
CY	2017	Onshore wind	-9.63069e-07	Europe
CY	2018	Onshore wind	2.75262351737848×10^-07	Europe
CY	2019	Onshore wind	5.81794703546723×10^-07	Europe
CY	2020	Onshore wind	5.07381742720754×10^-07	Europe
CY	2021	Onshore wind	-1.19584e-07	Europe
CY	2022	Onshore wind	-1.26389e-06	Europe
CY	2023	Onshore wind	-1.07462e-06	Europe
CZ	2010	Onshore wind	1.72841736312117×10^-06	Europe
CZ	2011	Onshore wind	2.43767815626044×10^-06	Europe
CZ	2012	Onshore wind	8.8745076455689×10^-07	Europe
CZ	2013	Onshore wind	2.6829836384961×10^-06	Europe
CZ	2014	Onshore wind	2.14828966203043×10^-07	Europe
CZ	2015	Onshore wind	4.2410179398932×10^-06	Europe
CZ	2016	Onshore wind	-2.63409e-06	Europe
CZ	2017	Onshore wind	2.56600162427957×10^-06	Europe
CZ	2018	Onshore wind	4.62571857000197×10^-07	Europe
CZ	2019	Onshore wind	3.53943278752994×10^-06	Europe
CZ	2020	Onshore wind	1.66556567339671×10^-06	Europe
CZ	2021	Onshore wind	-4.66515e-06	Europe
CZ	2022	Onshore wind	1.35522278145737×10^-06	Europe
CZ	2023	Onshore wind	4.37120991786293×10^-06	Europe
DE	2010	Onshore wind	-0.000159292	Europe
DE	2011	Onshore wind	5.42405526853812×10^-04	Europe
DE	2012	Onshore wind	2.00705831587194×10^-05	Europe
DE	2013	Onshore wind	2.62444240959415×10^-06	Europe
DE	2014	Onshore wind	2.52501636463583×10^-04	Europe
DE	2015	Onshore wind	5.4711613844226×10^-04	Europe
DE	2016	Onshore wind	-0.000195971	Europe
DE	2017	Onshore wind	7.67391698661329×10^-04	Europe
DE	2018	Onshore wind	1.52036204815498×10^-04	Europe
DE	2019	Onshore wind	5.5223374138376×10^-04	Europe
DE	2020	Onshore wind	3.3669810994676×10^-04	Europe
DE	2021	Onshore wind	-0.000613849	Europe
DE	2022	Onshore wind	4.03281538758238×10^-04	Europe
DE	2023	Onshore wind	8.24939618178637×10^-04	Europe
DJ	2010	Onshore wind	0	Others
DJ	2011	Onshore wind	0	Others
DJ	2012	Onshore wind	0	Others
DJ	2013	Onshore wind	0	Others
DJ	2014	Onshore wind	0	Others
DJ	2015	Onshore wind	0	Others
DJ	2016	Onshore wind	0	Others
DJ	2017	Onshore wind	0	Others
DJ	2018	Onshore wind	0	Others
DJ	2019	Onshore wind	0	Others
DJ	2020	Onshore wind	0	Others
DJ	2021	Onshore wind	2.49071621113958×10^-06	Others
DJ	2022	Onshore wind	0	Others
DJ	2023	Onshore wind	0	Others
DK	2010	Onshore wind	-3.30283e-05	Europe
DK	2011	Onshore wind	7.75348970220481×10^-05	Europe
DK	2012	Onshore wind	5.4968580084301×10^-05	Europe
DK	2013	Onshore wind	-3.93546e-05	Europe
DK	2014	Onshore wind	6.81469717547332×10^-05	Europe
DK	2015	Onshore wind	8.9170433974204×10^-05	Europe
DK	2016	Onshore wind	-6.68537e-05	Europe
DK	2017	Onshore wind	5.11318082553689×10^-05	Europe
DK	2018	Onshore wind	-4.26862e-06	Europe
DK	2019	Onshore wind	3.40073184249048×10^-05	Europe
DK	2020	Onshore wind	1.53087922119083×10^-06	Europe
DK	2021	Onshore wind	-9.77366e-05	Europe
DK	2022	Onshore wind	4.42016210479842×10^-05	Europe
DK	2023	Onshore wind	2.70823193469478×10^-05	Europe
DM	2010	Onshore wind	0	Latin America and Caribbean
DM	2011	Onshore wind	0	Latin America and Caribbean
DM	2012	Onshore wind	0	Latin America and Caribbean
DM	2013	Onshore wind	0	Latin America and Caribbean
DM	2014	Onshore wind	0	Latin America and Caribbean
DM	2015	Onshore wind	0	Latin America and Caribbean
DM	2016	Onshore wind	0	Latin America and Caribbean
DM	2017	Onshore wind	0	Latin America and Caribbean
DM	2018	Onshore wind	0	Latin America and Caribbean
DM	2019	Onshore wind	0	Latin America and Caribbean
DM	2020	Onshore wind	0	Latin America and Caribbean
DM	2021	Onshore wind	0	Latin America and Caribbean
DM	2022	Onshore wind	0	Latin America and Caribbean
DM	2023	Onshore wind	0	Latin America and Caribbean
DO	2010	Onshore wind	0	Latin America and Caribbean
DO	2011	Onshore wind	4.4864144021362×10^-07	Latin America and Caribbean
DO	2012	Onshore wind	3.90731363631633×10^-06	Latin America and Caribbean
DO	2013	Onshore wind	5.73278559781279×10^-06	Latin America and Caribbean
DO	2014	Onshore wind	2.46384040087791×10^-07	Latin America and Caribbean
DO	2015	Onshore wind	1.63014996282934×10^-06	Latin America and Caribbean
DO	2016	Onshore wind	6.89358379219697×10^-07	Latin America and Caribbean
DO	2017	Onshore wind	2.40418626771159×10^-06	Latin America and Caribbean
DO	2018	Onshore wind	3.74897755124239×10^-06	Latin America and Caribbean
DO	2019	Onshore wind	8.9380738432912×10^-06	Latin America and Caribbean
DO	2020	Onshore wind	1.25733998249367×10^-05	Latin America and Caribbean
DO	2021	Onshore wind	1.54759226869678×10^-06	Latin America and Caribbean
DO	2022	Onshore wind	-3.16102e-06	Latin America and Caribbean
DO	2023	Onshore wind	-3.21903e-06	Latin America and Caribbean
DZ	2010	Onshore wind	0	Others
DZ	2011	Onshore wind	0	Others
DZ	2012	Onshore wind	0	Others
DZ	2013	Onshore wind	0	Others
DZ	2014	Onshore wind	0	Others
DZ	2015	Onshore wind	8.15074981414669×10^-07	Others
DZ	2016	Onshore wind	3.70151313464292×10^-07	Others
DZ	2017	Onshore wind	-8.46398e-07	Others
DZ	2018	Onshore wind	-3.28958e-09	Others
DZ	2019	Onshore wind	-2.2901e-08	Others
DZ	2020	Onshore wind	9.96125846510265×10^-09	Others
DZ	2021	Onshore wind	-2.79292e-08	Others
DZ	2022	Onshore wind	-2.35288e-08	Others
DZ	2023	Onshore wind	3.17180391086717×10^-07	Others
EC	2010	Onshore wind	0	Latin America and Caribbean
EC	2011	Onshore wind	0	Latin America and Caribbean
EC	2012	Onshore wind	0	Latin America and Caribbean
EC	2013	Onshore wind	2.54511584771548×10^-06	Latin America and Caribbean
EC	2014	Onshore wind	7.16557728928193×10^-07	Latin America and Caribbean
EC	2015	Onshore wind	5.94037698319166×10^-07	Latin America and Caribbean
EC	2016	Onshore wind	-9.94458e-07	Latin America and Caribbean
EC	2017	Onshore wind	-4.58067e-07	Latin America and Caribbean
EC	2018	Onshore wind	2.38411795538293×10^-07	Latin America and Caribbean
EC	2019	Onshore wind	4.2933523767754×10^-08	Latin America and Caribbean
EC	2020	Onshore wind	-2.46159e-07	Latin America and Caribbean
EC	2021	Onshore wind	-7.8714e-07	Latin America and Caribbean
EC	2022	Onshore wind	-6.02476e-08	Latin America and Caribbean
EC	2023	Onshore wind	-6.62432e-08	Latin America and Caribbean
EE	2010	Onshore wind	-7.1598e-07	Europe
EE	2011	Onshore wind	4.11525614049455×10^-06	Europe
EE	2012	Onshore wind	3.79432915771778×10^-06	Europe
EE	2013	Onshore wind	2.22874971948775×10^-06	Europe
EE	2014	Onshore wind	4.26359881870671×10^-06	Europe
EE	2015	Onshore wind	9.00019542730776×10^-06	Europe
EE	2016	Onshore wind	-1.03325e-05	Europe
EE	2017	Onshore wind	3.1372422338768×10^-06	Europe
EE	2018	Onshore wind	-1.35343e-06	Europe
EE	2019	Onshore wind	1.07149045003502×10^-05	Europe
EE	2020	Onshore wind	1.04783886339175×10^-05	Europe
EE	2021	Onshore wind	-9.37062e-06	Europe
EE	2022	Onshore wind	-8.155e-06	Europe
EE	2023	Onshore wind	5.07575197428436×10^-06	Europe
EG	2010	Onshore wind	1.35046456947366×10^-05	Others
EG	2011	Onshore wind	1.34225889864091×10^-06	Others
EG	2012	Onshore wind	-1.23554e-05	Others
EG	2013	Onshore wind	9.39856912568315×10^-06	Others
EG	2014	Onshore wind	-2.51768e-05	Others
EG	2015	Onshore wind	3.24522789267194×10^-05	Others
EG	2016	Onshore wind	1.7552623511231×10^-05	Others
EG	2017	Onshore wind	-1.35437e-05	Others
EG	2018	Onshore wind	2.99001780830629×10^-05	Others
EG	2019	Onshore wind	7.13296277565748×10^-05	Others
EG	2020	Onshore wind	1.08391279198679×10^-05	Others
EG	2021	Onshore wind	-1.10231e-06	Others
EG	2022	Onshore wind	-5.64783e-06	Others
EG	2023	Onshore wind	4.78149896385999×10^-06	Others
ER	2010	Onshore wind	0	Others
ER	2011	Onshore wind	0	Others
ER	2012	Onshore wind	0	Others
ER	2013	Onshore wind	0	Others
ER	2014	Onshore wind	0	Others
ER	2015	Onshore wind	0	Others
ER	2016	Onshore wind	0	Others
ER	2017	Onshore wind	0	Others
ER	2018	Onshore wind	0	Others
ER	2019	Onshore wind	0	Others
ER	2020	Onshore wind	0	Others
ER	2021	Onshore wind	0	Others
ER	2022	Onshore wind	0	Others
ER	2023	Onshore wind	0	Others
ES	2010	Onshore wind	2.42071327231646×10^-04	Europe
ES	2011	Onshore wind	-1.88164e-05	Europe
ES	2012	Onshore wind	2.71141507707729×10^-04	Europe
ES	2013	Onshore wind	3.50377239841236×10^-04	Europe
ES	2014	Onshore wind	-9.26751e-05	Europe
ES	2015	Onshore wind	-0.000130708	Europe
ES	2016	Onshore wind	2.89065367569172×10^-05	Europe
ES	2017	Onshore wind	-2.80849e-06	Europe
ES	2018	Onshore wind	7.12710889663698×10^-05	Europe
ES	2019	Onshore wind	1.78114665528592×10^-04	Europe
ES	2020	Onshore wind	1.11151186623847×10^-04	Europe
ES	2021	Onshore wind	1.12681740775226×10^-04	Europe
ES	2022	Onshore wind	-0.000104253	Europe
ES	2023	Onshore wind	1.28182544969174×10^-04	Europe
ET	2010	Onshore wind	0	Others
ET	2011	Onshore wind	1.34592432064086×10^-06	Others
ET	2012	Onshore wind	6.74788848601827×10^-06	Others
ET	2013	Onshore wind	6.04002723965768×10^-06	Others
ET	2014	Onshore wind	4.41479407093347×10^-06	Others
ET	2015	Onshore wind	8.61638399043533×10^-06	Others
ET	2016	Onshore wind	-5.2254e-06	Others
ET	2017	Onshore wind	-1.11196e-05	Others
ET	2018	Onshore wind	-1.6501e-06	Others
ET	2019	Onshore wind	1.01182398618232×10^-05	Others
ET	2020	Onshore wind	-9.33467e-06	Others
ET	2021	Onshore wind	7.24982020630402×10^-06	Others
ET	2022	Onshore wind	-1.18271e-05	Others
ET	2023	Onshore wind	-9.15535e-07	Others
FI	2010	Onshore wind	-1.24747e-06	Europe
FI	2011	Onshore wind	9.41209317105071×10^-06	Europe
FI	2012	Onshore wind	1.27470994580794×10^-06	Europe
FI	2013	Onshore wind	1.16380968303645×10^-05	Europe
FI	2014	Onshore wind	1.54509702695146×10^-05	Europe
FI	2015	Onshore wind	4.91335143084853×10^-05	Europe
FI	2016	Onshore wind	2.92230409480806×10^-05	Europe
FI	2017	Onshore wind	6.4457640806486×10^-05	Europe
FI	2018	Onshore wind	2.6714300139891×10^-05	Europe
FI	2019	Onshore wind	9.99388988243865×10^-06	Europe
FI	2020	Onshore wind	7.81316355674227×10^-05	Europe
FI	2021	Onshore wind	-1.47858e-06	Europe
FI	2022	Onshore wind	1.20014107752069×10^-04	Europe
FI	2023	Onshore wind	4.61464639376594×10^-05	Europe
FJ	2010	Onshore wind	-5.19446e-07	Others
FJ	2011	Onshore wind	-4.33347e-07	Others
FJ	2012	Onshore wind	4.37663560116172×10^-07	Others
FJ	2013	Onshore wind	-4.34051e-07	Others
FJ	2014	Onshore wind	0	Others
FJ	2015	Onshore wind	4.07537490707335×10^-07	Others
FJ	2016	Onshore wind	-4.03929e-07	Others
FJ	2017	Onshore wind	0	Others
FJ	2018	Onshore wind	0	Others
FJ	2019	Onshore wind	0	Others
FJ	2020	Onshore wind	0	Others
FJ	2021	Onshore wind	0	Others
FJ	2022	Onshore wind	0	Others
FJ	2023	Onshore wind	0	Others
FK	2010	Onshore wind	0	Latin America and Caribbean
FK	2011	Onshore wind	4.4864144021362×10^-07	Latin America and Caribbean
FK	2012	Onshore wind	0	Latin America and Caribbean
FK	2013	Onshore wind	0	Latin America and Caribbean
FK	2014	Onshore wind	0	Latin America and Caribbean
FK	2015	Onshore wind	0	Latin America and Caribbean
FK	2016	Onshore wind	0	Latin America and Caribbean
FK	2017	Onshore wind	-1.91284e-07	Latin America and Caribbean
FK	2018	Onshore wind	0	Latin America and Caribbean
FK	2019	Onshore wind	0	Latin America and Caribbean
FK	2020	Onshore wind	0	Latin America and Caribbean
FK	2021	Onshore wind	0	Latin America and Caribbean
FK	2022	Onshore wind	0	Latin America and Caribbean
FO	2010	Onshore wind	-1.71701e-08	Europe
FO	2011	Onshore wind	1.60229085790578×10^-08	Europe
FO	2012	Onshore wind	-3.24195e-08	Europe
FO	2013	Onshore wind	4.24185974619247×10^-07	Europe
FO	2014	Onshore wind	7.69853579804095×10^-07	Europe
FO	2015	Onshore wind	7.62489498742755×10^-07	Europe
FO	2016	Onshore wind	-3.21283e-07	Europe
FO	2017	Onshore wind	2.59158639120787×10^-07	Europe
FO	2018	Onshore wind	-1.33817e-07	Europe
FO	2019	Onshore wind	-5.47651e-07	Europe
FO	2020	Onshore wind	-1.43257e-07	Europe
FO	2021	Onshore wind	-8.67845e-08	Europe
FO	2022	Onshore wind	1.17296436821506×10^-06	Europe
FR	2010	Onshore wind	7.08882282332766×10^-05	Europe
FR	2011	Onshore wind	1.04824917735944×10^-04	Europe
FR	2012	Onshore wind	1.2305022210791×10^-04	Europe
FR	2013	Onshore wind	3.03185725848044×10^-05	Europe
FR	2014	Onshore wind	6.08648457466348×10^-05	Europe
FR	2015	Onshore wind	1.5733097415927×10^-04	Europe
FR	2016	Onshore wind	2.0989657627527×10^-05	Europe
FR	2017	Onshore wind	1.27052722680503×10^-04	Europe
FR	2018	Onshore wind	1.15192383588269×10^-04	Europe
FR	2019	Onshore wind	2.39707013741097×10^-04	Europe
FR	2020	Onshore wind	2.78639293884357×10^-04	Europe
FR	2021	Onshore wind	-0.000166479	Europe
FR	2022	Onshore wind	2.19833000217963×10^-04	Europe
FR	2023	Onshore wind	7.92759488663551×10^-05	Europe
GA	2010	Onshore wind	0	Others
GA	2011	Onshore wind	0	Others
GA	2012	Onshore wind	0	Others
GA	2013	Onshore wind	0	Others
GA	2014	Onshore wind	0	Others
GA	2015	Onshore wind	0	Others
GA	2016	Onshore wind	0	Others
GA	2017	Onshore wind	0	Others
GA	2018	Onshore wind	0	Others
GA	2019	Onshore wind	0	Others
GA	2020	Onshore wind	0	Others
GA	2021	Onshore wind	0	Others
GA	2022	Onshore wind	0	Others
GA	2023	Onshore wind	0	Others
GB	2010	Onshore wind	-1.86151e-05	Europe
GB	2011	Onshore wind	1.72605261178533×10^-04	Europe
GB	2012	Onshore wind	6.7676709654428×10^-05	Europe
GB	2013	Onshore wind	2.06976451234195×10^-04	Europe
GB	2014	Onshore wind	1.06320665894959×10^-04	Europe
GB	2015	Onshore wind	1.7355043037549×10^-04	Europe
GB	2016	Onshore wind	-8.3589e-05	Europe
GB	2017	Onshore wind	3.07529266288092×10^-04	Europe
GB	2018	Onshore wind	7.48148897351556×10^-05	Europe
GB	2019	Onshore wind	7.52925630175662×10^-05	Europe
GB	2020	Onshore wind	1.54729590327523×10^-04	Europe
GB	2021	Onshore wind	-0.000173774	Europe
GB	2022	Onshore wind	1.66483767914711×10^-04	Europe
GB	2023	Onshore wind	3.00796860733467×10^-05	Europe
GD	2010	Onshore wind	0	Latin America and Caribbean
GD	2011	Onshore wind	0	Latin America and Caribbean
GD	2012	Onshore wind	0	Latin America and Caribbean
GD	2013	Onshore wind	0	Latin America and Caribbean
GD	2014	Onshore wind	0	Latin America and Caribbean
GD	2015	Onshore wind	0	Latin America and Caribbean
GD	2016	Onshore wind	0	Latin America and Caribbean
GD	2017	Onshore wind	0	Latin America and Caribbean
GD	2018	Onshore wind	0	Latin America and Caribbean
GD	2019	Onshore wind	0	Latin America and Caribbean
GD	2020	Onshore wind	0	Latin America and Caribbean
GD	2021	Onshore wind	0	Latin America and Caribbean
GD	2022	Onshore wind	0	Latin America and Caribbean
GE	2010	Onshore wind	0	Others
GE	2011	Onshore wind	0	Others
GE	2012	Onshore wind	0	Others
GE	2013	Onshore wind	0	Others
GE	2014	Onshore wind	0	Others
GE	2015	Onshore wind	0	Others
GE	2016	Onshore wind	3.95425456531376×10^-07	Others
GE	2017	Onshore wind	3.06220490380083×10^-06	Others
GE	2018	Onshore wind	-5.41703e-07	Others
GE	2019	Onshore wind	4.0491072525731×10^-07	Others
GE	2020	Onshore wind	1.92781532726424×10^-07	Others
GE	2021	Onshore wind	-7.80501e-07	Others
GE	2022	Onshore wind	-6.51479e-09	Others
GE	2023	Onshore wind	-3.17238e-08	Others
GH	2010	Onshore wind	0	Others
GH	2011	Onshore wind	0	Others
GH	2012	Onshore wind	0	Others
GH	2013	Onshore wind	0	Others
GH	2014	Onshore wind	0	Others
GH	2015	Onshore wind	0	Others
GH	2016	Onshore wind	0	Others
GH	2017	Onshore wind	0	Others
GH	2018	Onshore wind	0	Others
GH	2019	Onshore wind	0	Others
GH	2020	Onshore wind	0	Others
GH	2021	Onshore wind	0	Others
GH	2022	Onshore wind	0	Others
GH	2023	Onshore wind	0	Others
GI	2010	Onshore wind	0	Europe
GI	2011	Onshore wind	0	Europe
GI	2012	Onshore wind	0	Europe
GI	2013	Onshore wind	0	Europe
GI	2014	Onshore wind	0	Europe
GI	2015	Onshore wind	0	Europe
GI	2016	Onshore wind	0	Europe
GI	2017	Onshore wind	0	Europe
GI	2018	Onshore wind	0	Europe
GI	2019	Onshore wind	0	Europe
GI	2020	Onshore wind	0	Europe
GI	2021	Onshore wind	0	Europe
GI	2022	Onshore wind	0	Europe
GI	2023	Onshore wind	0	Europe
GL	2010	Onshore wind	0	North America
GL	2011	Onshore wind	0	North America
GL	2012	Onshore wind	0	North America
GL	2013	Onshore wind	0	North America
GL	2014	Onshore wind	0	North America
GL	2015	Onshore wind	0	North America
GL	2016	Onshore wind	0	North America
GL	2017	Onshore wind	0	North America
GL	2018	Onshore wind	0	North America
GL	2019	Onshore wind	0	North America
GL	2020	Onshore wind	0	North America
GL	2021	Onshore wind	0	North America
GL	2022	Onshore wind	0	North America
GM	2010	Onshore wind	0	Others
GM	2011	Onshore wind	0	Others
GM	2012	Onshore wind	0	Others
GM	2013	Onshore wind	0	Others
GM	2014	Onshore wind	0	Others
GM	2015	Onshore wind	0	Others
GM	2016	Onshore wind	0	Others
GM	2017	Onshore wind	0	Others
GM	2018	Onshore wind	0	Others
GM	2019	Onshore wind	0	Others
GM	2020	Onshore wind	0	Others
GM	2021	Onshore wind	0	Others
GM	2022	Onshore wind	0	Others
GM	2023	Onshore wind	0	Others
GN	2010	Onshore wind	0	Others
GN	2011	Onshore wind	0	Others
GN	2012	Onshore wind	0	Others
GN	2013	Onshore wind	0	Others
GN	2014	Onshore wind	0	Others
GN	2015	Onshore wind	0	Others
GN	2016	Onshore wind	0	Others
GN	2017	Onshore wind	0	Others
GN	2018	Onshore wind	0	Others
GN	2019	Onshore wind	0	Others
GN	2020	Onshore wind	0	Others
GN	2021	Onshore wind	0	Others
GN	2022	Onshore wind	0	Others
GN	2023	Onshore wind	0	Others
GP	2010	Onshore wind	-6.05798e-07	Latin America and Caribbean
GP	2011	Onshore wind	5.00507502666061×10^-07	Latin America and Caribbean
GP	2012	Onshore wind	-5.21028e-08	Latin America and Caribbean
GP	2013	Onshore wind	3.99523999350686×10^-07	Latin America and Caribbean
GP	2014	Onshore wind	-4.1344e-07	Latin America and Caribbean
GP	2015	Onshore wind	-2.34217e-08	Latin America and Caribbean
GP	2016	Onshore wind	-1.12337e-08	Latin America and Caribbean
GP	2017	Onshore wind	1.08069919461186×10^-08	Latin America and Caribbean
GP	2018	Onshore wind	5.22724142671833×10^-08	Latin America and Caribbean
GP	2019	Onshore wind	3.51081425342405×10^-07	Latin America and Caribbean
GP	2020	Onshore wind	3.88238807656804×10^-07	Latin America and Caribbean
GP	2021	Onshore wind	1.4818714936864×10^-06	Latin America and Caribbean
GP	2022	Onshore wind	4.54726781547187×10^-08	Latin America and Caribbean
GQ	2010	Onshore wind	0	Others
GQ	2011	Onshore wind	0	Others
GQ	2012	Onshore wind	0	Others
GQ	2013	Onshore wind	0	Others
GQ	2014	Onshore wind	0	Others
GQ	2015	Onshore wind	0	Others
GQ	2016	Onshore wind	0	Others
GQ	2017	Onshore wind	0	Others
GQ	2018	Onshore wind	0	Others
GQ	2019	Onshore wind	0	Others
GQ	2020	Onshore wind	0	Others
GQ	2021	Onshore wind	0	Others
GQ	2022	Onshore wind	0	Others
GQ	2023	Onshore wind	0	Others
GR	2010	Onshore wind	1.51600734253901×10^-05	Europe
GR	2011	Onshore wind	2.34153425192007×10^-05	Europe
GR	2012	Onshore wind	1.95666685859089×10^-05	Europe
GR	2013	Onshore wind	2.19512524662378×10^-05	Europe
GR	2014	Onshore wind	1.8911739305193×10^-06	Europe
GR	2015	Onshore wind	3.3567143271785×10^-05	Europe
GR	2016	Onshore wind	1.09733081587523×10^-05	Europe
GR	2017	Onshore wind	1.14071059752595×10^-05	Europe
GR	2018	Onshore wind	3.61152231592578×10^-05	Europe
GR	2019	Onshore wind	5.5262175962505×10^-05	Europe
GR	2020	Onshore wind	7.64565265162148×10^-05	Europe
GR	2021	Onshore wind	-5.29463e-06	Europe
GR	2022	Onshore wind	3.07621692169809×10^-05	Europe
GR	2023	Onshore wind	2.13645799463767×10^-05	Europe
GT	2010	Onshore wind	0	Latin America and Caribbean
GT	2011	Onshore wind	0	Latin America and Caribbean
GT	2012	Onshore wind	0	Latin America and Caribbean
GT	2013	Onshore wind	0	Latin America and Caribbean
GT	2014	Onshore wind	0	Latin America and Caribbean
GT	2015	Onshore wind	4.48291239778068×10^-06	Latin America and Caribbean
GT	2016	Onshore wind	4.08098895514208×10^-06	Latin America and Caribbean
GT	2017	Onshore wind	-3.40633e-07	Latin America and Caribbean
GT	2018	Onshore wind	3.08295074522427×10^-06	Latin America and Caribbean
GT	2019	Onshore wind	8.42044736158246×10^-07	Latin America and Caribbean
GT	2020	Onshore wind	-4.61793e-07	Latin America and Caribbean
GT	2021	Onshore wind	-2.35292e-06	Latin America and Caribbean
GT	2022	Onshore wind	1.06925861520031×10^-06	Latin America and Caribbean
GT	2023	Onshore wind	1.01998930625922×10^-06	Latin America and Caribbean
GU	2010	Onshore wind	0	Others
GU	2011	Onshore wind	0	Others
GU	2012	Onshore wind	0	Others
GU	2013	Onshore wind	0	Others
GU	2014	Onshore wind	0	Others
GU	2015	Onshore wind	0	Others
GU	2016	Onshore wind	0	Others
GU	2017	Onshore wind	0	Others
GU	2018	Onshore wind	0	Others
GU	2019	Onshore wind	0	Others
GU	2020	Onshore wind	0	Others
GU	2021	Onshore wind	0	Others
GU	2022	Onshore wind	0	Others
GW	2010	Onshore wind	0	Others
GW	2011	Onshore wind	0	Others
GW	2012	Onshore wind	0	Others
GW	2013	Onshore wind	0	Others
GW	2014	Onshore wind	0	Others
GW	2015	Onshore wind	0	Others
GW	2016	Onshore wind	0	Others
GW	2017	Onshore wind	0	Others
GW	2018	Onshore wind	0	Others
GW	2019	Onshore wind	0	Others
GW	2020	Onshore wind	0	Others
GW	2021	Onshore wind	0	Others
GW	2022	Onshore wind	0	Others
GY	2010	Onshore wind	0	Latin America and Caribbean
GY	2011	Onshore wind	0	Latin America and Caribbean
GY	2012	Onshore wind	0	Latin America and Caribbean
GY	2013	Onshore wind	0	Latin America and Caribbean
GY	2014	Onshore wind	0	Latin America and Caribbean
GY	2015	Onshore wind	0	Latin America and Caribbean
GY	2016	Onshore wind	0	Latin America and Caribbean
GY	2017	Onshore wind	0	Latin America and Caribbean
GY	2018	Onshore wind	0	Latin America and Caribbean
GY	2019	Onshore wind	0	Latin America and Caribbean
GY	2020	Onshore wind	0	Latin America and Caribbean
GY	2021	Onshore wind	0	Latin America and Caribbean
GY	2022	Onshore wind	0	Latin America and Caribbean
GY	2023	Onshore wind	0	Latin America and Caribbean
HK	2010	Onshore wind	0	East Asia
HK	2011	Onshore wind	0	East Asia
HK	2012	Onshore wind	0	East Asia
HK	2013	Onshore wind	0	East Asia
HK	2014	Onshore wind	0	East Asia
HK	2015	Onshore wind	0	East Asia
HK	2016	Onshore wind	0	East Asia
HK	2017	Onshore wind	0	East Asia
HK	2018	Onshore wind	0	East Asia
HK	2019	Onshore wind	0	East Asia
HK	2020	Onshore wind	0	East Asia
HK	2021	Onshore wind	0	East Asia
HK	2022	Onshore wind	0	East Asia
HK	2023	Onshore wind	0	East Asia
HN	2010	Onshore wind	0	Latin America and Caribbean
HN	2011	Onshore wind	5.38369728256344×10^-06	Latin America and Caribbean
HN	2012	Onshore wind	9.36846094545862×10^-06	Latin America and Caribbean
HN	2013	Onshore wind	-1.9532e-06	Latin America and Caribbean
HN	2014	Onshore wind	3.58045990932031×10^-06	Latin America and Caribbean
HN	2015	Onshore wind	8.90199362231805×10^-06	Latin America and Caribbean
HN	2016	Onshore wind	-4.32225e-06	Latin America and Caribbean
HN	2017	Onshore wind	-2.99228e-07	Latin America and Caribbean
HN	2018	Onshore wind	1.22245327364296×10^-05	Latin America and Caribbean
HN	2019	Onshore wind	-7.58544e-06	Latin America and Caribbean
HN	2020	Onshore wind	-2.73768e-06	Latin America and Caribbean
HN	2021	Onshore wind	1.47923755717761×10^-07	Latin America and Caribbean
HN	2022	Onshore wind	-3.31824e-06	Latin America and Caribbean
HN	2023	Onshore wind	1.17785124142814×10^-07	Latin America and Caribbean
HR	2010	Onshore wind	3.92229697814475×10^-06	Europe
HR	2011	Onshore wind	4.20370052635588×10^-06	Europe
HR	2012	Onshore wind	6.20406608503058×10^-06	Europe
HR	2013	Onshore wind	3.59655128149262×10^-06	Europe
HR	2014	Onshore wind	9.46878176677747×10^-06	Europe
HR	2015	Onshore wind	7.70406687570947×10^-06	Europe
HR	2016	Onshore wind	4.4763287445776×10^-06	Europe
HR	2017	Onshore wind	9.81407125704223×10^-06	Europe
HR	2018	Onshore wind	-1.41384e-06	Europe
HR	2019	Onshore wind	7.82001212138482×10^-06	Europe
HR	2020	Onshore wind	6.6269275369784×10^-06	Europe
HR	2021	Onshore wind	3.40110109125055×10^-06	Europe
HR	2022	Onshore wind	7.46944208190659×10^-06	Europe
HR	2023	Onshore wind	-7.87093e-06	Europe
HT	2010	Onshore wind	0	Latin America and Caribbean
HT	2011	Onshore wind	0	Latin America and Caribbean
HT	2012	Onshore wind	0	Latin America and Caribbean
HT	2013	Onshore wind	0	Latin America and Caribbean
HT	2014	Onshore wind	0	Latin America and Caribbean
HT	2015	Onshore wind	0	Latin America and Caribbean
HT	2016	Onshore wind	0	Latin America and Caribbean
HT	2017	Onshore wind	0	Latin America and Caribbean
HT	2018	Onshore wind	0	Latin America and Caribbean
HT	2019	Onshore wind	0	Latin America and Caribbean
HT	2020	Onshore wind	0	Latin America and Caribbean
HT	2021	Onshore wind	0	Latin America and Caribbean
HT	2022	Onshore wind	0	Latin America and Caribbean
HU	2010	Onshore wind	8.65409607675824×10^-06	Europe
HU	2011	Onshore wind	5.33926544828103×10^-06	Europe
HU	2012	Onshore wind	7.19897018594197×10^-06	Europe
HU	2013	Onshore wind	1.98308781028669×10^-06	Europe
HU	2014	Onshore wind	-1.61524e-06	Europe
HU	2015	Onshore wind	3.62332583606078×10^-07	Europe
HU	2016	Onshore wind	-1.78978e-06	Europe
HU	2017	Onshore wind	2.211883448714×10^-06	Europe
HU	2018	Onshore wind	-4.78084e-06	Europe
HU	2019	Onshore wind	2.80489464737869×10^-06	Europe
HU	2020	Onshore wind	-3.39797e-06	Europe
HU	2021	Onshore wind	-4.25716e-07	Europe
HU	2022	Onshore wind	-1.51483e-06	Europe
HU	2023	Onshore wind	8.18157718084564×10^-07	Europe
ID	2010	Onshore wind	0	Others
ID	2011	Onshore wind	0	Others
ID	2012	Onshore wind	0	Others
ID	2013	Onshore wind	0	Others
ID	2014	Onshore wind	0	Others
ID	2015	Onshore wind	0	Others
ID	2016	Onshore wind	3.95425456531376×10^-07	Others
ID	2017	Onshore wind	-3.94867e-07	Others
ID	2018	Onshore wind	6.99195813237845×10^-06	Others
ID	2019	Onshore wind	1.02059449358568×10^-05	Others
ID	2020	Onshore wind	-1.49472e-07	Others
ID	2021	Onshore wind	-2.07262e-06	Others
ID	2022	Onshore wind	-3.92489e-06	Others
ID	2023	Onshore wind	3.40175522545944×10^-06	Others
IE	2010	Onshore wind	-7.76624e-06	Europe
IE	2011	Onshore wind	7.46169718103675×10^-05	Europe
IE	2012	Onshore wind	-1.53035e-05	Europe
IE	2013	Onshore wind	3.16251078286728×10^-05	Europe
IE	2014	Onshore wind	2.29488274709744×10^-05	Europe
IE	2015	Onshore wind	4.02037157328099×10^-05	Europe
IE	2016	Onshore wind	-3.63738e-05	Europe
IE	2017	Onshore wind	4.58146894409249×10^-05	Europe
IE	2018	Onshore wind	4.20398954288781×10^-05	Europe
IE	2019	Onshore wind	5.18118807496165×10^-05	Europe
IE	2020	Onshore wind	4.07272276626281×10^-05	Europe
IE	2021	Onshore wind	-5.80013e-05	Europe
IE	2022	Onshore wind	2.76732452259025×10^-05	Europe
IE	2023	Onshore wind	4.00503567103021×10^-05	Europe
IL	2010	Onshore wind	-3.23574e-08	Others
IL	2011	Onshore wind	-8.04566e-09	Others
IL	2012	Onshore wind	-2.50408e-08	Others
IL	2013	Onshore wind	1.13771511999131×10^-08	Others
IL	2014	Onshore wind	3.10147337421988×10^-09	Others
IL	2015	Onshore wind	-2.25666e-08	Others
IL	2016	Onshore wind	1.56458703912321×10^-06	Others
IL	2017	Onshore wind	4.96110310537776×10^-06	Others
IL	2018	Onshore wind	-1.55188e-07	Others
IL	2019	Onshore wind	8.43619862332713×10^-08	Others
IL	2020	Onshore wind	3.80167114825356×10^-07	Others
IL	2021	Onshore wind	-8.47456e-07	Others
IL	2022	Onshore wind	4.69972010454715×10^-06	Others
IL	2023	Onshore wind	1.40599046661929×10^-05	Others
IN	2010	Onshore wind	9.83622723079303×10^-05	South Asia
IN	2011	Onshore wind	1.115426028952×10^-04	South Asia
IN	2012	Onshore wind	9.36723614160749×10^-05	South Asia
IN	2013	Onshore wind	5.15740509389925×10^-05	South Asia
IN	2014	Onshore wind	1.65630192258617×10^-05	South Asia
IN	2015	Onshore wind	-9.36063e-05	South Asia
IN	2016	Onshore wind	3.45515813090696×10^-04	South Asia
IN	2017	Onshore wind	2.68673554387882×10^-04	South Asia
IN	2018	Onshore wind	1.40654901559379×10^-04	South Asia
IN	2019	Onshore wind	4.9216155768637×10^-05	South Asia
IN	2020	Onshore wind	-4.76356e-05	South Asia
IN	2021	Onshore wind	1.1818924338989×10^-04	South Asia
IN	2022	Onshore wind	-0.0001171	South Asia
IN	2023	Onshore wind	2.38504410945812×10^-04	South Asia
IQ	2010	Onshore wind	0	Others
IQ	2011	Onshore wind	0	Others
IQ	2012	Onshore wind	0	Others
IQ	2013	Onshore wind	0	Others
IQ	2014	Onshore wind	0	Others
IQ	2015	Onshore wind	0	Others
IQ	2016	Onshore wind	0	Others
IQ	2017	Onshore wind	0	Others
IQ	2018	Onshore wind	0	Others
IQ	2019	Onshore wind	0	Others
IQ	2020	Onshore wind	0	Others
IQ	2021	Onshore wind	0	Others
IQ	2022	Onshore wind	0	Others
IQ	2023	Onshore wind	0	Others
IR	2010	Onshore wind	-3.44829e-06	Others
IR	2011	Onshore wind	1.79747827529578×10^-06	Others
IR	2012	Onshore wind	2.55063166844222×10^-06	Others
IR	2013	Onshore wind	-3.02834e-06	Others
IR	2014	Onshore wind	-1.41613e-06	Others
IR	2015	Onshore wind	-2.58155e-06	Others
IR	2016	Onshore wind	6.74300303908127×10^-07	Others
IR	2017	Onshore wind	5.71399225011309×10^-06	Others
IR	2018	Onshore wind	1.55468427122753×10^-05	Others
IR	2019	Onshore wind	-1.65203e-06	Others
IR	2020	Onshore wind	1.33776490004084×10^-05	Others
IR	2021	Onshore wind	-2.28931e-06	Others
IR	2022	Onshore wind	2.95662042480978×10^-06	Others
IR	2023	Onshore wind	8.78380162657078×10^-07	Others
IS	2010	Onshore wind	0	Europe
IS	2011	Onshore wind	0	Europe
IS	2012	Onshore wind	0	Europe
IS	2013	Onshore wind	0	Europe
IS	2014	Onshore wind	4.13439885450348×10^-07	Europe
IS	2015	Onshore wind	-1.71715e-08	Europe
IS	2016	Onshore wind	8.10035975643792×10^-09	Europe
IS	2017	Onshore wind	-1.89494e-08	Europe
IS	2018	Onshore wind	-3.79962e-07	Europe
IS	2019	Onshore wind	3.61656167069586×10^-07	Europe
IS	2020	Onshore wind	8.81053079269673×10^-09	Europe
IS	2021	Onshore wind	-9.41812e-09	Europe
IS	2022	Onshore wind	-8.49375e-09	Europe
IS	2023	Onshore wind	-4.21317e-09	Europe
IT	2010	Onshore wind	1.08733068158986×10^-04	Europe
IT	2011	Onshore wind	3.03507303082127×10^-05	Europe
IT	2012	Onshore wind	1.60316145935221×10^-04	Europe
IT	2013	Onshore wind	8.0986376459865×10^-05	Europe
IT	2014	Onshore wind	3.20157312540336×10^-05	Europe
IT	2015	Onshore wind	-2.09481e-05	Europe
IT	2016	Onshore wind	9.95837377380832×10^-05	Europe
IT	2017	Onshore wind	-1.26188e-05	Europe
IT	2018	Onshore wind	1.2741197697009×10^-05	Europe
IT	2019	Onshore wind	8.08864258562949×10^-05	Europe
IT	2020	Onshore wind	-1.89412e-05	Europe
IT	2021	Onshore wind	5.62808645192393×10^-05	Europe
IT	2022	Onshore wind	-1.71478e-06	Europe
IT	2023	Onshore wind	1.53442412896038×10^-04	Europe
JM	2010	Onshore wind	-4.13018e-07	Latin America and Caribbean
JM	2011	Onshore wind	1.77379532380755×10^-06	Latin America and Caribbean
JM	2012	Onshore wind	9.20498817950757×10^-07	Latin America and Caribbean
JM	2013	Onshore wind	4.45838158938559×10^-07	Latin America and Caribbean
JM	2014	Onshore wind	3.46942561217076×10^-08	Latin America and Caribbean
JM	2015	Onshore wind	3.84577632075935×10^-07	Latin America and Caribbean
JM	2016	Onshore wind	2.91118134002422×10^-06	Latin America and Caribbean
JM	2017	Onshore wind	1.72709209952624×10^-06	Latin America and Caribbean
JM	2018	Onshore wind	2.72217548052225×10^-06	Latin America and Caribbean
JM	2019	Onshore wind	-2.94805e-06	Latin America and Caribbean
JM	2020	Onshore wind	1.12317137814806×10^-06	Latin America and Caribbean
JM	2021	Onshore wind	-8.74577e-07	Latin America and Caribbean
JM	2022	Onshore wind	5.60021927619129×10^-08	Latin America and Caribbean
JO	2010	Onshore wind	0	Others
JO	2011	Onshore wind	0	Others
JO	2012	Onshore wind	0	Others
JO	2013	Onshore wind	0	Others
JO	2014	Onshore wind	0	Others
JO	2015	Onshore wind	4.89044988848802×10^-06	Others
JO	2016	Onshore wind	1.05246240345418×10^-05	Others
JO	2017	Onshore wind	1.45344536796763×10^-06	Others
JO	2018	Onshore wind	9.89467799833799×10^-06	Others
JO	2019	Onshore wind	5.9464653920774×10^-06	Others
JO	2020	Onshore wind	1.7881489009062×10^-05	Others
JO	2021	Onshore wind	6.26237218800809×10^-06	Others
JO	2022	Onshore wind	2.03682607240178×10^-06	Others
JP	2010	Onshore wind	1.60802412903019×10^-05	Others
JP	2011	Onshore wind	3.15957708069242×10^-05	Others
JP	2012	Onshore wind	1.13399584452642×10^-05	Others
JP	2013	Onshore wind	1.85895299533228×10^-05	Others
JP	2014	Onshore wind	-1.61687e-07	Others
JP	2015	Onshore wind	1.4477710975577×10^-05	Others
JP	2016	Onshore wind	-2.34839e-06	Others
JP	2017	Onshore wind	3.11881683692592×10^-05	Others
JP	2018	Onshore wind	4.10513030968326×10^-05	Others
JP	2019	Onshore wind	1.18752836324169×10^-05	Others
JP	2020	Onshore wind	4.37460827141189×10^-05	Others
JP	2021	Onshore wind	3.32977337749689×10^-05	Others
JP	2022	Onshore wind	-5.96333e-06	Others
JP	2023	Onshore wind	4.67047271108111×10^-06	Others
KE	2010	Onshore wind	4.20417367773892×10^-07	Others
KE	2011	Onshore wind	-8.39636e-08	Others
KE	2012	Onshore wind	-4.75673e-07	Others
KE	2013	Onshore wind	4.67279531404308×10^-09	Others
KE	2014	Onshore wind	3.56131386477032×10^-07	Others
KE	2015	Onshore wind	1.57610694775728×10^-06	Others
KE	2016	Onshore wind	3.1440556176807×10^-08	Others
KE	2017	Onshore wind	-2.72698e-07	Others
KE	2018	Onshore wind	1.16801073452095×10^-05	Others
KE	2019	Onshore wind	4.23592186053043×10^-05	Others
KE	2020	Onshore wind	-8.93484e-06	Others
KE	2021	Onshore wind	2.06477205673457×10^-05	Others
KE	2022	Onshore wind	1.94781205110319×10^-06	Others
KE	2023	Onshore wind	-3.41322e-06	Others
KG	2010	Onshore wind	0	Others
KG	2011	Onshore wind	0	Others
KG	2012	Onshore wind	0	Others
KG	2013	Onshore wind	0	Others
KG	2014	Onshore wind	0	Others
KG	2015	Onshore wind	0	Others
KG	2016	Onshore wind	0	Others
KG	2017	Onshore wind	0	Others
KG	2018	Onshore wind	0	Others
KG	2019	Onshore wind	0	Others
KG	2020	Onshore wind	0	Others
KG	2021	Onshore wind	0	Others
KG	2022	Onshore wind	0	Others
KG	2023	Onshore wind	0	Others
KH	2010	Onshore wind	0	Others
KH	2011	Onshore wind	0	Others
KH	2012	Onshore wind	0	Others
KH	2013	Onshore wind	0	Others
KH	2014	Onshore wind	0	Others
KH	2015	Onshore wind	0	Others
KH	2016	Onshore wind	0	Others
KH	2017	Onshore wind	0	Others
KH	2018	Onshore wind	0	Others
KH	2019	Onshore wind	0	Others
KH	2020	Onshore wind	0	Others
KH	2021	Onshore wind	0	Others
KH	2022	Onshore wind	0	Others
KH	2023	Onshore wind	0	Others
KI	2010	Onshore wind	0	Others
KI	2011	Onshore wind	0	Others
KI	2012	Onshore wind	0	Others
KI	2013	Onshore wind	0	Others
KI	2014	Onshore wind	0	Others
KI	2015	Onshore wind	0	Others
KI	2016	Onshore wind	0	Others
KI	2017	Onshore wind	0	Others
KI	2018	Onshore wind	0	Others
KI	2019	Onshore wind	0	Others
KI	2020	Onshore wind	0	Others
KI	2021	Onshore wind	0	Others
KI	2022	Onshore wind	0	Others
KM	2010	Onshore wind	0	Others
KM	2011	Onshore wind	0	Others
KM	2012	Onshore wind	0	Others
KM	2013	Onshore wind	0	Others
KM	2014	Onshore wind	0	Others
KM	2015	Onshore wind	0	Others
KM	2016	Onshore wind	0	Others
KM	2017	Onshore wind	0	Others
KM	2018	Onshore wind	0	Others
KM	2019	Onshore wind	0	Others
KM	2020	Onshore wind	0	Others
KM	2021	Onshore wind	0	Others
KM	2022	Onshore wind	0	Others
KM	2023	Onshore wind	0	Others
KN	2010	Onshore wind	0	Latin America and Caribbean
KN	2011	Onshore wind	0	Latin America and Caribbean
KN	2012	Onshore wind	4.37663560116172×10^-07	Latin America and Caribbean
KN	2013	Onshore wind	0	Latin America and Caribbean
KN	2014	Onshore wind	0	Latin America and Caribbean
KN	2015	Onshore wind	0	Latin America and Caribbean
KN	2016	Onshore wind	-1.79739e-08	Latin America and Caribbean
KN	2017	Onshore wind	-3.65934e-07	Latin America and Caribbean
KN	2018	Onshore wind	3.67997796440971×10^-07	Latin America and Caribbean
KN	2019	Onshore wind	0	Latin America and Caribbean
KN	2020	Onshore wind	1.57790819747094×10^-08	Latin America and Caribbean
KN	2021	Onshore wind	0	Latin America and Caribbean
KN	2022	Onshore wind	0	Latin America and Caribbean
KP	2010	Onshore wind	0	East Asia
KP	2011	Onshore wind	0	East Asia
KP	2012	Onshore wind	0	East Asia
KP	2013	Onshore wind	0	East Asia
KP	2014	Onshore wind	0	East Asia
KP	2015	Onshore wind	0	East Asia
KP	2016	Onshore wind	0	East Asia
KP	2017	Onshore wind	0	East Asia
KP	2018	Onshore wind	0	East Asia
KP	2019	Onshore wind	0	East Asia
KP	2020	Onshore wind	0	East Asia
KP	2021	Onshore wind	0	East Asia
KP	2022	Onshore wind	0	East Asia
KR	2010	Onshore wind	3.01702854894849×10^-06	East Asia
KR	2011	Onshore wind	7.48611833090465×10^-08	East Asia
KR	2012	Onshore wind	8.33191680954856×10^-07	East Asia
KR	2013	Onshore wind	9.72860027159195×10^-06	East Asia
KR	2014	Onshore wind	-6.45928e-07	East Asia
KR	2015	Onshore wind	7.19733550072229×10^-06	East Asia
KR	2016	Onshore wind	1.02333370056414×10^-05	East Asia
KR	2017	Onshore wind	1.62649320577955×10^-05	East Asia
KR	2018	Onshore wind	6.57356038790857×10^-06	East Asia
KR	2019	Onshore wind	9.07896816882698×10^-06	East Asia
KR	2020	Onshore wind	1.38812760371572×10^-05	East Asia
KR	2021	Onshore wind	-4.13447e-06	East Asia
KR	2022	Onshore wind	4.34194891379434×10^-06	East Asia
KR	2023	Onshore wind	-7.05953e-06	East Asia
KW	2010	Onshore wind	0	Others
KW	2011	Onshore wind	0	Others
KW	2012	Onshore wind	0	Others
KW	2013	Onshore wind	4.24185974619247×10^-07	Others
KW	2014	Onshore wind	-2.81999e-08	Others
KW	2015	Onshore wind	-1.97044e-08	Others
KW	2016	Onshore wind	-1.04212e-08	Others
KW	2017	Onshore wind	7.71738548943813×10^-07	Others
KW	2018	Onshore wind	2.84024427881644×10^-07	Others
KW	2019	Onshore wind	-1.77584e-08	Others
KW	2020	Onshore wind	-3.55181e-07	Others
KW	2021	Onshore wind	1.33517033458883×10^-06	Others
KW	2022	Onshore wind	5.64800188202042×10^-05	Others
KW	2023	Onshore wind	-1.89084e-07	Others
KY	2010	Onshore wind	0	Latin America and Caribbean
KY	2011	Onshore wind	0	Latin America and Caribbean
KY	2012	Onshore wind	0	Latin America and Caribbean
KY	2013	Onshore wind	0	Latin America and Caribbean
KY	2014	Onshore wind	0	Latin America and Caribbean
KY	2015	Onshore wind	0	Latin America and Caribbean
KY	2016	Onshore wind	0	Latin America and Caribbean
KY	2017	Onshore wind	0	Latin America and Caribbean
KY	2018	Onshore wind	0	Latin America and Caribbean
KY	2019	Onshore wind	0	Latin America and Caribbean
KY	2020	Onshore wind	0	Latin America and Caribbean
KY	2021	Onshore wind	0	Latin America and Caribbean
KY	2022	Onshore wind	0	Latin America and Caribbean
KY	2023	Onshore wind	0	Latin America and Caribbean
KZ	2010	Onshore wind	0	Others
KZ	2011	Onshore wind	0	Others
KZ	2012	Onshore wind	0	Others
KZ	2013	Onshore wind	0	Others
KZ	2014	Onshore wind	4.13439885450348×10^-07	Others
KZ	2015	Onshore wind	4.90332674674877×10^-06	Others
KZ	2016	Onshore wind	5.36767187807475×10^-06	Others
KZ	2017	Onshore wind	1.7524373315325×10^-06	Others
KZ	2018	Onshore wind	1.33645437128727×10^-06	Others
KZ	2019	Onshore wind	1.16781867972622×10^-05	Others
KZ	2020	Onshore wind	1.10906538847362×10^-05	Others
KZ	2021	Onshore wind	2.34427227815101×10^-05	Others
KZ	2022	Onshore wind	2.00647488290572×10^-05	Others
KZ	2023	Onshore wind	4.51988570635342×10^-05	Others
LA	2010	Onshore wind	0	Others
LA	2011	Onshore wind	0	Others
LA	2012	Onshore wind	0	Others
LA	2013	Onshore wind	0	Others
LA	2014	Onshore wind	0	Others
LA	2015	Onshore wind	0	Others
LA	2016	Onshore wind	0	Others
LA	2017	Onshore wind	0	Others
LA	2018	Onshore wind	0	Others
LA	2019	Onshore wind	0	Others
LA	2020	Onshore wind	0	Others
LA	2021	Onshore wind	0	Others
LA	2022	Onshore wind	0	Others
LA	2023	Onshore wind	0	Others
LB	2010	Onshore wind	0	Others
LB	2011	Onshore wind	0	Others
LB	2012	Onshore wind	0	Others
LB	2013	Onshore wind	0	Others
LB	2014	Onshore wind	4.13439885450348×10^-07	Others
LB	2015	Onshore wind	-1.51948e-08	Others
LB	2016	Onshore wind	-1.63346e-08	Others
LB	2017	Onshore wind	-3.62661e-08	Others
LB	2018	Onshore wind	-5.19526e-10	Others
LB	2019	Onshore wind	-5.26849e-09	Others
LB	2020	Onshore wind	5.614400543294×10^-08	Others
LB	2021	Onshore wind	1.54219688689738×10^-07	Others
LB	2022	Onshore wind	1.98102398034506×10^-07	Others
LB	2023	Onshore wind	-1.14941e-08	Others
LC	2010	Onshore wind	0	Latin America and Caribbean
LC	2011	Onshore wind	0	Latin America and Caribbean
LC	2012	Onshore wind	0	Latin America and Caribbean
LC	2013	Onshore wind	0	Latin America and Caribbean
LC	2014	Onshore wind	0	Latin America and Caribbean
LC	2015	Onshore wind	0	Latin America and Caribbean
LC	2016	Onshore wind	0	Latin America and Caribbean
LC	2017	Onshore wind	0	Latin America and Caribbean
LC	2018	Onshore wind	0	Latin America and Caribbean
LC	2019	Onshore wind	0	Latin America and Caribbean
LC	2020	Onshore wind	0	Latin America and Caribbean
LC	2021	Onshore wind	0	Latin America and Caribbean
LC	2022	Onshore wind	0	Latin America and Caribbean
LK	2010	Onshore wind	2.31795770952777×10^-06	South Asia
LK	2011	Onshore wind	1.62072243901633×10^-06	South Asia
LK	2012	Onshore wind	2.10298478409374×10^-06	South Asia
LK	2013	Onshore wind	3.72700806707445×10^-06	South Asia
LK	2014	Onshore wind	1.28038567699619×10^-06	South Asia
LK	2015	Onshore wind	2.18052213677494×10^-06	South Asia
LK	2016	Onshore wind	-7.14761e-07	South Asia
LK	2017	Onshore wind	2.1229953765558×10^-07	South Asia
LK	2018	Onshore wind	-2.55175e-06	South Asia
LK	2019	Onshore wind	2.77434867888995×10^-07	South Asia
LK	2020	Onshore wind	-5.96224e-07	South Asia
LK	2021	Onshore wind	1.06669458457667×10^-05	South Asia
LK	2022	Onshore wind	-7.39553e-06	South Asia
LR	2010	Onshore wind	0	Others
LR	2011	Onshore wind	0	Others
LR	2012	Onshore wind	0	Others
LR	2013	Onshore wind	0	Others
LR	2014	Onshore wind	0	Others
LR	2015	Onshore wind	0	Others
LR	2016	Onshore wind	0	Others
LR	2017	Onshore wind	0	Others
LR	2018	Onshore wind	0	Others
LR	2019	Onshore wind	0	Others
LR	2020	Onshore wind	0	Others
LR	2021	Onshore wind	0	Others
LR	2022	Onshore wind	0	Others
LR	2023	Onshore wind	0	Others
LS	2010	Onshore wind	0	Others
LS	2011	Onshore wind	0	Others
LS	2012	Onshore wind	0	Others
LS	2013	Onshore wind	0	Others
LS	2014	Onshore wind	0	Others
LS	2015	Onshore wind	0	Others
LS	2016	Onshore wind	0	Others
LS	2017	Onshore wind	0	Others
LS	2018	Onshore wind	0	Others
LS	2019	Onshore wind	0	Others
LS	2020	Onshore wind	0	Others
LS	2021	Onshore wind	0	Others
LS	2022	Onshore wind	0	Others
LT	2010	Onshore wind	7.66572680768419×10^-06	Europe
LT	2011	Onshore wind	1.26965527580454×10^-05	Europe
LT	2012	Onshore wind	1.8536339016685×10^-06	Europe
LT	2013	Onshore wind	4.12308767329908×10^-06	Europe
LT	2014	Onshore wind	4.61394965242441×10^-06	Europe
LT	2015	Onshore wind	3.11120084369258×10^-06	Europe
LT	2016	Onshore wind	1.75922261618533×10^-05	Europe
LT	2017	Onshore wind	9.25750151740088×10^-06	Europe
LT	2018	Onshore wind	9.01387860945289×10^-07	Europe
LT	2019	Onshore wind	7.08945171337779×10^-06	Europe
LT	2020	Onshore wind	-2.03517e-05	Europe
LT	2021	Onshore wind	-2.06676e-06	Europe
LT	2022	Onshore wind	7.96817835441876×10^-06	Europe
LT	2023	Onshore wind	1.68334735224854×10^-05	Europe
LU	2010	Onshore wind	-7.94728e-08	Europe
LU	2011	Onshore wind	4.98490489126244×10^-07	Europe
LU	2012	Onshore wind	7.55964331109752×10^-07	Europe
LU	2013	Onshore wind	1.13116259898466×10^-06	Europe
LU	2014	Onshore wind	-1.2583e-07	Europe
LU	2015	Onshore wind	1.78804406917668×10^-06	Europe
LU	2016	Onshore wind	1.6230149335243×10^-06	Europe
LU	2017	Onshore wind	4.44068874881653×10^-06	Europe
LU	2018	Onshore wind	1.71732305005788×10^-07	Europe
LU	2019	Onshore wind	4.89742726240069×10^-08	Europe
LU	2020	Onshore wind	1.11589077852921×10^-06	Europe
LU	2021	Onshore wind	-1.52534e-06	Europe
LU	2022	Onshore wind	2.59426166057854×10^-07	Europe
LU	2023	Onshore wind	4.38390873879606×10^-06	Europe
LV	2010	Onshore wind	-4.41119e-07	Europe
LV	2011	Onshore wind	1.07998753933776×10^-06	Europe
LV	2012	Onshore wind	1.71040931539653×10^-06	Europe
LV	2013	Onshore wind	4.0149855620363×10^-07	Europe
LV	2014	Onshore wind	1.67509837459883×10^-06	Europe
LV	2015	Onshore wind	-3.64722e-08	Europe
LV	2016	Onshore wind	-1.73302e-06	Europe
LV	2017	Onshore wind	-9.4748e-08	Europe
LV	2018	Onshore wind	-5.10212e-07	Europe
LV	2019	Onshore wind	1.26579658474355×10^-06	Europe
LV	2020	Onshore wind	1.69737838956517×10^-06	Europe
LV	2021	Onshore wind	-1.56883e-06	Europe
LV	2022	Onshore wind	2.38888082428998×10^-06	Europe
LV	2023	Onshore wind	6.49087426351047×10^-07	Europe
LY	2010	Onshore wind	0	Others
LY	2011	Onshore wind	0	Others
LY	2012	Onshore wind	0	Others
LY	2013	Onshore wind	0	Others
LY	2014	Onshore wind	0	Others
LY	2015	Onshore wind	0	Others
LY	2016	Onshore wind	0	Others
LY	2017	Onshore wind	0	Others
LY	2018	Onshore wind	0	Others
LY	2019	Onshore wind	0	Others
LY	2020	Onshore wind	0	Others
LY	2021	Onshore wind	0	Others
LY	2022	Onshore wind	0	Others
LY	2023	Onshore wind	0	Others
MA	2010	Onshore wind	1.0858408102645×10^-05	Others
MA	2011	Onshore wind	-6.1082e-07	Others
MA	2012	Onshore wind	-9.14674e-07	Others
MA	2013	Onshore wind	2.6221445644947×10^-05	Others
MA	2014	Onshore wind	2.07732824404451×10^-05	Others
MA	2015	Onshore wind	1.93528059689739×10^-05	Others
MA	2016	Onshore wind	1.65729670277032×10^-05	Others
MA	2017	Onshore wind	-3.23949e-06	Others
MA	2018	Onshore wind	2.09991478958457×10^-05	Others
MA	2019	Onshore wind	7.59352375788121×10^-06	Others
MA	2020	Onshore wind	1.98463963046245×10^-06	Others
MA	2021	Onshore wind	7.97927899599614×10^-06	Others
MA	2022	Onshore wind	8.11081936896466×10^-06	Others
MA	2023	Onshore wind	3.52975521321981×10^-05	Others
MD	2010	Onshore wind	0	Others
MD	2011	Onshore wind	0	Others
MD	2012	Onshore wind	0	Others
MD	2013	Onshore wind	0	Others
MD	2014	Onshore wind	0	Others
MD	2015	Onshore wind	0	Others
MD	2016	Onshore wind	0	Others
MD	2017	Onshore wind	3.82567514892591×10^-07	Others
MD	2018	Onshore wind	3.36836692710082×10^-07	Others
MD	2019	Onshore wind	6.81634485889517×10^-07	Others
MD	2020	Onshore wind	2.37906404676682×10^-07	Others
MD	2021	Onshore wind	9.29268600272603×10^-07	Others
MD	2022	Onshore wind	2.60682710502577×10^-06	Others
MD	2023	Onshore wind	1.92059058443188×10^-06	Others
ME	2020	Onshore wind	8.52806477105431×10^-07	Europe
ME	2021	Onshore wind	-1.27632e-06	Europe
ME	2022	Onshore wind	1.33968409120591×10^-06	Europe
ME	2023	Onshore wind	-2.27626e-06	Europe
MG	2010	Onshore wind	0	Others
MG	2011	Onshore wind	0	Others
MG	2012	Onshore wind	0	Others
MG	2013	Onshore wind	0	Others
MG	2014	Onshore wind	0	Others
MG	2015	Onshore wind	0	Others
MG	2016	Onshore wind	0	Others
MG	2017	Onshore wind	0	Others
MG	2018	Onshore wind	0	Others
MG	2019	Onshore wind	0	Others
MG	2020	Onshore wind	0	Others
MG	2021	Onshore wind	0	Others
MG	2022	Onshore wind	0	Others
MK	2017	Onshore wind	2.24240284040065×10^-08	Europe
MK	2018	Onshore wind	-3.75226e-07	Europe
MK	2019	Onshore wind	-1.67612e-07	Europe
MK	2020	Onshore wind	1.05351581048179×10^-06	Europe
MK	2021	Onshore wind	-8.63555e-07	Europe
MK	2022	Onshore wind	8.87251713000747×10^-08	Europe
MK	2023	Onshore wind	1.74252543405006×10^-06	Europe
ML	2010	Onshore wind	0	Others
ML	2011	Onshore wind	0	Others
ML	2012	Onshore wind	0	Others
ML	2013	Onshore wind	0	Others
ML	2014	Onshore wind	0	Others
ML	2015	Onshore wind	0	Others
ML	2016	Onshore wind	0	Others
ML	2017	Onshore wind	0	Others
ML	2018	Onshore wind	0	Others
ML	2019	Onshore wind	0	Others
ML	2020	Onshore wind	0	Others
ML	2021	Onshore wind	0	Others
ML	2022	Onshore wind	0	Others
ML	2023	Onshore wind	0	Others
MM	2010	Onshore wind	0	Others
MM	2011	Onshore wind	0	Others
MM	2012	Onshore wind	0	Others
MM	2013	Onshore wind	0	Others
MM	2014	Onshore wind	0	Others
MM	2015	Onshore wind	0	Others
MM	2016	Onshore wind	0	Others
MM	2017	Onshore wind	0	Others
MM	2018	Onshore wind	0	Others
MM	2019	Onshore wind	0	Others
MM	2020	Onshore wind	0	Others
MM	2021	Onshore wind	0	Others
MM	2022	Onshore wind	0	Others
MM	2023	Onshore wind	0	Others
MN	2010	Onshore wind	0	East Asia
MN	2011	Onshore wind	0	East Asia
MN	2012	Onshore wind	0	East Asia
MN	2013	Onshore wind	2.12092987309624×10^-06	East Asia
MN	2014	Onshore wind	3.15927370634967×10^-06	East Asia
MN	2015	Onshore wind	6.87056699017755×10^-07	East Asia
MN	2016	Onshore wind	-1.72236e-07	East Asia
MN	2017	Onshore wind	-7.46918e-07	East Asia
MN	2018	Onshore wind	5.4265943713982×10^-06	East Asia
MN	2019	Onshore wind	5.89879373868749×10^-06	East Asia
MN	2020	Onshore wind	7.53030540349245×10^-07	East Asia
MN	2021	Onshore wind	1.50043145249372×10^-06	East Asia
MN	2022	Onshore wind	-3.23097e-06	East Asia
MN	2023	Onshore wind	-3.52578e-07	East Asia
MO	2010	Onshore wind	0	East Asia
MO	2011	Onshore wind	0	East Asia
MO	2012	Onshore wind	0	East Asia
MO	2013	Onshore wind	0	East Asia
MO	2014	Onshore wind	0	East Asia
MO	2015	Onshore wind	0	East Asia
MO	2016	Onshore wind	0	East Asia
MO	2017	Onshore wind	0	East Asia
MO	2018	Onshore wind	0	East Asia
MO	2019	Onshore wind	0	East Asia
MO	2020	Onshore wind	0	East Asia
MO	2021	Onshore wind	0	East Asia
MO	2022	Onshore wind	0	East Asia
MQ	2010	Onshore wind	0	Latin America and Caribbean
MQ	2011	Onshore wind	0	Latin America and Caribbean
MQ	2012	Onshore wind	0	Latin America and Caribbean
MQ	2013	Onshore wind	0	Latin America and Caribbean
MQ	2014	Onshore wind	0	Latin America and Caribbean
MQ	2015	Onshore wind	0	Latin America and Caribbean
MQ	2016	Onshore wind	0	Latin America and Caribbean
MQ	2017	Onshore wind	0	Latin America and Caribbean
MQ	2018	Onshore wind	3.67997796440971×10^-07	Latin America and Caribbean
MQ	2019	Onshore wind	1.44427625160906×10^-06	Latin America and Caribbean
MQ	2020	Onshore wind	-3.04384e-07	Latin America and Caribbean
MQ	2021	Onshore wind	3.46328158882265×10^-07	Latin America and Caribbean
MQ	2022	Onshore wind	-3.20389e-07	Latin America and Caribbean
MR	2010	Onshore wind	0	Others
MR	2011	Onshore wind	0	Others
MR	2012	Onshore wind	0	Others
MR	2013	Onshore wind	4.24185974619247×10^-07	Others
MR	2014	Onshore wind	-2.10939e-08	Others
MR	2015	Onshore wind	3.61640064569421×10^-06	Others
MR	2016	Onshore wind	0	Others
MR	2017	Onshore wind	-6.26619e-07	Others
MR	2018	Onshore wind	-2.9985e-07	Others
MR	2019	Onshore wind	4.5083166031962×10^-07	Others
MR	2020	Onshore wind	-1.66434e-07	Others
MR	2021	Onshore wind	-5.80658e-07	Others
MR	2022	Onshore wind	-1.30296e-07	Others
MS	2010	Onshore wind	0	Latin America and Caribbean
MS	2011	Onshore wind	0	Latin America and Caribbean
MS	2012	Onshore wind	0	Latin America and Caribbean
MS	2013	Onshore wind	0	Latin America and Caribbean
MS	2014	Onshore wind	0	Latin America and Caribbean
MS	2015	Onshore wind	0	Latin America and Caribbean
MS	2016	Onshore wind	0	Latin America and Caribbean
MS	2017	Onshore wind	0	Latin America and Caribbean
MS	2018	Onshore wind	0	Latin America and Caribbean
MS	2019	Onshore wind	0	Latin America and Caribbean
MS	2020	Onshore wind	0	Latin America and Caribbean
MS	2021	Onshore wind	0	Latin America and Caribbean
MS	2022	Onshore wind	0	Latin America and Caribbean
MT	2015	Onshore wind	0	Europe
MT	2016	Onshore wind	0	Europe
MT	2017	Onshore wind	0	Europe
MT	2018	Onshore wind	0	Europe
MT	2019	Onshore wind	0	Europe
MT	2020	Onshore wind	0	Europe
MT	2021	Onshore wind	0	Europe
MT	2022	Onshore wind	0	Europe
MT	2023	Onshore wind	0	Europe
MU	2010	Onshore wind	0	Others
MU	2011	Onshore wind	0	Others
MU	2012	Onshore wind	0	Others
MU	2013	Onshore wind	0	Others
MU	2014	Onshore wind	0	Others
MU	2015	Onshore wind	0	Others
MU	2016	Onshore wind	7.90850913062752×10^-07	Others
MU	2017	Onshore wind	-3.97619e-07	Others
MU	2018	Onshore wind	-1.18327e-09	Others
MU	2019	Onshore wind	-1.27507e-08	Others
MU	2020	Onshore wind	3.99997285476534×10^-07	Others
MU	2021	Onshore wind	-3.77902e-07	Others
MU	2022	Onshore wind	3.28194111899274×10^-07	Others
MU	2023	Onshore wind	-3.67061e-07	Others
MV	2010	Onshore wind	0	South Asia
MV	2011	Onshore wind	0	South Asia
MV	2012	Onshore wind	0	South Asia
MV	2013	Onshore wind	0	South Asia
MV	2014	Onshore wind	0	South Asia
MV	2015	Onshore wind	0	South Asia
MV	2016	Onshore wind	0	South Asia
MV	2017	Onshore wind	0	South Asia
MV	2018	Onshore wind	0	South Asia
MV	2019	Onshore wind	0	South Asia
MV	2020	Onshore wind	0	South Asia
MV	2021	Onshore wind	0	South Asia
MV	2022	Onshore wind	0	South Asia
MV	2023	Onshore wind	0	South Asia
MW	2010	Onshore wind	0	Others
MW	2011	Onshore wind	0	Others
MW	2012	Onshore wind	0	Others
MW	2013	Onshore wind	0	Others
MW	2014	Onshore wind	0	Others
MW	2015	Onshore wind	0	Others
MW	2016	Onshore wind	0	Others
MW	2017	Onshore wind	0	Others
MW	2018	Onshore wind	0	Others
MW	2019	Onshore wind	0	Others
MW	2020	Onshore wind	0	Others
MW	2021	Onshore wind	0	Others
MW	2022	Onshore wind	0	Others
MX	2010	Onshore wind	2.88585388562274×10^-05	Latin America and Caribbean
MX	2011	Onshore wind	1.50471607181564×10^-05	Latin America and Caribbean
MX	2012	Onshore wind	8.8235310721487×10^-05	Latin America and Caribbean
MX	2013	Onshore wind	2.03995971317161×10^-05	Latin America and Caribbean
MX	2014	Onshore wind	8.94119690235337×10^-05	Latin America and Caribbean
MX	2015	Onshore wind	8.84754850268087×10^-05	Latin America and Caribbean
MX	2016	Onshore wind	5.33172416304124×10^-05	Latin America and Caribbean
MX	2017	Onshore wind	-1.65246e-06	Latin America and Caribbean
MX	2018	Onshore wind	4.29869152232758×10^-05	Latin America and Caribbean
MX	2019	Onshore wind	1.61230055016261×10^-04	Latin America and Caribbean
MX	2020	Onshore wind	1.40967060609226×10^-04	Latin America and Caribbean
MX	2021	Onshore wind	3.95797961228278×10^-05	Latin America and Caribbean
MX	2022	Onshore wind	-4.07638e-05	Latin America and Caribbean
MX	2023	Onshore wind	7.77441245492919×10^-06	Latin America and Caribbean
MY	2010	Onshore wind	0	Others
MY	2011	Onshore wind	0	Others
MY	2012	Onshore wind	0	Others
MY	2013	Onshore wind	0	Others
MY	2014	Onshore wind	0	Others
MY	2015	Onshore wind	0	Others
MY	2016	Onshore wind	0	Others
MY	2017	Onshore wind	0	Others
MY	2018	Onshore wind	0	Others
MY	2019	Onshore wind	0	Others
MY	2020	Onshore wind	0	Others
MY	2021	Onshore wind	0	Others
MY	2022	Onshore wind	0	Others
MY	2023	Onshore wind	0	Others
MZ	2010	Onshore wind	0	Others
MZ	2011	Onshore wind	0	Others
MZ	2012	Onshore wind	0	Others
MZ	2013	Onshore wind	0	Others
MZ	2014	Onshore wind	0	Others
MZ	2015	Onshore wind	0	Others
MZ	2016	Onshore wind	0	Others
MZ	2017	Onshore wind	0	Others
MZ	2018	Onshore wind	0	Others
MZ	2019	Onshore wind	0	Others
MZ	2020	Onshore wind	0	Others
MZ	2021	Onshore wind	0	Others
MZ	2022	Onshore wind	0	Others
MZ	2023	Onshore wind	0	Others
NC	2010	Onshore wind	7.98142139156985×10^-07	Others
NC	2011	Onshore wind	-1.48136e-07	Others
NC	2012	Onshore wind	4.0861509373678×10^-07	Others
NC	2013	Onshore wind	-6.68695e-07	Others
NC	2014	Onshore wind	1.6471708583678×10^-09	Others
NC	2015	Onshore wind	8.9360380022206×10^-08	Others
NC	2016	Onshore wind	-5.91775e-07	Others
NC	2017	Onshore wind	-5.48266e-08	Others
NC	2018	Onshore wind	-1.53807e-07	Others
NC	2019	Onshore wind	4.49486950500771×10^-07	Others
NC	2020	Onshore wind	-3.04067e-07	Others
NC	2021	Onshore wind	-1.74614e-07	Others
NC	2022	Onshore wind	-8.48937e-08	Others
NE	2010	Onshore wind	0	Others
NE	2011	Onshore wind	0	Others
NE	2012	Onshore wind	0	Others
NE	2013	Onshore wind	0	Others
NE	2014	Onshore wind	0	Others
NE	2015	Onshore wind	0	Others
NE	2016	Onshore wind	0	Others
NE	2017	Onshore wind	0	Others
NE	2018	Onshore wind	0	Others
NE	2019	Onshore wind	0	Others
NE	2020	Onshore wind	0	Others
NE	2021	Onshore wind	0	Others
NE	2022	Onshore wind	0	Others
NE	2023	Onshore wind	0	Others
NG	2010	Onshore wind	0	Others
NG	2011	Onshore wind	0	Others
NG	2012	Onshore wind	0	Others
NG	2013	Onshore wind	0	Others
NG	2014	Onshore wind	0	Others
NG	2015	Onshore wind	0	Others
NG	2016	Onshore wind	0	Others
NG	2017	Onshore wind	0	Others
NG	2018	Onshore wind	0	Others
NG	2019	Onshore wind	0	Others
NG	2020	Onshore wind	0	Others
NG	2021	Onshore wind	0	Others
NG	2022	Onshore wind	0	Others
NG	2023	Onshore wind	0	Others
NI	2010	Onshore wind	2.022334117588×10^-06	Latin America and Caribbean
NI	2011	Onshore wind	1.9285436156032×10^-06	Latin America and Caribbean
NI	2012	Onshore wind	4.72125257763115×10^-06	Latin America and Caribbean
NI	2013	Onshore wind	9.26998977288266×10^-06	Latin America and Caribbean
NI	2014	Onshore wind	1.03796214886803×10^-05	Latin America and Caribbean
NI	2015	Onshore wind	-1.94631e-07	Latin America and Caribbean
NI	2016	Onshore wind	-5.53596e-06	Latin America and Caribbean
NI	2017	Onshore wind	-3.39977e-06	Latin America and Caribbean
NI	2018	Onshore wind	5.58917007205146×10^-06	Latin America and Caribbean
NI	2019	Onshore wind	-2.09605e-06	Latin America and Caribbean
NI	2020	Onshore wind	-1.96277e-06	Latin America and Caribbean
NI	2021	Onshore wind	1.74528512495608×10^-06	Latin America and Caribbean
NI	2022	Onshore wind	-4.02281e-06	Latin America and Caribbean
NI	2023	Onshore wind	-2.17041e-07	Latin America and Caribbean
NL	2010	Onshore wind	-3.38711e-05	Europe
NL	2011	Onshore wind	5.11442843397328×10^-05	Europe
NL	2012	Onshore wind	1.26130967775136×10^-05	Europe
NL	2013	Onshore wind	3.13151495633687×10^-05	Europe
NL	2014	Onshore wind	4.89014566818345×10^-06	Europe
NL	2015	Onshore wind	4.18782910984095×10^-05	Europe
NL	2016	Onshore wind	-3.21022e-05	Europe
NL	2017	Onshore wind	3.29686989222264×10^-05	Europe
NL	2018	Onshore wind	8.22075281782853×10^-06	Europe
NL	2019	Onshore wind	2.14139281777562×10^-05	Europe
NL	2020	Onshore wind	6.25323685591468×10^-05	Europe
NL	2021	Onshore wind	1.40334816878059×10^-05	Europe
NL	2022	Onshore wind	1.16039567462982×10^-04	Europe
NL	2023	Onshore wind	1.27779438644535×10^-04	Europe
NO	2010	Onshore wind	-1.96135e-06	Europe
NO	2011	Onshore wind	1.7918809803015×10^-05	Europe
NO	2012	Onshore wind	1.94883488994062×10^-06	Europe
NO	2013	Onshore wind	2.02306937365678×10^-05	Europe
NO	2014	Onshore wind	9.50904283811412×10^-06	Europe
NO	2015	Onshore wind	1.08275837991061×10^-05	Europe
NO	2016	Onshore wind	-1.96287e-05	Europe
NO	2017	Onshore wind	2.81794326294288×10^-05	Europe
NO	2018	Onshore wind	3.91810185046244×10^-05	Europe
NO	2019	Onshore wind	7.12721240473074×10^-05	Europe
NO	2020	Onshore wind	1.28677523918658×10^-04	Europe
NO	2021	Onshore wind	5.94085873241319×10^-05	Europe
NO	2022	Onshore wind	1.34363798342496×10^-04	Europe
NO	2023	Onshore wind	-6.56367e-05	Europe
NP	2010	Onshore wind	0	South Asia
NP	2011	Onshore wind	0	South Asia
NP	2012	Onshore wind	0	South Asia
NP	2013	Onshore wind	0	South Asia
NP	2014	Onshore wind	4.13439885450348×10^-07	South Asia
NP	2015	Onshore wind	3.64638807474984×10^-08	South Asia
NP	2016	Onshore wind	-8.22851e-08	South Asia
NP	2017	Onshore wind	-3.66093e-08	South Asia
NP	2018	Onshore wind	-2.08907e-08	South Asia
NP	2019	Onshore wind	-9.78863e-08	South Asia
NP	2020	Onshore wind	-1.77034e-09	South Asia
NP	2021	Onshore wind	-1.98635e-07	South Asia
NP	2022	Onshore wind	-3.81236e-08	South Asia
NR	2010	Onshore wind	0	Others
NR	2011	Onshore wind	0	Others
NR	2012	Onshore wind	0	Others
NR	2013	Onshore wind	0	Others
NR	2014	Onshore wind	0	Others
NR	2015	Onshore wind	0	Others
NR	2016	Onshore wind	0	Others
NR	2017	Onshore wind	0	Others
NR	2018	Onshore wind	0	Others
NR	2019	Onshore wind	0	Others
NR	2020	Onshore wind	0	Others
NR	2021	Onshore wind	0	Others
NR	2022	Onshore wind	0	Others
NR	2023	Onshore wind	0	Others
NZ	2010	Onshore wind	5.27425776569802×10^-06	Others
NZ	2011	Onshore wind	1.50946430128474×10^-05	Others
NZ	2012	Onshore wind	5.46490709834069×10^-06	Others
NZ	2013	Onshore wind	-4.4794e-07	Others
NZ	2014	Onshore wind	7.42933077531737×10^-06	Others
NZ	2015	Onshore wind	4.76140901013964×10^-06	Others
NZ	2016	Onshore wind	1.01102584020187×10^-07	Others
NZ	2017	Onshore wind	-1.06132e-05	Others
NZ	2018	Onshore wind	-8.58128e-07	Others
NZ	2019	Onshore wind	6.47590315714998×10^-06	Others
NZ	2020	Onshore wind	2.55453418890446×10^-06	Others
NZ	2021	Onshore wind	1.17234798628132×10^-05	Others
NZ	2022	Onshore wind	8.78926165719169×10^-06	Others
NZ	2023	Onshore wind	2.05846381741428×10^-05	Others
OM	2010	Onshore wind	0	Others
OM	2011	Onshore wind	0	Others
OM	2012	Onshore wind	0	Others
OM	2013	Onshore wind	0	Others
OM	2014	Onshore wind	0	Others
OM	2015	Onshore wind	0	Others
OM	2016	Onshore wind	0	Others
OM	2017	Onshore wind	0	Others
OM	2018	Onshore wind	0	Others
OM	2019	Onshore wind	3.61656167069586×10^-07	Others
OM	2020	Onshore wind	3.26860295208587×10^-06	Others
OM	2021	Onshore wind	4.18802770196051×10^-07	Others
OM	2022	Onshore wind	-2.26444e-07	Others
OM	2023	Onshore wind	-8.10592e-08	Others
PA	2010	Onshore wind	0	Latin America and Caribbean
PA	2011	Onshore wind	0	Latin America and Caribbean
PA	2012	Onshore wind	0	Latin America and Caribbean
PA	2013	Onshore wind	0	Latin America and Caribbean
PA	2014	Onshore wind	4.96127862540417×10^-06	Latin America and Caribbean
PA	2015	Onshore wind	1.17002698945009×10^-05	Latin America and Caribbean
PA	2016	Onshore wind	7.36873418705168×10^-06	Latin America and Caribbean
PA	2017	Onshore wind	-5.71038e-06	Latin America and Caribbean
PA	2018	Onshore wind	3.41864619592264×10^-06	Latin America and Caribbean
PA	2019	Onshore wind	3.86326284180404×10^-06	Latin America and Caribbean
PA	2020	Onshore wind	-3.50946e-06	Latin America and Caribbean
PA	2021	Onshore wind	-3.98619e-06	Latin America and Caribbean
PA	2022	Onshore wind	1.50532964041661×10^-06	Latin America and Caribbean
PA	2023	Onshore wind	9.39774630677373×10^-06	Latin America and Caribbean
PE	2010	Onshore wind	0	Latin America and Caribbean
PE	2011	Onshore wind	0	Latin America and Caribbean
PE	2012	Onshore wind	0	Latin America and Caribbean
PE	2013	Onshore wind	0	Latin America and Caribbean
PE	2014	Onshore wind	1.0749437021709×10^-05	Latin America and Caribbean
PE	2015	Onshore wind	1.32677381459713×10^-05	Latin America and Caribbean
PE	2016	Onshore wind	1.6538073755017×10^-05	Latin America and Caribbean
PE	2017	Onshore wind	-4.65705e-07	Latin America and Caribbean
PE	2018	Onshore wind	1.43970847260238×10^-05	Latin America and Caribbean
PE	2019	Onshore wind	3.19014905335273×10^-06	Latin America and Caribbean
[truncated: 3,768 more rows]

## Sheet: scenarios
Year	Region	Contribution	Scenario	Technology
2023	East Asia	NA	Baseline	Onshore wind
2024	East Asia	0.00336667	Baseline	Onshore wind
2025	East Asia	0.00369194	Baseline	Onshore wind
2026	East Asia	0.00391167	Baseline	Onshore wind
2027	East Asia	0.00371034	Baseline	Onshore wind
2028	East Asia	0.00380955	Baseline	Onshore wind
2029	East Asia	0.00432045	Baseline	Onshore wind
2030	East Asia	0.00450331	Baseline	Onshore wind
2031	East Asia	0.00466991	Baseline	Onshore wind
2032	East Asia	0.0043105	Baseline	Onshore wind
2033	East Asia	0.0032822	Baseline	Onshore wind
2034	East Asia	0.00389716	Baseline	Onshore wind
2035	East Asia	0.00414453	Baseline	Onshore wind
2036	East Asia	0.00311211	Baseline	Onshore wind
2037	East Asia	0.00385775	Baseline	Onshore wind
2038	East Asia	0.00395947	Baseline	Onshore wind
2039	East Asia	0.00361837	Baseline	Onshore wind
2040	East Asia	0.00282389	Baseline	Onshore wind
2041	East Asia	0.00259069	Baseline	Onshore wind
2042	East Asia	0.00214203	Baseline	Onshore wind
2043	East Asia	9.52720534603504×10^-04	Baseline	Onshore wind
2044	East Asia	7.9392540300768×10^-04	Baseline	Onshore wind
2045	East Asia	6.59599001746223×10^-04	Baseline	Onshore wind
2046	East Asia	5.4612662006264×10^-04	Baseline	Onshore wind
2047	East Asia	4.51659545363594×10^-04	Baseline	Onshore wind
2048	East Asia	3.72404511394756×10^-04	Baseline	Onshore wind
2049	East Asia	0.00124393	Baseline	Onshore wind
2050	East Asia	0.00119866	Baseline	Onshore wind
2023	Europe	NA	Baseline	Onshore wind
2024	Europe	0.00119409	Baseline	Onshore wind
2025	Europe	0.0013074	Baseline	Onshore wind
2026	Europe	0.00138394	Baseline	Onshore wind
2027	Europe	0.00131381	Baseline	Onshore wind
2028	Europe	0.00134837	Baseline	Onshore wind
2029	Europe	0.00152634	Baseline	Onshore wind
2030	Europe	0.00159004	Baseline	Onshore wind
2031	Europe	0.00164808	Baseline	Onshore wind
2032	Europe	0.00152287	Baseline	Onshore wind
2033	Europe	0.00116466	Baseline	Onshore wind
2034	Europe	0.00137889	Baseline	Onshore wind
2035	Europe	0.00146506	Baseline	Onshore wind
2036	Europe	0.00110541	Baseline	Onshore wind
2037	Europe	0.00136516	Baseline	Onshore wind
2038	Europe	0.00140059	Baseline	Onshore wind
2039	Europe	0.00128177	Baseline	Onshore wind
2040	Europe	0.00100501	Baseline	Onshore wind
2041	Europe	9.22015090059543×10^-04	Baseline	Onshore wind
2042	Europe	7.62339188150949×10^-04	Baseline	Onshore wind
2043	Europe	3.390688950089×10^-04	Baseline	Onshore wind
2044	Europe	2.82554431588209×10^-04	Baseline	Onshore wind
2045	Europe	2.34748277745623×10^-04	Baseline	Onshore wind
2046	Europe	1.94363974401633×10^-04	Baseline	Onshore wind
2047	Europe	1.60743573172158×10^-04	Baseline	Onshore wind
2048	Europe	1.32537067890009×10^-04	Baseline	Onshore wind
2049	Europe	4.36136333027249×10^-04	Baseline	Onshore wind
2050	Europe	4.20265701646359×10^-04	Baseline	Onshore wind
2023	Latin America and Caribbean	NA	Baseline	Onshore wind
2024	Latin America and Caribbean	6.05769478535172×10^-04	Baseline	Onshore wind
2025	Latin America and Caribbean	6.61275350571455×10^-04	Baseline	Onshore wind
2026	Latin America and Caribbean	6.98771973903637×10^-04	Baseline	Onshore wind
2027	Latin America and Caribbean	6.64415727632997×10^-04	Baseline	Onshore wind
2028	Latin America and Caribbean	6.81345425287093×10^-04	Baseline	Onshore wind
2029	Latin America and Caribbean	7.68527957408043×10^-04	Baseline	Onshore wind
2030	Latin America and Caribbean	7.99732860957515×10^-04	Baseline	Onshore wind
2031	Latin America and Caribbean	8.28162514895305×10^-04	Baseline	Onshore wind
2032	Latin America and Caribbean	7.66829588513074×10^-04	Baseline	Onshore wind
2033	Latin America and Caribbean	5.91354269958307×10^-04	Baseline	Onshore wind
2034	Latin America and Caribbean	6.96295569141053×10^-04	Baseline	Onshore wind
2035	Latin America and Caribbean	7.38507701336965×10^-04	Baseline	Onshore wind
2036	Latin America and Caribbean	5.62329594408852×10^-04	Baseline	Onshore wind
2037	Latin America and Caribbean	6.89570193466432×10^-04	Baseline	Onshore wind
2038	Latin America and Caribbean	7.06928602849317×10^-04	Baseline	Onshore wind
2039	Latin America and Caribbean	6.48721598488069×10^-04	Baseline	Onshore wind
2040	Latin America and Caribbean	5.13145870459554×10^-04	Baseline	Onshore wind
2041	Latin America and Caribbean	4.70770162894945×10^-04	Baseline	Onshore wind
2042	Latin America and Caribbean	3.89241507710949×10^-04	Baseline	Onshore wind
2043	Latin America and Caribbean	1.73124627413246×10^-04	Baseline	Onshore wind
2044	Latin America and Caribbean	1.44269000821756×10^-04	Baseline	Onshore wind
2045	Latin America and Caribbean	1.19859735643241×10^-04	Baseline	Onshore wind
2046	Latin America and Caribbean	9.92399808598117×10^-05	Baseline	Onshore wind
2047	Latin America and Caribbean	8.20737956920893×10^-05	Baseline	Onshore wind
2048	Latin America and Caribbean	6.76718827195874×10^-05	Baseline	Onshore wind
2049	Latin America and Caribbean	2.16394133400446×10^-04	Baseline	Onshore wind
2050	Latin America and Caribbean	2.08519734355659×10^-04	Baseline	Onshore wind
2023	North America	NA	Baseline	Onshore wind
2024	North America	0.00119564	Baseline	Onshore wind
2025	North America	0.00134848	Baseline	Onshore wind
2026	North America	0.00145173	Baseline	Onshore wind
2027	North America	0.00136917	Baseline	Onshore wind
2028	North America	0.00141579	Baseline	Onshore wind
2029	North America	0.00165585	Baseline	Onshore wind
2030	North America	0.00174177	Baseline	Onshore wind
2031	North America	0.00182006	Baseline	Onshore wind
2032	North America	0.00165117	Baseline	Onshore wind
2033	North America	0.00117158	Baseline	Onshore wind
2034	North America	0.00146054	Baseline	Onshore wind
2035	North America	0.00157678	Baseline	Onshore wind
2036	North America	0.00111696	Baseline	Onshore wind
2037	North America	0.00146732	Baseline	Onshore wind
2038	North America	0.00151512	Baseline	Onshore wind
2039	North America	0.00136914	Baseline	Onshore wind
2040	North America	0.00106189	Baseline	Onshore wind
2041	North America	9.74199408268804×10^-04	Baseline	Onshore wind
2042	North America	8.0548615093579×10^-04	Baseline	Onshore wind
2043	North America	3.58259556097604×10^-04	Baseline	Onshore wind
2044	North America	2.98546480447717×10^-04	Baseline	Onshore wind
2045	North America	2.48034588302822×10^-04	Baseline	Onshore wind
2046	North America	2.05364609421541×10^-04	Baseline	Onshore wind
2047	North America	1.69841356779975×10^-04	Baseline	Onshore wind
2048	North America	1.40038416403569×10^-04	Baseline	Onshore wind
2049	North America	5.49552234756006×10^-04	Baseline	Onshore wind
2050	North America	5.29554494870819×10^-04	Baseline	Onshore wind
2023	South Asia	NA	Baseline	Onshore wind
2024	South Asia	2.99893144217736×10^-04	Baseline	Onshore wind
2025	South Asia	3.70469438844613×10^-04	Baseline	Onshore wind
2026	South Asia	4.18146786100328×10^-04	Baseline	Onshore wind
2027	South Asia	3.94367570084209×10^-04	Baseline	Onshore wind
2028	South Asia	4.15893857047116×10^-04	Baseline	Onshore wind
2029	South Asia	5.26747355020506×10^-04	Baseline	Onshore wind
2030	South Asia	5.66424715017144×10^-04	Baseline	Onshore wind
2031	South Asia	6.02573316216349×10^-04	Baseline	Onshore wind
2032	South Asia	5.41399349221949×10^-04	Baseline	Onshore wind
2033	South Asia	3.84147112763745×10^-04	Baseline	Onshore wind
2034	South Asia	5.17581068090264×10^-04	Baseline	Onshore wind
2035	South Asia	5.71254233998547×10^-04	Baseline	Onshore wind
2036	South Asia	4.04665958323824×10^-04	Baseline	Onshore wind
2037	South Asia	5.66453705784454×10^-04	Baseline	Onshore wind
2038	South Asia	5.88525104177393×10^-04	Baseline	Onshore wind
2039	South Asia	5.31822461048387×10^-04	Baseline	Onshore wind
2040	South Asia	4.12475412739307×10^-04	Baseline	Onshore wind
2041	South Asia	3.78413095425558×10^-04	Baseline	Onshore wind
2042	South Asia	3.12878970271275×10^-04	Baseline	Onshore wind
2043	South Asia	1.39160531650903×10^-04	Baseline	Onshore wind
2044	South Asia	1.15965886281318×10^-04	Baseline	Onshore wind
2045	South Asia	9.63453021379547×10^-05	Baseline	Onshore wind
2046	South Asia	7.97707911567766×10^-05	Baseline	Onshore wind
2047	South Asia	6.59723184030668×10^-05	Baseline	Onshore wind
2048	South Asia	5.43958148403481×10^-05	Baseline	Onshore wind
2049	South Asia	2.4349770616391×10^-04	Baseline	Onshore wind
2050	South Asia	2.34637031086013×10^-04	Baseline	Onshore wind
2023	East Asia	NA	Early acceleration	Onshore wind
2024	East Asia	0.00375291	Early acceleration	Onshore wind
2025	East Asia	0.00422657	Early acceleration	Onshore wind
2026	East Asia	0.00455064	Early acceleration	Onshore wind
2027	East Asia	0.00487531	Early acceleration	Onshore wind
2028	East Asia	0.00519293	Early acceleration	Onshore wind
2029	East Asia	0.00549525	Early acceleration	Onshore wind
2030	East Asia	0.00577303	Early acceleration	Onshore wind
2031	East Asia	0.00601782	Early acceleration	Onshore wind
2032	East Asia	0.00622035	Early acceleration	Onshore wind
2033	East Asia	0.00637326	Early acceleration	Onshore wind
2034	East Asia	0.00647062	Early acceleration	Onshore wind
2035	East Asia	0.00650815	Early acceleration	Onshore wind
2036	East Asia	0.00648976	Early acceleration	Onshore wind
2037	East Asia	0.00639967	Early acceleration	Onshore wind
2038	East Asia	0.00625854	Early acceleration	Onshore wind
2039	East Asia	0.00606609	Early acceleration	Onshore wind
2040	East Asia	0.00588682	Early acceleration	Onshore wind
2041	East Asia	0.00634177	Early acceleration	Onshore wind
2042	East Asia	0.0056761	Early acceleration	Onshore wind
2043	East Asia	0.00533332	Early acceleration	Onshore wind
2044	East Asia	0.00533332	Early acceleration	Onshore wind
2045	East Asia	0.00500149	Early acceleration	Onshore wind
2046	East Asia	0	Early acceleration	Onshore wind
2047	East Asia	0	Early acceleration	Onshore wind
2048	East Asia	0	Early acceleration	Onshore wind
2049	East Asia	0	Early acceleration	Onshore wind
2050	East Asia	0	Early acceleration	Onshore wind
2023	Europe	NA	Early acceleration	Onshore wind
2024	Europe	0.00132864	Early acceleration	Onshore wind
2025	Europe	0.00149364	Early acceleration	Onshore wind
2026	Europe	0.00160653	Early acceleration	Onshore wind
2027	Europe	0.00171963	Early acceleration	Onshore wind
2028	Europe	0.00183027	Early acceleration	Onshore wind
2029	Europe	0.00193559	Early acceleration	Onshore wind
2030	Europe	0.00203235	Early acceleration	Onshore wind
2031	Europe	0.00211763	Early acceleration	Onshore wind
2032	Europe	0.00218818	Early acceleration	Onshore wind
2033	Europe	0.00224145	Early acceleration	Onshore wind
2034	Europe	0.00227536	Early acceleration	Onshore wind
2035	Europe	0.00228844	Early acceleration	Onshore wind
2036	Europe	0.00228203	Early acceleration	Onshore wind
2037	Europe	0.00225065	Early acceleration	Onshore wind
2038	Europe	0.00220148	Early acceleration	Onshore wind
2039	Europe	0.00213444	Early acceleration	Onshore wind
2040	Europe	0.00207199	Early acceleration	Onshore wind
2041	Europe	0.00207199	Early acceleration	Onshore wind
2042	Europe	0.0018401	Early acceleration	Onshore wind
2043	Europe	7.29861936337498×10^-04	Early acceleration	Onshore wind
2044	Europe	0	Early acceleration	Onshore wind
2045	Europe	0	Early acceleration	Onshore wind
2046	Europe	0	Early acceleration	Onshore wind
2047	Europe	0	Early acceleration	Onshore wind
2048	Europe	0	Early acceleration	Onshore wind
2049	Europe	0	Early acceleration	Onshore wind
2050	Europe	0	Early acceleration	Onshore wind
2023	Latin America and Caribbean	NA	Early acceleration	Onshore wind
2024	Latin America and Caribbean	6.71680051431431×10^-04	Early acceleration	Onshore wind
2025	Latin America and Caribbean	7.52508142997161×10^-04	Early acceleration	Onshore wind
2026	Latin America and Caribbean	8.07808563840443×10^-04	Early acceleration	Onshore wind
2027	Latin America and Caribbean	8.63212861727425×10^-04	Early acceleration	Onshore wind
2028	Latin America and Caribbean	9.174135883823×10^-04	Early acceleration	Onshore wind
2029	Latin America and Caribbean	9.69002691342249×10^-04	Early acceleration	Onshore wind
2030	Latin America and Caribbean	0.0010164	Early acceleration	Onshore wind
2031	Latin America and Caribbean	0.00105818	Early acceleration	Onshore wind
2032	Latin America and Caribbean	0.00109274	Early acceleration	Onshore wind
2033	Latin America and Caribbean	0.00111883	Early acceleration	Onshore wind
2034	Latin America and Caribbean	0.00113545	Early acceleration	Onshore wind
2035	Latin America and Caribbean	0.00114185	Early acceleration	Onshore wind
2036	Latin America and Caribbean	0.00113871	Early acceleration	Onshore wind
2037	Latin America and Caribbean	0.00112334	Early acceleration	Onshore wind
2038	Latin America and Caribbean	0.00109925	Early acceleration	Onshore wind
2039	Latin America and Caribbean	9.86256654679532×10^-04	Early acceleration	Onshore wind
2040	Latin America and Caribbean	0	Early acceleration	Onshore wind
2041	Latin America and Caribbean	0	Early acceleration	Onshore wind
2042	Latin America and Caribbean	0	Early acceleration	Onshore wind
2043	Latin America and Caribbean	0	Early acceleration	Onshore wind
2044	Latin America and Caribbean	0	Early acceleration	Onshore wind
2045	Latin America and Caribbean	0	Early acceleration	Onshore wind
2046	Latin America and Caribbean	0	Early acceleration	Onshore wind
2047	Latin America and Caribbean	0	Early acceleration	Onshore wind
2048	Latin America and Caribbean	0	Early acceleration	Onshore wind
2049	Latin America and Caribbean	0	Early acceleration	Onshore wind
2050	Latin America and Caribbean	0	Early acceleration	Onshore wind
2023	North America	NA	Early acceleration	Onshore wind
2024	North America	0.00137713	Early acceleration	Onshore wind
2025	North America	0.00159969	Early acceleration	Onshore wind
2026	North America	0.00175197	Early acceleration	Onshore wind
2027	North America	0.00190452	Early acceleration	Onshore wind
2028	North America	0.00205377	Early acceleration	Onshore wind
2029	North America	0.00219582	Early acceleration	Onshore wind
2030	North America	0.00232635	Early acceleration	Onshore wind
2031	North America	0.00244137	Early acceleration	Onshore wind
2032	North America	0.00253653	Early acceleration	Onshore wind
2033	North America	0.00260838	Early acceleration	Onshore wind
2034	North America	0.00265413	Early acceleration	Onshore wind
2035	North America	0.00267177	Early acceleration	Onshore wind
2036	North America	0.00266312	Early acceleration	Onshore wind
2037	North America	0.00262079	Early acceleration	Onshore wind
2038	North America	0.00255448	Early acceleration	Onshore wind
2039	North America	0.00246405	Early acceleration	Onshore wind
2040	North America	0.00237981	Early acceleration	Onshore wind
2041	North America	0.00259359	Early acceleration	Onshore wind
2042	North America	0.0022808	Early acceleration	Onshore wind
2043	North America	0.00211973	Early acceleration	Onshore wind
2044	North America	0.00249894	Early acceleration	Onshore wind
2045	North America	0.00241312	Early acceleration	Onshore wind
2046	North America	0.00213848	Early acceleration	Onshore wind
2047	North America	0.00213848	Early acceleration	Onshore wind
2048	North America	0.00213848	Early acceleration	Onshore wind
2049	North America	0.00208147	Early acceleration	Onshore wind
2050	North America	0	Early acceleration	Onshore wind
2023	South Asia	NA	Early acceleration	Onshore wind
2024	South Asia	3.83699124397848×10^-04	Early acceleration	Onshore wind
2025	South Asia	4.86472884996408×10^-04	Early acceleration	Onshore wind
2026	South Asia	5.56787946290726×10^-04	Early acceleration	Onshore wind
2027	South Asia	6.27235088328435×10^-04	Early acceleration	Onshore wind
2028	South Asia	6.9615187700414×10^-04	Early acceleration	Onshore wind
2029	South Asia	7.6174795894044×10^-04	Early acceleration	Onshore wind
2030	South Asia	8.22020316567708×10^-04	Early acceleration	Onshore wind
2031	South Asia	8.75135566431815×10^-04	Early acceleration	Onshore wind
2032	South Asia	9.19079597049627×10^-04	Early acceleration	Onshore wind
2033	South Asia	9.52257683138073×10^-04	Early acceleration	Onshore wind
2034	South Asia	9.73383102847498×10^-04	Early acceleration	Onshore wind
2035	South Asia	9.81526247620333×10^-04	Early acceleration	Onshore wind
2036	South Asia	9.77535085024315×10^-04	Early acceleration	Onshore wind
2037	South Asia	9.57986993262084×10^-04	Early acceleration	Onshore wind
2038	South Asia	9.27365124568566×10^-04	Early acceleration	Onshore wind
2039	South Asia	8.85608629511198×10^-04	Early acceleration	Onshore wind
2040	South Asia	8.4671036328991×10^-04	Early acceleration	Onshore wind
2041	South Asia	9.45425293221337×10^-04	Early acceleration	Onshore wind
2042	South Asia	8.00989591261123×10^-04	Early acceleration	Onshore wind
2043	South Asia	7.26612990765831×10^-04	Early acceleration	Onshore wind
2044	South Asia	9.01719908800253×10^-04	Early acceleration	Onshore wind
2045	South Asia	8.62091690703536×10^-04	Early acceleration	Onshore wind
2046	South Asia	7.35269707110578×10^-04	Early acceleration	Onshore wind
2047	South Asia	0.00150344	Early acceleration	Onshore wind
2048	South Asia	0.00150344	Early acceleration	Onshore wind
2049	South Asia	0.00150344	Early acceleration	Onshore wind
2050	South Asia	7.62424955909673×10^-04	Early acceleration	Onshore wind
2023	East Asia	NA	Late acceleration	Onshore wind
2024	East Asia	0.00336667	Late acceleration	Onshore wind
2025	East Asia	0.00369194	Late acceleration	Onshore wind
2026	East Asia	0.00391167	Late acceleration	Onshore wind
2027	East Asia	0.00371034	Late acceleration	Onshore wind
2028	East Asia	0.00380955	Late acceleration	Onshore wind
2029	East Asia	0.00432045	Late acceleration	Onshore wind
2030	East Asia	0.00450331	Late acceleration	Onshore wind
2031	East Asia	0.00717497	Late acceleration	Onshore wind
2032	East Asia	0.0074895	Late acceleration	Onshore wind
2033	East Asia	0.00767472	Late acceleration	Onshore wind
2034	East Asia	0.00773051	Late acceleration	Onshore wind
2035	East Asia	0.00765623	Late acceleration	Onshore wind
2036	East Asia	0.00743673	Late acceleration	Onshore wind
2037	East Asia	0.00710508	Late acceleration	Onshore wind
2038	East Asia	0.00667939	Late acceleration	Onshore wind
2039	East Asia	0.00618696	Late acceleration	Onshore wind
2040	East Asia	0.00590082	Late acceleration	Onshore wind
2041	East Asia	0.00571001	Late acceleration	Onshore wind
2042	East Asia	0.00488287	Late acceleration	Onshore wind
2043	East Asia	0.00431637	Late acceleration	Onshore wind
2044	East Asia	0.00431637	Late acceleration	Onshore wind
2045	East Asia	0.00354576	Late acceleration	Onshore wind
2046	East Asia	0.00287227	Late acceleration	Onshore wind
2047	East Asia	2.51224618002237×10^-04	Late acceleration	Onshore wind
2048	East Asia	0	Late acceleration	Onshore wind
2049	East Asia	0	Late acceleration	Onshore wind
2050	East Asia	0	Late acceleration	Onshore wind
2023	Europe	NA	Late acceleration	Onshore wind
2024	Europe	0.00119409	Late acceleration	Onshore wind
2025	Europe	0.0013074	Late acceleration	Onshore wind
2026	Europe	0.00138394	Late acceleration	Onshore wind
2027	Europe	0.00131381	Late acceleration	Onshore wind
2028	Europe	0.00134837	Late acceleration	Onshore wind
2029	Europe	0.00152634	Late acceleration	Onshore wind
2030	Europe	0.00159004	Late acceleration	Onshore wind
2031	Europe	0.00252072	Late acceleration	Onshore wind
2032	Europe	0.00262835	Late acceleration	Onshore wind
2033	Europe	0.00269173	Late acceleration	Onshore wind
2034	Europe	0.00271082	Late acceleration	Onshore wind
2035	Europe	0.00268494	Late acceleration	Onshore wind
2036	Europe	0.00260848	Late acceleration	Onshore wind
2037	Europe	0.00249295	Late acceleration	Onshore wind
2038	Europe	0.00234466	Late acceleration	Onshore wind
2039	Europe	0.00217312	Late acceleration	Onshore wind
2040	Europe	0.00207344	Late acceleration	Onshore wind
2041	Europe	0.00200697	Late acceleration	Onshore wind
2042	Europe	0.00171883	Late acceleration	Onshore wind
2043	Europe	3.21283025554522×10^-04	Late acceleration	Onshore wind
2044	Europe	0	Late acceleration	Onshore wind
2045	Europe	0	Late acceleration	Onshore wind
2046	Europe	0	Late acceleration	Onshore wind
2047	Europe	0	Late acceleration	Onshore wind
2048	Europe	0	Late acceleration	Onshore wind
2049	Europe	0	Late acceleration	Onshore wind
2050	Europe	0	Late acceleration	Onshore wind
2023	Latin America and Caribbean	NA	Late acceleration	Onshore wind
2024	Latin America and Caribbean	6.05769478535172×10^-04	Late acceleration	Onshore wind
2025	Latin America and Caribbean	6.61275350571455×10^-04	Late acceleration	Onshore wind
2026	Latin America and Caribbean	6.98771973903637×10^-04	Late acceleration	Onshore wind
2027	Latin America and Caribbean	6.64415727632997×10^-04	Late acceleration	Onshore wind
2028	Latin America and Caribbean	6.81345425287093×10^-04	Late acceleration	Onshore wind
2029	Latin America and Caribbean	7.68527957408043×10^-04	Late acceleration	Onshore wind
2030	Latin America and Caribbean	7.99732860957575×10^-04	Late acceleration	Onshore wind
2031	Latin America and Caribbean	0.00125564	Late acceleration	Onshore wind
2032	Latin America and Caribbean	0.00130646	Late acceleration	Onshore wind
2033	Latin America and Caribbean	0.00133639	Late acceleration	Onshore wind
2034	Latin America and Caribbean	0.0013454	Late acceleration	Onshore wind
2035	Latin America and Caribbean	0.00133273	Late acceleration	Onshore wind
2036	Latin America and Caribbean	0.00129527	Late acceleration	Onshore wind
2037	Latin America and Caribbean	0.00123867	Late acceleration	Onshore wind
2038	Latin America and Caribbean	0.00116603	Late acceleration	Onshore wind
2039	Latin America and Caribbean	7.36210074389111×10^-04	Late acceleration	Onshore wind
2040	Latin America and Caribbean	0	Late acceleration	Onshore wind
2041	Latin America and Caribbean	0	Late acceleration	Onshore wind
2042	Latin America and Caribbean	0	Late acceleration	Onshore wind
2043	Latin America and Caribbean	0	Late acceleration	Onshore wind
2044	Latin America and Caribbean	0	Late acceleration	Onshore wind
2045	Latin America and Caribbean	0	Late acceleration	Onshore wind
2046	Latin America and Caribbean	0	Late acceleration	Onshore wind
2047	Latin America and Caribbean	0	Late acceleration	Onshore wind
2048	Latin America and Caribbean	0	Late acceleration	Onshore wind
2049	Latin America and Caribbean	0	Late acceleration	Onshore wind
2050	Latin America and Caribbean	0	Late acceleration	Onshore wind
2023	North America	NA	Late acceleration	Onshore wind
2024	North America	0.00119564	Late acceleration	Onshore wind
2025	North America	0.00134848	Late acceleration	Onshore wind
2026	North America	0.00145173	Late acceleration	Onshore wind
2027	North America	0.00136917	Late acceleration	Onshore wind
2028	North America	0.00141579	Late acceleration	Onshore wind
2029	North America	0.00165585	Late acceleration	Onshore wind
2030	North America	0.00174177	Late acceleration	Onshore wind
2031	North America	0.00299714	Late acceleration	Onshore wind
2032	North America	0.00314897	Late acceleration	Onshore wind
2033	North America	0.00324737	Late acceleration	Onshore wind
2034	North America	0.00327887	Late acceleration	Onshore wind
2035	North America	0.00324397	Late acceleration	Onshore wind
2036	North America	0.00314083	Late acceleration	Onshore wind
2037	North America	0.00298499	Late acceleration	Onshore wind
2038	North America	0.00278497	Late acceleration	Onshore wind
2039	North America	0.00255359	Late acceleration	Onshore wind
2040	North America	0.00241913	Late acceleration	Onshore wind
2041	North America	0.00232948	Late acceleration	Onshore wind
2042	North America	0.00194082	Late acceleration	Onshore wind
2043	North America	0.00167463	Late acceleration	Onshore wind
2044	North America	0.00205543	Late acceleration	Onshore wind
2045	North America	0.00169334	Late acceleration	Onshore wind
2046	North America	0.00137688	Late acceleration	Onshore wind
2047	North America	0.00116187	Late acceleration	Onshore wind
2048	North America	0.00203274	Late acceleration	Onshore wind
2049	North America	0.00119517	Late acceleration	Onshore wind
2050	North America	9.24472311799413×10^-04	Late acceleration	Onshore wind
2023	South Asia	NA	Late acceleration	Onshore wind
2024	South Asia	2.99893144217736×10^-04	Late acceleration	Onshore wind
2025	South Asia	3.70469438844613×10^-04	Late acceleration	Onshore wind
2026	South Asia	4.18146786100328×10^-04	Late acceleration	Onshore wind
2027	South Asia	3.94367570084209×10^-04	Late acceleration	Onshore wind
2028	South Asia	4.15893857047116×10^-04	Late acceleration	Onshore wind
2029	South Asia	5.26747355020506×10^-04	Late acceleration	Onshore wind
2030	South Asia	5.6642471501722×10^-04	Late acceleration	Onshore wind
2031	South Asia	0.00114612	Late acceleration	Onshore wind
2032	South Asia	0.00121623	Late acceleration	Onshore wind
2033	South Asia	0.00126167	Late acceleration	Onshore wind
2034	South Asia	0.00127621	Late acceleration	Onshore wind
2035	South Asia	0.0012601	Late acceleration	Onshore wind
2036	South Asia	0.00121247	Late acceleration	Onshore wind
2037	South Asia	0.00114051	Late acceleration	Onshore wind
2038	South Asia	0.00104814	Late acceleration	Onshore wind
2039	South Asia	9.4129688988021×10^-04	Late acceleration	Onshore wind
2040	South Asia	8.79210728508382×10^-04	Late acceleration	Onshore wind
2041	South Asia	8.37810170674486×10^-04	Late acceleration	Onshore wind
2042	South Asia	6.58337802785692×10^-04	Late acceleration	Onshore wind
2043	South Asia	5.52995082267047×10^-04	Late acceleration	Onshore wind
2044	South Asia	7.2883887969923×10^-04	Late acceleration	Onshore wind
2045	South Asia	5.70193649604402×10^-04	Late acceleration	Onshore wind
2046	South Asia	4.61722805187561×10^-04	Late acceleration	Onshore wind
2047	South Asia	3.89622737665063×10^-04	Late acceleration	Onshore wind
2048	South Asia	0.00107378	Late acceleration	Onshore wind
2049	South Asia	6.87014985013643×10^-04	Late acceleration	Onshore wind
2050	South Asia	5.31410893141215×10^-04	Late acceleration	Onshore wind
2023	Others	NA	Baseline	Onshore wind
2024	Others	8.57059016673918×10^-04	Baseline	Onshore wind
2025	Others	0.00105832	Baseline	Onshore wind
2026	Others	0.00119428	Baseline	Onshore wind
2027	Others	0.00112637	Baseline	Onshore wind
2028	Others	0.00118775	Baseline	Onshore wind
2029	Others	0.00150387	Baseline	Onshore wind
2030	Others	0.00161702	Baseline	Onshore wind
2031	Others	0.0017201	Baseline	Onshore wind
2032	Others	0.00154548	Baseline	Onshore wind
2033	Others	0.00109658	Baseline	Onshore wind
2034	Others	0.0014771	Baseline	Onshore wind
2035	Others	0.00163016	Baseline	Onshore wind
2036	Others	0.00115477	Baseline	Onshore wind
2037	Others	0.00161614	Baseline	Onshore wind
2038	Others	0.00167908	Baseline	Onshore wind
2039	Others	0.00151731	Baseline	Onshore wind
2040	Others	0.00117681	Baseline	Onshore wind
2041	Others	0.00107963	Baseline	Onshore wind
2042	Others	8.92654108105728×10^-04	Baseline	Onshore wind
2043	Others	3.97029625086822×10^-04	Baseline	Onshore wind
2044	Others	3.30854530425575×10^-04	Baseline	Onshore wind
2045	Others	2.74876351311073×10^-04	Baseline	Onshore wind
2046	Others	2.2758872023646×10^-04	Baseline	Onshore wind
2047	Others	1.88221218552006×10^-04	Baseline	Onshore wind
2048	Others	1.55193068869075×10^-04	Baseline	Onshore wind
2049	Others	6.9445292707311×10^-04	Baseline	Onshore wind
2050	Others	6.69182373848482×10^-04	Baseline	Onshore wind
2023	Others	NA	Late acceleration	Onshore wind
2024	Others	8.57059016673918×10^-04	Late acceleration	Onshore wind
2025	Others	0.00105832	Late acceleration	Onshore wind
2026	Others	0.00119428	Late acceleration	Onshore wind
2027	Others	0.00112637	Late acceleration	Onshore wind
2028	Others	0.00118775	Late acceleration	Onshore wind
2029	Others	0.00150387	Late acceleration	Onshore wind
2030	Others	0.00161702	Late acceleration	Onshore wind
2031	Others	0.00327012	Late acceleration	Onshore wind
2032	Others	0.00347006	Late acceleration	Onshore wind
2033	Others	0.00359964	Late acceleration	Onshore wind
2034	Others	0.00364112	Late acceleration	Onshore wind
2035	Others	0.00359515	Late acceleration	Onshore wind
2036	Others	0.00345934	Late acceleration	Onshore wind
2037	Others	0.00325413	Late acceleration	Onshore wind
2038	Others	0.00299073	Late acceleration	Onshore wind
2039	Others	0.00268604	Late acceleration	Onshore wind
2040	Others	0.00250899	Late acceleration	Onshore wind
2041	Others	0.00239093	Late acceleration	Onshore wind
2042	Others	0.00187996	Late acceleration	Onshore wind
2043	Others	0.00157914	Late acceleration	Onshore wind
2044	Others	0.00208059	Late acceleration	Onshore wind
2045	Others	0.00163426	Late acceleration	Onshore wind
2046	Others	0.00132336	Late acceleration	Onshore wind
2047	Others	0.00111671	Late acceleration	Onshore wind
2048	Others	0.00306772	Late acceleration	Onshore wind
2049	Others	0.00196479	Late acceleration	Onshore wind
2050	Others	0.00151977	Late acceleration	Onshore wind
2023	Others	NA	Early acceleration	Onshore wind
2024	Others	0.00109605	Early acceleration	Onshore wind
2025	Others	0.00138913	Early acceleration	Onshore wind
2026	Others	0.00158964	Early acceleration	Onshore wind
2027	Others	0.00179054	Early acceleration	Onshore wind
2028	Others	0.00198707	Early acceleration	Onshore wind
2029	Others	0.00217413	Early acceleration	Onshore wind
2030	Others	0.002346	Early acceleration	Onshore wind
2031	Others	0.00249747	Early acceleration	Onshore wind
2032	Others	0.00262279	Early acceleration	Onshore wind
2033	Others	0.0027174	Early acceleration	Onshore wind
2034	Others	0.00277764	Early acceleration	Onshore wind
2035	Others	0.00280086	Early acceleration	Onshore wind
2036	Others	0.00278948	Early acceleration	Onshore wind
2037	Others	0.00273374	Early acceleration	Onshore wind
2038	Others	0.00264641	Early acceleration	Onshore wind
2039	Others	0.00252734	Early acceleration	Onshore wind
2040	Others	0.00241641	Early acceleration	Onshore wind
2041	Others	0.00269792	Early acceleration	Onshore wind
2042	Others	0.00228603	Early acceleration	Onshore wind
2043	Others	0.00207914	Early acceleration	Onshore wind
2044	Others	0.00257849	Early acceleration	Onshore wind
2045	Others	0.00246549	Early acceleration	Onshore wind
2046	Others	0.00210383	Early acceleration	Onshore wind
2047	Others	0.00410851	Early acceleration	Onshore wind
2048	Others	0.00582721	Early acceleration	Onshore wind
2049	Others	0.0057994	Early acceleration	Onshore wind
2050	Others	0.0035944	Early acceleration	Onshore wind
2023	East Asia	NA	Baseline	Solar PV
2024	East Asia	0.00239622	Baseline	Solar PV
2025	East Asia	0.00322367	Baseline	Solar PV
2026	East Asia	0.00351189	Baseline	Solar PV
2027	East Asia	0.00388703	Baseline	Solar PV
2028	East Asia	0.00403965	Baseline	Solar PV
2029	East Asia	0.00418983	Baseline	Solar PV
2030	East Asia	0.00428318	Baseline	Solar PV
2031	East Asia	0.00431393	Baseline	Solar PV
2032	East Asia	0.0040751	Baseline	Solar PV
2033	East Asia	0.0024784	Baseline	Solar PV
2034	East Asia	0.00295151	Baseline	Solar PV
2035	East Asia	0.00420563	Baseline	Solar PV
2036	East Asia	0.00305318	Baseline	Solar PV
2037	East Asia	0.00193826	Baseline	Solar PV
2038	East Asia	0.00164201	Baseline	Solar PV
2039	East Asia	0.00137802	Baseline	Solar PV
2040	East Asia	0.00114721	Baseline	Solar PV
2041	East Asia	9.49043135806037×10^-04	Baseline	Solar PV
2042	East Asia	7.80493813011486×10^-04	Baseline	Solar PV
2043	East Asia	6.39393657492074×10^-04	Baseline	Solar PV
2044	East Asia	1.63420337329564×10^-04	Baseline	Solar PV
2045	East Asia	7.81254914734782×10^-04	Baseline	Solar PV
2046	East Asia	3.51406843686169×10^-04	Baseline	Solar PV
2047	East Asia	2.80339872954504×10^-04	Baseline	Solar PV
2048	East Asia	2.2685088601856×10^-04	Baseline	Solar PV
2049	East Asia	1.82874057196312×10^-04	Baseline	Solar PV
2050	East Asia	1.47749131328733×10^-04	Baseline	Solar PV
2023	Europe	NA	Baseline	Solar PV
2024	Europe	0.00103657	Baseline	Solar PV
2025	Europe	0.00132482	Baseline	Solar PV
2026	Europe	0.00142522	Baseline	Solar PV
2027	Europe	0.0015559	Baseline	Solar PV
2028	Europe	0.00160907	Baseline	Solar PV
2029	Europe	0.00166138	Baseline	Solar PV
2030	Europe	0.0016939	Baseline	Solar PV
2031	Europe	0.00170461	Baseline	Solar PV
2032	Europe	0.00162141	Baseline	Solar PV
2033	Europe	0.0010652	Baseline	Solar PV
2034	Europe	0.00123001	Baseline	Solar PV
2035	Europe	0.00166689	Baseline	Solar PV
2036	Europe	0.00126543	Baseline	Solar PV
2037	Europe	8.15977775301158×10^-04	Baseline	Solar PV
2038	Europe	6.91259764556537×10^-04	Baseline	Solar PV
2039	Europe	5.80126729599542×10^-04	Baseline	Solar PV
2040	Europe	4.82956467405206×10^-04	Baseline	Solar PV
2041	Europe	3.99532746020231×10^-04	Baseline	Solar PV
2042	Europe	3.28576041066288×10^-04	Baseline	Solar PV
2043	Europe	2.69175018634705×10^-04	Baseline	Solar PV
2044	Europe	6.87974799726922×10^-05	Baseline	Solar PV
2045	Europe	2.84022673317621×10^-04	Baseline	Solar PV
2046	Europe	1.27752810617182×10^-04	Baseline	Solar PV
2047	Europe	1.01916645453796×10^-04	Baseline	Solar PV
2048	Europe	8.24708989041524×10^-05	Baseline	Solar PV
2049	Europe	6.64832663778706×10^-05	Baseline	Solar PV
2050	Europe	5.3713714267752×10^-05	Baseline	Solar PV
2023	Latin America and Caribbean	NA	Baseline	Solar PV
2024	Latin America and Caribbean	5.67451911779577×10^-04	Baseline	Solar PV
2025	Latin America and Caribbean	7.08653699903871×10^-04	Baseline	Solar PV
2026	Latin America and Caribbean	7.5783736344874×10^-04	Baseline	Solar PV
2027	Latin America and Caribbean	8.21853932008399×10^-04	Baseline	Solar PV
2028	Latin America and Caribbean	8.47897584732195×10^-04	Baseline	Solar PV
2029	Latin America and Caribbean	8.73524498859411×10^-04	Baseline	Solar PV
2030	Latin America and Caribbean	8.89454784207405×10^-04	Baseline	Solar PV
2031	Latin America and Caribbean	8.94702401478156×10^-04	Baseline	Solar PV
2032	Latin America and Caribbean	8.53946548941155×10^-04	Baseline	Solar PV
2033	Latin America and Caribbean	5.81476598749385×10^-04	Baseline	Solar PV
2034	Latin America and Caribbean	6.62210211978308×10^-04	Baseline	Solar PV
2035	Latin America and Caribbean	8.7622100984647×10^-04	Baseline	Solar PV
2036	Latin America and Caribbean	6.79560422379437×10^-04	Baseline	Solar PV
2037	Latin America and Caribbean	4.59392305563622×10^-04	Baseline	Solar PV
2038	Latin America and Caribbean	3.89176551856195×10^-04	Baseline	Solar PV
2039	Latin America and Caribbean	3.26609086542165×10^-04	Baseline	Solar PV
2040	Latin America and Caribbean	2.71902607845238×10^-04	Baseline	Solar PV
2041	Latin America and Caribbean	2.24935378018916×10^-04	Baseline	Solar PV
2042	Latin America and Caribbean	1.8498702982774×10^-04	Baseline	Solar PV
2043	Latin America and Caribbean	1.5154448583491×10^-04	Baseline	Solar PV
2044	Latin America and Caribbean	3.87327129466925×10^-05	Baseline	Solar PV
2045	Latin America and Caribbean	1.44163716355121×10^-04	Baseline	Solar PV
2046	Latin America and Caribbean	6.48445412412152×10^-05	Baseline	Solar PV
2047	Latin America and Caribbean	5.17306671169732×10^-05	Baseline	Solar PV
2048	Latin America and Caribbean	4.18604301490902×10^-05	Baseline	Solar PV
2049	Latin America and Caribbean	3.37454564613×10^-05	Baseline	Solar PV
2050	Latin America and Caribbean	2.72639102280997×10^-05	Baseline	Solar PV
2023	North America	NA	Baseline	Solar PV
2024	North America	8.95478988501158×10^-04	Baseline	Solar PV
2025	North America	0.00128428	Baseline	Solar PV
2026	North America	0.00141971	Baseline	Solar PV
2027	North America	0.00159599	Baseline	Solar PV
2028	North America	0.0016677	Baseline	Solar PV
2029	North America	0.00173826	Baseline	Solar PV
2030	North America	0.00178213	Baseline	Solar PV
2031	North America	0.00179658	Baseline	Solar PV
2032	North America	0.00168436	Baseline	Solar PV
2033	North America	9.34096633715043×10^-04	Baseline	Solar PV
2034	North America	0.0011564	Baseline	Solar PV
2035	North America	0.00174569	Baseline	Solar PV
2036	North America	0.00120418	Baseline	Solar PV
2037	North America	7.64449831668403×10^-04	Baseline	Solar PV
2038	North America	6.47607602375388×10^-04	Baseline	Solar PV
2039	North America	5.4349247517806×10^-04	Baseline	Solar PV
2040	North America	4.52458389659962×10^-04	Baseline	Solar PV
2041	North America	3.7430276863663×10^-04	Baseline	Solar PV
2042	North America	3.07826888043229×10^-04	Baseline	Solar PV
2043	North America	2.52176963531507×10^-04	Baseline	Solar PV
2044	North America	6.44530078836071×10^-05	Baseline	Solar PV
2045	North America	3.54762309826355×10^-04	Baseline	Solar PV
2046	North America	1.59571352709144×10^-04	Baseline	Solar PV
2047	North America	1.27300345879465×10^-04	Baseline	Solar PV
2048	North America	1.03011376686724×10^-04	Baseline	Solar PV
2049	North America	8.30418109565499×10^-05	Baseline	Solar PV
2050	North America	6.70918315090692×10^-05	Baseline	Solar PV
2023	South Asia	NA	Baseline	Solar PV
2024	South Asia	4.12140266544894×10^-04	Baseline	Solar PV
2025	South Asia	5.91679811369771×10^-04	Baseline	Solar PV
2026	South Asia	6.54217352026783×10^-04	Baseline	Solar PV
2027	South Asia	7.35615085958696×10^-04	Baseline	Solar PV
2028	South Asia	7.68729861753827×10^-04	Baseline	Solar PV
2029	South Asia	8.01314750081279×10^-04	Baseline	Solar PV
2030	South Asia	8.21570273883792×10^-04	Baseline	Solar PV
2031	South Asia	8.2824267392009×10^-04	Baseline	Solar PV
2032	South Asia	7.76421182771536×10^-04	Baseline	Solar PV
2033	South Asia	4.29972802154532×10^-04	Baseline	Solar PV
2034	South Asia	5.3262643256344×10^-04	Baseline	Solar PV
2035	South Asia	8.04743391897099×10^-04	Baseline	Solar PV
2036	South Asia	5.54687405865653×10^-04	Baseline	Solar PV
2037	South Asia	3.5213374294429×10^-04	Baseline	Solar PV
2038	South Asia	2.98311909476019×10^-04	Baseline	Solar PV
2039	South Asia	2.5035264790211×10^-04	Baseline	Solar PV
2040	South Asia	2.08418995828387×10^-04	Baseline	Solar PV
2041	South Asia	1.72417638743886×10^-04	Baseline	Solar PV
2042	South Asia	1.41796400201935×10^-04	Baseline	Solar PV
2043	South Asia	1.16161995691555×10^-04	Baseline	Solar PV
2044	South Asia	2.96894288805556×10^-05	Baseline	Solar PV
2045	South Asia	1.63746048232408×10^-04	Baseline	Solar PV
2046	South Asia	7.3652633590111×10^-05	Baseline	Solar PV
2047	South Asia	5.87574497036722×10^-05	Baseline	Solar PV
2048	South Asia	4.75464991297632×10^-05	Baseline	Solar PV
2049	South Asia	3.83292362394797×10^-05	Baseline	Solar PV
2050	South Asia	3.09672757617965×10^-05	Baseline	Solar PV
2023	East Asia	NA	Early acceleration	Solar PV
2024	East Asia	0.00351541	Early acceleration	Solar PV
2025	East Asia	0.00504774	Early acceleration	Solar PV
2026	East Asia	0.00578186	Early acceleration	Solar PV
2027	East Asia	0.00654297	Early acceleration	Solar PV
2028	East Asia	0.00730727	Early acceleration	Solar PV
2029	East Asia	0.00802632	Early acceleration	Solar PV
2030	East Asia	0.00859483	Early acceleration	Solar PV
2031	East Asia	0.00900883	Early acceleration	Solar PV
2032	East Asia	0.00926565	Early acceleration	Solar PV
2033	East Asia	0.00933651	Early acceleration	Solar PV
2034	East Asia	0.00979485	Early acceleration	Solar PV
2035	East Asia	0.00928001	Early acceleration	Solar PV
2036	East Asia	0.00865257	Early acceleration	Solar PV
2037	East Asia	0.0079828	Early acceleration	Solar PV
2038	East Asia	0.00722614	Early acceleration	Solar PV
2039	East Asia	0.00643057	Early acceleration	Solar PV
2040	East Asia	0.00563753	Early acceleration	Solar PV
2041	East Asia	0.00553407	Early acceleration	Solar PV
2042	East Asia	0.00614342	Early acceleration	Solar PV
2043	East Asia	0.00464374	Early acceleration	Solar PV
2044	East Asia	0.00387185	Early acceleration	Solar PV
2045	East Asia	0.00323847	Early acceleration	Solar PV
2046	East Asia	0.00267102	Early acceleration	Solar PV
2047	East Asia	0.0018342	Early acceleration	Solar PV
2048	East Asia	0	Early acceleration	Solar PV
2049	East Asia	0	Early acceleration	Solar PV
2050	East Asia	0	Early acceleration	Solar PV
2023	Europe	NA	Early acceleration	Solar PV
2024	Europe	0.00145464	Early acceleration	Solar PV
2025	Europe	0.00198843	Early acceleration	Solar PV
2026	Europe	0.00224417	Early acceleration	Solar PV
2027	Europe	0.0025093	Early acceleration	Solar PV
2028	Europe	0.00276523	Early acceleration	Solar PV
2029	Europe	0.00296773	Early acceleration	Solar PV
2030	Europe	0.00312783	Early acceleration	Solar PV
2031	Europe	0.00324442	Early acceleration	Solar PV
2032	Europe	0.00331675	Early acceleration	Solar PV
2033	Europe	0.0033367	Early acceleration	Solar PV
2034	Europe	0.00346578	Early acceleration	Solar PV
2035	Europe	0.00328643	Early acceleration	Solar PV
2036	Europe	0.00306786	Early acceleration	Solar PV
2037	Europe	0.00283454	Early acceleration	Solar PV
2038	Europe	0.00257096	Early acceleration	Solar PV
2039	Europe	0.00229382	Early acceleration	Solar PV
2040	Europe	0.00113186	Early acceleration	Solar PV
2041	Europe	0	Early acceleration	Solar PV
2042	Europe	0	Early acceleration	Solar PV
2043	Europe	0	Early acceleration	Solar PV
2044	Europe	0	Early acceleration	Solar PV
2045	Europe	0	Early acceleration	Solar PV
2046	Europe	0	Early acceleration	Solar PV
2047	Europe	0	Early acceleration	Solar PV
2048	Europe	0	Early acceleration	Solar PV
2049	Europe	0	Early acceleration	Solar PV
2050	Europe	0	Early acceleration	Solar PV
2023	Latin America and Caribbean	NA	Early acceleration	Solar PV
2024	Latin America and Caribbean	7.72248750145209×10^-04	Early acceleration	Solar PV
2025	Latin America and Caribbean	0.00103374	Early acceleration	Solar PV
2026	Latin America and Caribbean	0.00115901	Early acceleration	Solar PV
2027	Latin America and Caribbean	0.00128889	Early acceleration	Solar PV
2028	Latin America and Caribbean	0.00140135	Early acceleration	Solar PV
2029	Latin America and Caribbean	0.00149033	Early acceleration	Solar PV
2030	Latin America and Caribbean	0.00156069	Early acceleration	Solar PV
2031	Latin America and Caribbean	0.00161192	Early acceleration	Solar PV
2032	Latin America and Caribbean	0.0016437	Early acceleration	Solar PV
2033	Latin America and Caribbean	0.00165247	Early acceleration	Solar PV
2034	Latin America and Caribbean	0.00170919	Early acceleration	Solar PV
2035	Latin America and Caribbean	0.00162133	Early acceleration	Solar PV
2036	Latin America and Caribbean	0.00151426	Early acceleration	Solar PV
2037	Latin America and Caribbean	0.00139997	Early acceleration	Solar PV
2038	Latin America and Caribbean	0.00127085	Early acceleration	Solar PV
2039	Latin America and Caribbean	0.00113509	Early acceleration	Solar PV
2040	Latin America and Caribbean	9.99759229517336×10^-04	Early acceleration	Solar PV
2041	Latin America and Caribbean	1.62428657909918×10^-04	Early acceleration	Solar PV
2042	Latin America and Caribbean	0	Early acceleration	Solar PV
2043	Latin America and Caribbean	0	Early acceleration	Solar PV
2044	Latin America and Caribbean	0	Early acceleration	Solar PV
2045	Latin America and Caribbean	0	Early acceleration	Solar PV
2046	Latin America and Caribbean	0	Early acceleration	Solar PV
2047	Latin America and Caribbean	0	Early acceleration	Solar PV
2048	Latin America and Caribbean	0	Early acceleration	Solar PV
2049	Latin America and Caribbean	0	Early acceleration	Solar PV
2050	Latin America and Caribbean	0	Early acceleration	Solar PV
2023	North America	NA	Early acceleration	Solar PV
2024	North America	0.00134257	Early acceleration	Solar PV
2025	North America	0.00206258	Early acceleration	Solar PV
2026	North America	0.00240753	Early acceleration	Solar PV
2027	North America	0.00276516	Early acceleration	Solar PV
2028	North America	0.00312429	Early acceleration	Solar PV
2029	North America	0.00348688	Early acceleration	Solar PV
2030	North America	0.00381688	Early acceleration	Solar PV
2031	North America	0.00405719	Early acceleration	Solar PV
2032	North America	0.00420626	Early acceleration	Solar PV
2033	North America	0.00424739	Early acceleration	Solar PV
2034	North America	0.00451344	Early acceleration	Solar PV
2035	North America	0.00427153	Early acceleration	Solar PV
2036	North America	0.0039767	Early acceleration	Solar PV
2037	North America	0.00366199	Early acceleration	Solar PV
2038	North America	0.00330645	Early acceleration	Solar PV
2039	North America	0.00293263	Early acceleration	Solar PV
2040	North America	0.00255999	Early acceleration	Solar PV
2041	North America	0.00251138	Early acceleration	Solar PV
2042	North America	0.00251138	Early acceleration	Solar PV
2043	North America	0.00180671	Early acceleration	Solar PV
2044	North America	0.00144401	Early acceleration	Solar PV
2045	North America	0.00118515	Early acceleration	Solar PV
2046	North America	1.34623273559332×10^-04	Early acceleration	Solar PV
2047	North America	0	Early acceleration	Solar PV
2048	North America	0	Early acceleration	Solar PV
2049	North America	0	Early acceleration	Solar PV
2050	North America	0	Early acceleration	Solar PV
2023	South Asia	NA	Early acceleration	Solar PV
2024	South Asia	6.18125331774705×10^-04	Early acceleration	Solar PV
2025	South Asia	9.50608466303716×10^-04	Early acceleration	Solar PV
2026	South Asia	0.0011099	Early acceleration	Solar PV
2027	South Asia	0.00127504	Early acceleration	Solar PV
2028	South Asia	0.00144088	Early acceleration	Solar PV
2029	South Asia	0.00160831	Early acceleration	Solar PV
2030	South Asia	0.0017611	Early acceleration	Solar PV
2031	South Asia	0.00187236	Early acceleration	Solar PV
2032	South Asia	0.00194138	Early acceleration	Solar PV
2033	South Asia	0.00196043	Early acceleration	Solar PV
2034	South Asia	0.00208361	Early acceleration	Solar PV
2035	South Asia	0.0019719	Early acceleration	Solar PV
2036	South Asia	0.00183576	Early acceleration	Solar PV
2037	South Asia	0.00169043	Early acceleration	Solar PV
2038	South Asia	0.00152625	Early acceleration	Solar PV
2039	South Asia	0.00135363	Early acceleration	Solar PV
2040	South Asia	0.00118156	Early acceleration	Solar PV
2041	South Asia	0.00115911	Early acceleration	Solar PV
2042	South Asia	0.00129133	Early acceleration	Solar PV
2043	South Asia	9.65926744721202×10^-04	Early acceleration	Solar PV
2044	South Asia	7.98444075975414×10^-04	Early acceleration	Solar PV
2045	South Asia	6.61013826654006×10^-04	Early acceleration	Solar PV
2046	South Asia	5.45191265465064×10^-04	Early acceleration	Solar PV
2047	South Asia	7.7011285441102×10^-04	Early acceleration	Solar PV
2048	South Asia	8.69711422902677×10^-04	Early acceleration	Solar PV
2049	South Asia	0.00149031	Early acceleration	Solar PV
2050	South Asia	7.79661354833333×10^-04	Early acceleration	Solar PV
2023	East Asia	NA	Late acceleration	Solar PV
2024	East Asia	0.00239622	Late acceleration	Solar PV
2025	East Asia	0.00322367	Late acceleration	Solar PV
2026	East Asia	0.00351189	Late acceleration	Solar PV
2027	East Asia	0.00388703	Late acceleration	Solar PV
2028	East Asia	0.00403965	Late acceleration	Solar PV
2029	East Asia	0.00418983	Late acceleration	Solar PV
2030	East Asia	0.00428318	Late acceleration	Solar PV
2031	East Asia	0.00781637	Late acceleration	Solar PV
2032	East Asia	0.0105996	Late acceleration	Solar PV
2033	East Asia	0.0105996	Late acceleration	Solar PV
2034	East Asia	0.0105996	Late acceleration	Solar PV
2035	East Asia	0.0105996	Late acceleration	Solar PV
2036	East Asia	0.0105996	Late acceleration	Solar PV
2037	East Asia	0.0105996	Late acceleration	Solar PV
2038	East Asia	0.0105996	Late acceleration	Solar PV
2039	East Asia	0.0105996	Late acceleration	Solar PV
2040	East Asia	0.0105996	Late acceleration	Solar PV
2041	East Asia	0.00800977	Late acceleration	Solar PV
2042	East Asia	0.00626432	Late acceleration	Solar PV
2043	East Asia	0.00382241	Late acceleration	Solar PV
2044	East Asia	0.00362739	Late acceleration	Solar PV
2045	East Asia	0.00333634	Late acceleration	Solar PV
2046	East Asia	0.00156451	Late acceleration	Solar PV
2047	East Asia	0	Late acceleration	Solar PV
2048	East Asia	0	Late acceleration	Solar PV
2049	East Asia	0	Late acceleration	Solar PV
2050	East Asia	0	Late acceleration	Solar PV
2023	Europe	NA	Late acceleration	Solar PV
2024	Europe	0.00103657	Late acceleration	Solar PV
2025	Europe	0.00132482	Late acceleration	Solar PV
2026	Europe	0.00142522	Late acceleration	Solar PV
2027	Europe	0.0015559	Late acceleration	Solar PV
2028	Europe	0.00160907	Late acceleration	Solar PV
2029	Europe	0.00166138	Late acceleration	Solar PV
2030	Europe	0.0016939	Late acceleration	Solar PV
2031	Europe	0.0029247	Late acceleration	Solar PV
2032	Europe	0.0036924	Late acceleration	Solar PV
2033	Europe	0.0036924	Late acceleration	Solar PV
2034	Europe	0.0036924	Late acceleration	Solar PV
2035	Europe	0.0036924	Late acceleration	Solar PV
2036	Europe	0.0036924	Late acceleration	Solar PV
2037	Europe	0.0036924	Late acceleration	Solar PV
2038	Europe	0.0036924	Late acceleration	Solar PV
2039	Europe	0.0036924	Late acceleration	Solar PV
2040	Europe	0.00283569	Late acceleration	Solar PV
2041	Europe	0	Late acceleration	Solar PV
2042	Europe	0	Late acceleration	Solar PV
2043	Europe	0	Late acceleration	Solar PV
2044	Europe	0	Late acceleration	Solar PV
2045	Europe	0	Late acceleration	Solar PV
2046	Europe	0	Late acceleration	Solar PV
2047	Europe	0	Late acceleration	Solar PV
2048	Europe	0	Late acceleration	Solar PV
2049	Europe	0	Late acceleration	Solar PV
2050	Europe	0	Late acceleration	Solar PV
2023	Latin America and Caribbean	NA	Late acceleration	Solar PV
2024	Latin America and Caribbean	5.67451911779577×10^-04	Late acceleration	Solar PV
2025	Latin America and Caribbean	7.08653699903871×10^-04	Late acceleration	Solar PV
2026	Latin America and Caribbean	7.5783736344874×10^-04	Late acceleration	Solar PV
2027	Latin America and Caribbean	8.21853932008399×10^-04	Late acceleration	Solar PV
2028	Latin America and Caribbean	8.47897584732195×10^-04	Late acceleration	Solar PV
2029	Latin America and Caribbean	8.73524498859411×10^-04	Late acceleration	Solar PV
2030	Latin America and Caribbean	8.89454784207346×10^-04	Late acceleration	Solar PV
2031	Latin America and Caribbean	0.00149238	Late acceleration	Solar PV
2032	Latin America and Caribbean	0.00180877	Late acceleration	Solar PV
2033	Latin America and Caribbean	0.00180877	Late acceleration	Solar PV
2034	Latin America and Caribbean	0.00180877	Late acceleration	Solar PV
2035	Latin America and Caribbean	0.00180877	Late acceleration	Solar PV
2036	Latin America and Caribbean	0.00180877	Late acceleration	Solar PV
2037	Latin America and Caribbean	0.00180877	Late acceleration	Solar PV
2038	Latin America and Caribbean	0.00180877	Late acceleration	Solar PV
2039	Latin America and Caribbean	0.00180877	Late acceleration	Solar PV
2040	Latin America and Caribbean	0.00180877	Late acceleration	Solar PV
2041	Latin America and Caribbean	1.89225508069531×10^-04	Late acceleration	Solar PV
2042	Latin America and Caribbean	0	Late acceleration	Solar PV
2043	Latin America and Caribbean	0	Late acceleration	Solar PV
2044	Latin America and Caribbean	0	Late acceleration	Solar PV
2045	Latin America and Caribbean	0	Late acceleration	Solar PV
2046	Latin America and Caribbean	0	Late acceleration	Solar PV
2047	Latin America and Caribbean	0	Late acceleration	Solar PV
2048	Latin America and Caribbean	0	Late acceleration	Solar PV
2049	Latin America and Caribbean	0	Late acceleration	Solar PV
2050	Latin America and Caribbean	0	Late acceleration	Solar PV
2023	North America	NA	Late acceleration	Solar PV
2024	North America	8.95478988501158×10^-04	Late acceleration	Solar PV
2025	North America	0.00128428	Late acceleration	Solar PV
2026	North America	0.00141971	Late acceleration	Solar PV
2027	North America	0.00159599	Late acceleration	Solar PV
2028	North America	0.0016677	Late acceleration	Solar PV
2029	North America	0.00173826	Late acceleration	Solar PV
2030	North America	0.00178213	Late acceleration	Solar PV
2031	North America	0.00344231	Late acceleration	Solar PV
2032	North America	0.00498054	Late acceleration	Solar PV
2033	North America	0.00498054	Late acceleration	Solar PV
2034	North America	0.00498054	Late acceleration	Solar PV
2035	North America	0.00498054	Late acceleration	Solar PV
2036	North America	0.00498054	Late acceleration	Solar PV
2037	North America	0.00498054	Late acceleration	Solar PV
2038	North America	0.00498054	Late acceleration	Solar PV
2039	North America	0.00498054	Late acceleration	Solar PV
2040	North America	0.00498054	Late acceleration	Solar PV
2041	North America	0.00376365	Late acceleration	Solar PV
2042	North America	0.00294349	Late acceleration	Solar PV
2043	North America	9.7484835322822×10^-04	Late acceleration	Solar PV
2044	North America	0	Late acceleration	Solar PV
2045	North America	0	Late acceleration	Solar PV
2046	North America	0	Late acceleration	Solar PV
2047	North America	0	Late acceleration	Solar PV
2048	North America	0	Late acceleration	Solar PV
2049	North America	0	Late acceleration	Solar PV
2050	North America	0	Late acceleration	Solar PV
2023	South Asia	NA	Late acceleration	Solar PV
2024	South Asia	4.12140266544894×10^-04	Late acceleration	Solar PV
2025	South Asia	5.91679811369771×10^-04	Late acceleration	Solar PV
2026	South Asia	6.54217352026783×10^-04	Late acceleration	Solar PV
2027	South Asia	7.35615085958696×10^-04	Late acceleration	Solar PV
2028	South Asia	7.68729861753827×10^-04	Late acceleration	Solar PV
2029	South Asia	8.01314750081279×10^-04	Late acceleration	Solar PV
2030	South Asia	8.21570273883718×10^-04	Late acceleration	Solar PV
2031	South Asia	0.00158819	Late acceleration	Solar PV
2032	South Asia	0.00229987	Late acceleration	Solar PV
2033	South Asia	0.00229987	Late acceleration	Solar PV
2034	South Asia	0.00229987	Late acceleration	Solar PV
2035	South Asia	0.00229987	Late acceleration	Solar PV
2036	South Asia	0.00229987	Late acceleration	Solar PV
2037	South Asia	0.00229987	Late acceleration	Solar PV
2038	South Asia	0.00229987	Late acceleration	Solar PV
2039	South Asia	0.00229987	Late acceleration	Solar PV
2040	South Asia	0.00229987	Late acceleration	Solar PV
2041	South Asia	0.00173795	Late acceleration	Solar PV
2042	South Asia	0.00135922	Late acceleration	Solar PV
2043	South Asia	8.29379975210845×10^-04	Late acceleration	Solar PV
2044	South Asia	7.87065423830199×10^-04	Late acceleration	Solar PV
2045	South Asia	7.23912155011547×10^-04	Late acceleration	Solar PV
2046	South Asia	4.5826465134432×10^-04	Late acceleration	Solar PV
2047	South Asia	5.29606773210189×10^-04	Late acceleration	Solar PV
2048	South Asia	0.00125776	Late acceleration	Solar PV
2049	South Asia	5.77929280370906×10^-04	Late acceleration	Solar PV
2050	South Asia	4.21067817940301×10^-04	Late acceleration	Solar PV
2023	Others	NA	Baseline	Solar PV
2024	Others	7.39539106109972×10^-04	Baseline	Solar PV
2025	Others	0.00125624	Baseline	Solar PV
2026	Others	0.00143622	Baseline	Solar PV
2027	Others	0.00167047	Baseline	Solar PV
2028	Others	0.00176578	Baseline	Solar PV
2029	Others	0.00185955	Baseline	Solar PV
2030	Others	0.00191785	Baseline	Solar PV
2031	Others	0.00193705	Baseline	Solar PV
2032	Others	0.00181622	Baseline	Solar PV
2033	Others	0.0010492	Baseline	Solar PV
2034	Others	0.00134463	Baseline	Solar PV
2035	Others	0.00212777	Baseline	Solar PV
2036	Others	0.00147798	Baseline	Solar PV
2037	Others	9.38272096689286×10^-04	Baseline	Solar PV
2038	Others	7.94862027226204×10^-04	Baseline	Solar PV
2039	Others	6.67072976008408×10^-04	Baseline	Solar PV
2040	Others	5.55339362171589×10^-04	Baseline	Solar PV
2041	Others	4.59412546090582×10^-04	Baseline	Solar PV
2042	Others	3.77821235216053×10^-04	Baseline	Solar PV
2043	Others	3.09517509858098×10^-04	Baseline	Solar PV
2044	Others	7.91084729692424×10^-05	Baseline	Solar PV
2045	Others	3.85903563813864×10^-04	Baseline	Solar PV
2046	Others	1.7357862429974×10^-04	Baseline	Solar PV
2047	Others	1.38474848620947×10^-04	Baseline	Solar PV
2048	Others	1.12053778757492×10^-04	Baseline	Solar PV
2049	Others	9.03312722520452×10^-05	Baseline	Solar PV
2050	Others	7.29811937880951×10^-05	Baseline	Solar PV
2023	Others	NA	Late acceleration	Solar PV
2024	Others	7.39539106109972×10^-04	Late acceleration	Solar PV
2025	Others	0.00125624	Late acceleration	Solar PV
2026	Others	0.00143622	Late acceleration	Solar PV
2027	Others	0.00167047	Late acceleration	Solar PV
2028	Others	0.00176578	Late acceleration	Solar PV
2029	Others	0.00185955	Late acceleration	Solar PV
2030	Others	0.00191785	Late acceleration	Solar PV
2031	Others	0.00412413	Late acceleration	Solar PV
2032	Others	0.00618484	Late acceleration	Solar PV
2033	Others	0.00661886	Late acceleration	Solar PV
2034	Others	0.0066103	Late acceleration	Solar PV
2035	Others	0.00526337	Late acceleration	Solar PV
2036	Others	0.00526337	Late acceleration	Solar PV
2037	Others	0.00526337	Late acceleration	Solar PV
2038	Others	0.00526337	Late acceleration	Solar PV
2039	Others	0.00526337	Late acceleration	Solar PV
2040	Others	0.00526337	Late acceleration	Solar PV
2041	Others	0.00397737	Late acceleration	Solar PV
2042	Others	0.00311064	Late acceleration	Solar PV
2043	Others	0.00189808	Late acceleration	Solar PV
2044	Others	0.00180124	Late acceleration	Solar PV
2045	Others	0.00165671	Late acceleration	Solar PV
2046	Others	0.00104876	Late acceleration	Solar PV
2047	Others	0.00116344	Late acceleration	Solar PV
2048	Others	0.00233388	Late acceleration	Solar PV
2049	Others	9.64302988202206×10^-04	Late acceleration	Solar PV
2050	Others	7.02572042750669×10^-04	Late acceleration	Solar PV
2023	Others	NA	Early acceleration	Solar PV
2024	Others	0.00117302	Early acceleration	Solar PV
2025	Others	0.00212988	Early acceleration	Solar PV
2026	Others	0.0025883	Early acceleration	Solar PV
2027	Others	0.00306358	Early acceleration	Solar PV
2028	Others	0.00354084	Early acceleration	Solar PV
2029	Others	0.00400286	Early acceleration	Solar PV
2030	Others	0.00445282	Early acceleration	Solar PV
2031	Others	0.00485227	Early acceleration	Solar PV
2032	Others	0.00509279	Early acceleration	Solar PV
2033	Others	0.00422553	Early acceleration	Solar PV
2034	Others	0.00444735	Early acceleration	Solar PV
2035	Others	0.0041917	Early acceleration	Solar PV
2036	Others	0.00388014	Early acceleration	Solar PV
2037	Others	0.00354755	Early acceleration	Solar PV
2038	Others	0.00317182	Early acceleration	Solar PV
2039	Others	0.00277677	Early acceleration	Solar PV
2040	Others	0.00238297	Early acceleration	Solar PV
2041	Others	0.0023316	Early acceleration	Solar PV
2042	Others	0.00263418	Early acceleration	Solar PV
2043	Others	0.00188949	Early acceleration	Solar PV
2044	Others	0.0015157	Early acceleration	Solar PV
2045	Others	0.00124398	Early acceleration	Solar PV
2046	Others	0.00102601	Early acceleration	Solar PV
2047	Others	0.00154076	Early acceleration	Solar PV
2048	Others	0.00176869	Early acceleration	Solar PV
2049	Others	0.00318895	Early acceleration	Solar PV
2050	Others	0.00156261	Early acceleration	Solar PV
